# Supplementary material for: Identification of biomarkers and construction of a microRNA‑mRNA regulatory network for clear cell renal cell carcinoma using integrated bioinformatics analysis
Source: PLoS One. 2021 Jan 12;16(1):e0244394. doi: 10.1371/journal.pone.0244394 (PMC7802940; doi:10.1371/journal.pone.0244394)
Supplement: S1 Table — (XLS) [file pone.0244394.s001.xls]

!Series_title	Identifying mRNA targets of microRNA in clear cell renal cell carcinoma
!Series_geo_accession	GSE16441
!Series_status	Public on Feb 28 2011
!Series_submission_date	Jun 04 2009
!Series_last_update_date	Oct 07 2019
!Series_pubmed_id	20420713
!Series_pubmed_id	26941587
!Series_summary	A bioinformatic approach to identify targets of microRNA in cancer.
!Series_summary
!Series_summary	Keywords: Patient sample study
!Series_overall_design	Samples GSM413237-GSM413270: Total RNA from 17 RCC tumors and 17 corresponding non-tumor samples was hybridized against a common reference RNA (Perou CM, Sorlie T, Eisen MB, et al. Molecular portraits of human breast tumours. Nature 2000;406:747-752) for gene expression analysis.
!Series_overall_design
!Series_overall_design	Samples GSM413271-GSM413304: MicroRNA from 17 RCC tumors and 17 corresponding non-tumor samples were hybridized on a single channel platform for miRNA expression analysis.
!Series_type	Expression profiling by array
!Series_type	Non-coding RNA profiling by array
!Series_contributor	Huiqing,,Liu
!Series_contributor	A,R,Brannon
!Series_contributor	Anupama,,Reddy
!Series_contributor	Gabriela,,Alexe
!Series_contributor	Michael,,Seiler
!Series_contributor	Alexandra,,Arreola
!Series_contributor	Jay,,Oza
!Series_contributor	Ming,,Yao
!Series_contributor	David,,Juan
!Series_contributor	Louis,,Liou
!Series_contributor	Shridar,,Ganesan
!Series_contributor	W,K,Rathmell
!Series_contributor	Gyan,,Bhanot
!Series_sample_id	GSM413237 GSM413238 GSM413239 GSM413240 GSM413241 GSM413242 GSM413243 GSM413244 GSM413245 GSM413246 GSM413247 GSM413248 GSM413249 GSM413250 GSM413251 GSM413252 GSM413253 GSM413254 GSM413255 GSM413256 GSM413257 GSM413258 GSM413259 GSM413260 GSM413261 GSM413262 GSM413263 GSM413264 GSM413265 GSM413266 GSM413267 GSM413268 GSM413269 GSM413270 GSM413271 GSM413272 GSM413273 GSM413274 GSM413275 GSM413276…
!Series_contact_name	Kimryn,,Rathmell
!Series_contact_email	kimryn.rathmell@vanderbilt.edu
!Series_contact_laboratory	Rathmell
!Series_contact_department	Medicine
!Series_contact_institute	Vanderbilt
!Series_contact_address	2220 Pierce Ave
!Series_contact_city	Nashville
!Series_contact_state	TN
!Series_contact_zip/postal_code	37232
!Series_contact_country	USA
!Series_supplementary_file	ftp://ftp.ncbi.nlm.nih.gov/geo/series/GSE16nnn/GSE16441/suppl/GSE16441_RAW.tar
!Series_platform_id	GPL6480
!Series_platform_id	GPL8659
!Series_platform_taxid	9606
!Series_sample_taxid	9606
!Series_relation	BioProject: https://www.ncbi.nlm.nih.gov/bioproject/PRJNA116271
!Sample_title	Renal_Cell_Carcinoma_microRNA_3	Renal_Cell_Carcinoma_microRNA_6	Renal_Cell_Carcinoma_microRNA_21	Renal_Cell_Carcinoma_microRNA_25	Renal_Cell_Carcinoma_microRNA_27	Renal_Cell_Carcinoma_microRNA_A11	Renal_Cell_Carcinoma_microRNA_A13	Renal_Cell_Carcinoma_microRNA_A16	Renal_Cell_Carcinoma_microRNA_A18	Renal_Cell_Carcinoma_microRNA_A27	Renal_Cell_Carcinoma_microRNA_A30	Renal_Cell_Carcinoma_microRNA_A31	Renal_Cell_Carcinoma_microRNA_A4	Renal_Cell_Carcinoma_microRNA_A5	Renal_Cell_Carcinoma_microRNA_C1	Renal_Cell_Carcinoma_microRNA_C13	Renal_Cell_Carcinoma_microRNA_C5	Corresponding_Normal_Kidney_microRNA_3	Corresponding_Normal_Kidney_microRNA_6	Corresponding_Normal_Kidney_microRNA_21	Corresponding_Normal_Kidney_microRNA_25	Corresponding_Normal_Kidney_microRNA_27	Corresponding_Normal_Kidney_microRNA_A11	Corresponding_Normal_Kidney_microRNA_A13	Corresponding_Normal_Kidney_microRNA_A16	Corresponding_Normal_Kidney_microRNA_A18	Corresponding_Normal_Kidney_microRNA_A27	Corresponding_Normal_Kidney_microRNA_A30	Corresponding_Normal_Kidney_microRNA_A31	Corresponding_Normal_Kidney_microRNA_A4	Corresponding_Normal_Kidney_microRNA_A5	Corresponding_Normal_Kidney_microRNA_C1	Corresponding_Normal_Kidney_microRNA_C13	Corresponding_Normal_Kidney_microRNA_C5
!Sample_geo_accession	GSM413271	GSM413272	GSM413273	GSM413274	GSM413275	GSM413276	GSM413277	GSM413278	GSM413279	GSM413280	GSM413281	GSM413282	GSM413283	GSM413284	GSM413285	GSM413286	GSM413287	GSM413288	GSM413289	GSM413290	GSM413291	GSM413292	GSM413293	GSM413294	GSM413295	GSM413296	GSM413297	GSM413298	GSM413299	GSM413300	GSM413301	GSM413302	GSM413303	GSM413304
!Sample_status	Public on Feb 28 2011	Public on Feb 28 2011	Public on Feb 28 2011	Public on Feb 28 2011	Public on Feb 28 2011	Public on Feb 28 2011	Public on Feb 28 2011	Public on Feb 28 2011	Public on Feb 28 2011	Public on Feb 28 2011	Public on Feb 28 2011	Public on Feb 28 2011	Public on Feb 28 2011	Public on Feb 28 2011	Public on Feb 28 2011	Public on Feb 28 2011	Public on Feb 28 2011	Public on Feb 28 2011	Public on Feb 28 2011	Public on Feb 28 2011	Public on Feb 28 2011	Public on Feb 28 2011	Public on Feb 28 2011	Public on Feb 28 2011	Public on Feb 28 2011	Public on Feb 28 2011	Public on Feb 28 2011	Public on Feb 28 2011	Public on Feb 28 2011	Public on Feb 28 2011	Public on Feb 28 2011	Public on Feb 28 2011	Public on Feb 28 2011	Public on Feb 28 2011
!Sample_submission_date	Jun 04 2009	Jun 04 2009	Jun 04 2009	Jun 04 2009	Jun 04 2009	Jun 04 2009	Jun 04 2009	Jun 04 2009	Jun 04 2009	Jun 04 2009	Jun 04 2009	Jun 04 2009	Jun 04 2009	Jun 04 2009	Jun 04 2009	Jun 04 2009	Jun 04 2009	Jun 04 2009	Jun 04 2009	Jun 04 2009	Jun 04 2009	Jun 04 2009	Jun 04 2009	Jun 04 2009	Jun 04 2009	Jun 04 2009	Jun 04 2009	Jun 04 2009	Jun 04 2009	Jun 04 2009	Jun 04 2009	Jun 04 2009	Jun 04 2009	Jun 04 2009
!Sample_last_update_date	Mar 01 2011	Mar 01 2011	Mar 01 2011	Mar 01 2011	Mar 01 2011	Mar 01 2011	Mar 01 2011	Mar 01 2011	Mar 01 2011	Mar 01 2011	Mar 01 2011	Mar 01 2011	Mar 01 2011	Mar 01 2011	Mar 01 2011	Mar 01 2011	Mar 01 2011	Mar 01 2011	Mar 01 2011	Mar 01 2011	Mar 01 2011	Mar 01 2011	Mar 01 2011	Mar 01 2011	Mar 01 2011	Mar 01 2011	Mar 01 2011	Mar 01 2011	Mar 01 2011	Mar 01 2011	Mar 01 2011	Mar 01 2011	Mar 01 2011	Mar 01 2011
!Sample_type	RNA	RNA	RNA	RNA	RNA	RNA	RNA	RNA	RNA	RNA	RNA	RNA	RNA	RNA	RNA	RNA	RNA	RNA	RNA	RNA	RNA	RNA	RNA	RNA	RNA	RNA	RNA	RNA	RNA	RNA	RNA	RNA	RNA	RNA
!Sample_channel_count	1	1	1	1	1	1	1	1	1	1	1	1	1	1	1	1	1	1	1	1	1	1	1	1	1	1	1	1	1	1	1	1	1	1
!Sample_source_name_ch1	Renal Clear Cell Carcinoma	Renal Clear Cell Carcinoma	Renal Clear Cell Carcinoma	Renal Clear Cell Carcinoma	Renal Clear Cell Carcinoma	Renal Clear Cell Carcinoma	Renal Clear Cell Carcinoma	Renal Clear Cell Carcinoma	Renal Clear Cell Carcinoma	Renal Clear Cell Carcinoma	Renal Clear Cell Carcinoma	Renal Clear Cell Carcinoma	Renal Clear Cell Carcinoma	Renal Clear Cell Carcinoma	Renal Clear Cell Carcinoma	Renal Clear Cell Carcinoma	Renal Clear Cell Carcinoma	Corresponding Normal Kidney	Corresponding Normal Kidney	Corresponding Normal Kidney	Corresponding Normal Kidney	Corresponding Normal Kidney	Corresponding Normal Kidney	Corresponding Normal Kidney	Corresponding Normal Kidney	Corresponding Normal Kidney	Corresponding Normal Kidney	Corresponding Normal Kidney	Corresponding Normal Kidney	Corresponding Normal Kidney	Corresponding Normal Kidney	Corresponding Normal Kidney	Corresponding Normal Kidney	Corresponding Normal Kidney
!Sample_organism_ch1	Homo sapiens	Homo sapiens	Homo sapiens	Homo sapiens	Homo sapiens	Homo sapiens	Homo sapiens	Homo sapiens	Homo sapiens	Homo sapiens	Homo sapiens	Homo sapiens	Homo sapiens	Homo sapiens	Homo sapiens	Homo sapiens	Homo sapiens	Homo sapiens	Homo sapiens	Homo sapiens	Homo sapiens	Homo sapiens	Homo sapiens	Homo sapiens	Homo sapiens	Homo sapiens	Homo sapiens	Homo sapiens	Homo sapiens	Homo sapiens	Homo sapiens	Homo sapiens	Homo sapiens	Homo sapiens
!Sample_characteristics_ch1	identifier: 3	identifier: 6	identifier: 21	identifier: 25	identifier: 27	identifier: A11	identifier: A13	identifier: A16	identifier: A18	identifier: A27	identifier: A30	identifier: A31	identifier: A4	identifier: A5	identifier: C1	identifier: C13	identifier: C5	identifier: 3	identifier: 6	identifier: 21	identifier: 25	identifier: 27	identifier: A11	identifier: A13	identifier: A16	identifier: A18	identifier: A27	identifier: A30	identifier: A31	identifier: A4	identifier: A5	identifier: C1	identifier: C13	identifier: C5
!Sample_characteristics_ch1	tissue: kidney	tissue: kidney	tissue: kidney	tissue: kidney	tissue: kidney	tissue: kidney	tissue: kidney	tissue: kidney	tissue: kidney	tissue: kidney	tissue: kidney	tissue: kidney	tissue: kidney	tissue: kidney	tissue: kidney	tissue: kidney	tissue: kidney	tissue: kidney	tissue: kidney	tissue: kidney	tissue: kidney	tissue: kidney	tissue: kidney	tissue: kidney	tissue: kidney	tissue: kidney	tissue: kidney	tissue: kidney	tissue: kidney	tissue: kidney	tissue: kidney	tissue: kidney	tissue: kidney	tissue: kidney
!Sample_characteristics_ch1	histology: Clear Cell	histology: Clear Cell	histology: Clear Cell	histology: Clear Cell	histology: Clear Cell	histology: Clear Cell	histology: Clear Cell	histology: Clear Cell	histology: Clear Cell	histology: Clear Cell	histology: Clear Cell	histology: Clear Cell	histology: Clear Cell	histology: Clear Cell	histology: Clear Cell	histology: Clear Cell	histology: Clear Cell	histology: Normal	histology: Normal	histology: Normal	histology: Normal	histology: Normal	histology: Normal	histology: Normal	histology: Normal	histology: Normal	histology: Normal	histology: Normal	histology: Normal	histology: Normal	histology: Normal	histology: Normal	histology: Normal	histology: Normal
!Sample_characteristics_ch1	disease state: Clear Cell Carcinoma	disease state: Clear Cell Carcinoma	disease state: Clear Cell Carcinoma	disease state: Clear Cell Carcinoma	disease state: Clear Cell Carcinoma	disease state: Clear Cell Carcinoma	disease state: Clear Cell Carcinoma	disease state: Clear Cell Carcinoma	disease state: Clear Cell Carcinoma	disease state: Clear Cell Carcinoma	disease state: Clear Cell Carcinoma	disease state: Clear Cell Carcinoma	disease state: Clear Cell Carcinoma	disease state: Clear Cell Carcinoma	disease state: Clear Cell Carcinoma	disease state: Clear Cell Carcinoma	disease state: Clear Cell Carcinoma	disease state: Normal	disease state: Normal	disease state: Normal	disease state: Normal	disease state: Normal	disease state: Normal	disease state: Normal	disease state: Normal	disease state: Normal	disease state: Normal	disease state: Normal	disease state: Normal	disease state: Normal	disease state: Normal	disease state: Normal	disease state: Normal	disease state: Normal
!Sample_characteristics_ch1	biosourcetype: Frozen Sample	biosourcetype: Frozen Sample	biosourcetype: Frozen Sample	biosourcetype: Frozen Sample	biosourcetype: Frozen Sample	biosourcetype: Frozen Sample	biosourcetype: Frozen Sample	biosourcetype: Frozen Sample	biosourcetype: Frozen Sample	biosourcetype: Frozen Sample	biosourcetype: Frozen Sample	biosourcetype: Frozen Sample	biosourcetype: Frozen Sample	biosourcetype: Frozen Sample	biosourcetype: Frozen Sample	biosourcetype: Frozen Sample	biosourcetype: Frozen Sample	biosourcetype: Frozen Sample	biosourcetype: Frozen Sample	biosourcetype: Frozen Sample	biosourcetype: Frozen Sample	biosourcetype: Frozen Sample	biosourcetype: Frozen Sample	biosourcetype: Frozen Sample	biosourcetype: Frozen Sample	biosourcetype: Frozen Sample	biosourcetype: Frozen Sample	biosourcetype: Frozen Sample	biosourcetype: Frozen Sample	biosourcetype: Frozen Sample	biosourcetype: Frozen Sample	biosourcetype: Frozen Sample	biosourcetype: Frozen Sample	biosourcetype: Frozen Sample
!Sample_biomaterial_provider_ch1	University of North Carolina	University of North Carolina	University of North Carolina	University of North Carolina	University of North Carolina	University of North Carolina	University of North Carolina	University of North Carolina	University of North Carolina	University of North Carolina	University of North Carolina	University of North Carolina	University of North Carolina	University of North Carolina	University of North Carolina	University of North Carolina	University of North Carolina	University of North Carolina	University of North Carolina	University of North Carolina	University of North Carolina	University of North Carolina	University of North Carolina	University of North Carolina	University of North Carolina	University of North Carolina	University of North Carolina	University of North Carolina	University of North Carolina	University of North Carolina	University of North Carolina	University of North Carolina	University of North Carolina	University of North Carolina
!Sample_molecule_ch1	total RNA	total RNA	total RNA	total RNA	total RNA	total RNA	total RNA	total RNA	total RNA	total RNA	total RNA	total RNA	total RNA	total RNA	total RNA	total RNA	total RNA	total RNA	total RNA	total RNA	total RNA	total RNA	total RNA	total RNA	total RNA	total RNA	total RNA	total RNA	total RNA	total RNA	total RNA	total RNA	total RNA	total RNA
!Sample_extract_protocol_ch1	Frozen RCCs were obtained through University of North Carolina - Chapel Hill's Tissue Procurement Facility. H&E was performed on tumor tissue samples to confirm clear cell or normal histopathology.	Frozen RCCs were obtained through University of North Carolina - Chapel Hill's Tissue Procurement Facility. H&E was performed on tumor tissue samples to confirm clear cell or normal histopathology.	Frozen RCCs were obtained through University of North Carolina - Chapel Hill's Tissue Procurement Facility. H&E was performed on tumor tissue samples to confirm clear cell or normal histopathology.	Frozen RCCs were obtained through University of North Carolina - Chapel Hill's Tissue Procurement Facility. H&E was performed on tumor tissue samples to confirm clear cell or normal histopathology.	Frozen RCCs were obtained through University of North Carolina - Chapel Hill's Tissue Procurement Facility. H&E was performed on tumor tissue samples to confirm clear cell or normal histopathology.	Frozen RCCs were obtained through University of North Carolina - Chapel Hill's Tissue Procurement Facility. H&E was performed on tumor tissue samples to confirm clear cell or normal histopathology.	Frozen RCCs were obtained through University of North Carolina - Chapel Hill's Tissue Procurement Facility. H&E was performed on tumor tissue samples to confirm clear cell or normal histopathology.	Frozen RCCs were obtained through University of North Carolina - Chapel Hill's Tissue Procurement Facility. H&E was performed on tumor tissue samples to confirm clear cell or normal histopathology.	Frozen RCCs were obtained through University of North Carolina - Chapel Hill's Tissue Procurement Facility. H&E was performed on tumor tissue samples to confirm clear cell or normal histopathology.	Frozen RCCs were obtained through University of North Carolina - Chapel Hill's Tissue Procurement Facility. H&E was performed on tumor tissue samples to confirm clear cell or normal histopathology.	Frozen RCCs were obtained through University of North Carolina - Chapel Hill's Tissue Procurement Facility. H&E was performed on tumor tissue samples to confirm clear cell or normal histopathology.	Frozen RCCs were obtained through University of North Carolina - Chapel Hill's Tissue Procurement Facility. H&E was performed on tumor tissue samples to confirm clear cell or normal histopathology.	Frozen RCCs were obtained through University of North Carolina - Chapel Hill's Tissue Procurement Facility. H&E was performed on tumor tissue samples to confirm clear cell or normal histopathology.	Frozen RCCs were obtained through University of North Carolina - Chapel Hill's Tissue Procurement Facility. H&E was performed on tumor tissue samples to confirm clear cell or normal histopathology.	Frozen RCCs were obtained through University of North Carolina - Chapel Hill's Tissue Procurement Facility. H&E was performed on tumor tissue samples to confirm clear cell or normal histopathology.	Frozen RCCs were obtained through University of North Carolina - Chapel Hill's Tissue Procurement Facility. H&E was performed on tumor tissue samples to confirm clear cell or normal histopathology.	Frozen RCCs were obtained through University of North Carolina - Chapel Hill's Tissue Procurement Facility. H&E was performed on tumor tissue samples to confirm clear cell or normal histopathology.	Frozen RCCs were obtained through University of North Carolina - Chapel Hill's Tissue Procurement Facility. H&E was performed on tumor tissue samples to confirm clear cell or normal histopathology.	Frozen RCCs were obtained through University of North Carolina - Chapel Hill's Tissue Procurement Facility. H&E was performed on tumor tissue samples to confirm clear cell or normal histopathology.	Frozen RCCs were obtained through University of North Carolina - Chapel Hill's Tissue Procurement Facility. H&E was performed on tumor tissue samples to confirm clear cell or normal histopathology.	Frozen RCCs were obtained through University of North Carolina - Chapel Hill's Tissue Procurement Facility. H&E was performed on tumor tissue samples to confirm clear cell or normal histopathology.	Frozen RCCs were obtained through University of North Carolina - Chapel Hill's Tissue Procurement Facility. H&E was performed on tumor tissue samples to confirm clear cell or normal histopathology.	Frozen RCCs were obtained through University of North Carolina - Chapel Hill's Tissue Procurement Facility. H&E was performed on tumor tissue samples to confirm clear cell or normal histopathology.	Frozen RCCs were obtained through University of North Carolina - Chapel Hill's Tissue Procurement Facility. H&E was performed on tumor tissue samples to confirm clear cell or normal histopathology.	Frozen RCCs were obtained through University of North Carolina - Chapel Hill's Tissue Procurement Facility. H&E was performed on tumor tissue samples to confirm clear cell or normal histopathology.	Frozen RCCs were obtained through University of North Carolina - Chapel Hill's Tissue Procurement Facility. H&E was performed on tumor tissue samples to confirm clear cell or normal histopathology.	Frozen RCCs were obtained through University of North Carolina - Chapel Hill's Tissue Procurement Facility. H&E was performed on tumor tissue samples to confirm clear cell or normal histopathology.	Frozen RCCs were obtained through University of North Carolina - Chapel Hill's Tissue Procurement Facility. H&E was performed on tumor tissue samples to confirm clear cell or normal histopathology.	Frozen RCCs were obtained through University of North Carolina - Chapel Hill's Tissue Procurement Facility. H&E was performed on tumor tissue samples to confirm clear cell or normal histopathology.	Frozen RCCs were obtained through University of North Carolina - Chapel Hill's Tissue Procurement Facility. H&E was performed on tumor tissue samples to confirm clear cell or normal histopathology.	Frozen RCCs were obtained through University of North Carolina - Chapel Hill's Tissue Procurement Facility. H&E was performed on tumor tissue samples to confirm clear cell or normal histopathology.	Frozen RCCs were obtained through University of North Carolina - Chapel Hill's Tissue Procurement Facility. H&E was performed on tumor tissue samples to confirm clear cell or normal histopathology.	Frozen RCCs were obtained through University of North Carolina - Chapel Hill's Tissue Procurement Facility. H&E was performed on tumor tissue samples to confirm clear cell or normal histopathology.	Frozen RCCs were obtained through University of North Carolina - Chapel Hill's Tissue Procurement Facility. H&E was performed on tumor tissue samples to confirm clear cell or normal histopathology.
!Sample_extract_protocol_ch1	Total RNA was extracting with Qiagen miRNeasy kit.	Total RNA was extracting with Qiagen miRNeasy kit.	Total RNA was extracting with Qiagen miRNeasy kit.	Total RNA was extracting with Qiagen miRNeasy kit.	Total RNA was extracting with Qiagen miRNeasy kit.	Total RNA was extracting with Qiagen miRNeasy kit.	Total RNA was extracting with Qiagen miRNeasy kit.	Total RNA was extracting with Qiagen miRNeasy kit.	Total RNA was extracting with Qiagen miRNeasy kit.	Total RNA was extracting with Qiagen miRNeasy kit.	Total RNA was extracting with Qiagen miRNeasy kit.	Total RNA was extracting with Qiagen miRNeasy kit.	Total RNA was extracting with Qiagen miRNeasy kit.	Total RNA was extracting with Qiagen miRNeasy kit.	Total RNA was extracting with Qiagen miRNeasy kit.	Total RNA was extracting with Qiagen miRNeasy kit.	Total RNA was extracting with Qiagen miRNeasy kit.	Total RNA was extracting with Qiagen miRNeasy kit.	Total RNA was extracting with Qiagen miRNeasy kit.	Total RNA was extracting with Qiagen miRNeasy kit.	Total RNA was extracting with Qiagen miRNeasy kit.	Total RNA was extracting with Qiagen miRNeasy kit.	Total RNA was extracting with Qiagen miRNeasy kit.	Total RNA was extracting with Qiagen miRNeasy kit.	Total RNA was extracting with Qiagen miRNeasy kit.	Total RNA was extracting with Qiagen miRNeasy kit.	Total RNA was extracting with Qiagen miRNeasy kit.	Total RNA was extracting with Qiagen miRNeasy kit.	Total RNA was extracting with Qiagen miRNeasy kit.	Total RNA was extracting with Qiagen miRNeasy kit.	Total RNA was extracting with Qiagen miRNeasy kit.	Total RNA was extracting with Qiagen miRNeasy kit.	Total RNA was extracting with Qiagen miRNeasy kit.	Total RNA was extracting with Qiagen miRNeasy kit.
!Sample_extract_protocol_ch1	RNA quality was determined using an Agilent LabChip Bioanalyzer.	RNA quality was determined using an Agilent LabChip Bioanalyzer.	RNA quality was determined using an Agilent LabChip Bioanalyzer.	RNA quality was determined using an Agilent LabChip Bioanalyzer.	RNA quality was determined using an Agilent LabChip Bioanalyzer.	RNA quality was determined using an Agilent LabChip Bioanalyzer.	RNA quality was determined using an Agilent LabChip Bioanalyzer.	RNA quality was determined using an Agilent LabChip Bioanalyzer.	RNA quality was determined using an Agilent LabChip Bioanalyzer.	RNA quality was determined using an Agilent LabChip Bioanalyzer.	RNA quality was determined using an Agilent LabChip Bioanalyzer.	RNA quality was determined using an Agilent LabChip Bioanalyzer.	RNA quality was determined using an Agilent LabChip Bioanalyzer.	RNA quality was determined using an Agilent LabChip Bioanalyzer.	RNA quality was determined using an Agilent LabChip Bioanalyzer.	RNA quality was determined using an Agilent LabChip Bioanalyzer.	RNA quality was determined using an Agilent LabChip Bioanalyzer.	RNA quality was determined using an Agilent LabChip Bioanalyzer.	RNA quality was determined using an Agilent LabChip Bioanalyzer.	RNA quality was determined using an Agilent LabChip Bioanalyzer.	RNA quality was determined using an Agilent LabChip Bioanalyzer.	RNA quality was determined using an Agilent LabChip Bioanalyzer.	RNA quality was determined using an Agilent LabChip Bioanalyzer.	RNA quality was determined using an Agilent LabChip Bioanalyzer.	RNA quality was determined using an Agilent LabChip Bioanalyzer.	RNA quality was determined using an Agilent LabChip Bioanalyzer.	RNA quality was determined using an Agilent LabChip Bioanalyzer.	RNA quality was determined using an Agilent LabChip Bioanalyzer.	RNA quality was determined using an Agilent LabChip Bioanalyzer.	RNA quality was determined using an Agilent LabChip Bioanalyzer.	RNA quality was determined using an Agilent LabChip Bioanalyzer.	RNA quality was determined using an Agilent LabChip Bioanalyzer.	RNA quality was determined using an Agilent LabChip Bioanalyzer.	RNA quality was determined using an Agilent LabChip Bioanalyzer.
!Sample_label_ch1	Cy3	Cy3	Cy3	Cy3	Cy3	Cy3	Cy3	Cy3	Cy3	Cy3	Cy3	Cy3	Cy3	Cy3	Cy3	Cy3	Cy3	Cy3	Cy3	Cy3	Cy3	Cy3	Cy3	Cy3	Cy3	Cy3	Cy3	Cy3	Cy3	Cy3	Cy3	Cy3	Cy3	Cy3
!Sample_label_protocol_ch1	According to Agilent protocol, ie, end-labelled by UNC Lineberger Comprehensive Cancer Center Genomics Core.	According to Agilent protocol, ie, end-labelled by UNC Lineberger Comprehensive Cancer Center Genomics Core.	According to Agilent protocol, ie, end-labelled by UNC Lineberger Comprehensive Cancer Center Genomics Core.	According to Agilent protocol, ie, end-labelled by UNC Lineberger Comprehensive Cancer Center Genomics Core.	According to Agilent protocol, ie, end-labelled by UNC Lineberger Comprehensive Cancer Center Genomics Core.	According to Agilent protocol, ie, end-labelled by UNC Lineberger Comprehensive Cancer Center Genomics Core.	According to Agilent protocol, ie, end-labelled by UNC Lineberger Comprehensive Cancer Center Genomics Core.	According to Agilent protocol, ie, end-labelled by UNC Lineberger Comprehensive Cancer Center Genomics Core.	According to Agilent protocol, ie, end-labelled by UNC Lineberger Comprehensive Cancer Center Genomics Core.	According to Agilent protocol, ie, end-labelled by UNC Lineberger Comprehensive Cancer Center Genomics Core.	According to Agilent protocol, ie, end-labelled by UNC Lineberger Comprehensive Cancer Center Genomics Core.	According to Agilent protocol, ie, end-labelled by UNC Lineberger Comprehensive Cancer Center Genomics Core.	According to Agilent protocol, ie, end-labelled by UNC Lineberger Comprehensive Cancer Center Genomics Core.	According to Agilent protocol, ie, end-labelled by UNC Lineberger Comprehensive Cancer Center Genomics Core.	According to Agilent protocol, ie, end-labelled by UNC Lineberger Comprehensive Cancer Center Genomics Core.	According to Agilent protocol, ie, end-labelled by UNC Lineberger Comprehensive Cancer Center Genomics Core.	According to Agilent protocol, ie, end-labelled by UNC Lineberger Comprehensive Cancer Center Genomics Core.	According to Agilent protocol, ie, end-labelled by UNC Lineberger Comprehensive Cancer Center Genomics Core.	According to Agilent protocol, ie, end-labelled by UNC Lineberger Comprehensive Cancer Center Genomics Core.	According to Agilent protocol, ie, end-labelled by UNC Lineberger Comprehensive Cancer Center Genomics Core.	According to Agilent protocol, ie, end-labelled by UNC Lineberger Comprehensive Cancer Center Genomics Core.	According to Agilent protocol, ie, end-labelled by UNC Lineberger Comprehensive Cancer Center Genomics Core.	According to Agilent protocol, ie, end-labelled by UNC Lineberger Comprehensive Cancer Center Genomics Core.	According to Agilent protocol, ie, end-labelled by UNC Lineberger Comprehensive Cancer Center Genomics Core.	According to Agilent protocol, ie, end-labelled by UNC Lineberger Comprehensive Cancer Center Genomics Core.	According to Agilent protocol, ie, end-labelled by UNC Lineberger Comprehensive Cancer Center Genomics Core.	According to Agilent protocol, ie, end-labelled by UNC Lineberger Comprehensive Cancer Center Genomics Core.	According to Agilent protocol, ie, end-labelled by UNC Lineberger Comprehensive Cancer Center Genomics Core.	According to Agilent protocol, ie, end-labelled by UNC Lineberger Comprehensive Cancer Center Genomics Core.	According to Agilent protocol, ie, end-labelled by UNC Lineberger Comprehensive Cancer Center Genomics Core.	According to Agilent protocol, ie, end-labelled by UNC Lineberger Comprehensive Cancer Center Genomics Core.	According to Agilent protocol, ie, end-labelled by UNC Lineberger Comprehensive Cancer Center Genomics Core.	According to Agilent protocol, ie, end-labelled by UNC Lineberger Comprehensive Cancer Center Genomics Core.	According to Agilent protocol, ie, end-labelled by UNC Lineberger Comprehensive Cancer Center Genomics Core.
!Sample_taxid_ch1	9606	9606	9606	9606	9606	9606	9606	9606	9606	9606	9606	9606	9606	9606	9606	9606	9606	9606	9606	9606	9606	9606	9606	9606	9606	9606	9606	9606	9606	9606	9606	9606	9606	9606
!Sample_hyb_protocol	Hybridized on Agilent Whole Human Genome 4x44k arrays by UNC Lineberger Comprehensive Cancer Center Genomics Core	Hybridized on Agilent Whole Human Genome 4x44k arrays by UNC Lineberger Comprehensive Cancer Center Genomics Core	Hybridized on Agilent Whole Human Genome 4x44k arrays by UNC Lineberger Comprehensive Cancer Center Genomics Core	Hybridized on Agilent Whole Human Genome 4x44k arrays by UNC Lineberger Comprehensive Cancer Center Genomics Core	Hybridized on Agilent Whole Human Genome 4x44k arrays by UNC Lineberger Comprehensive Cancer Center Genomics Core	Hybridized on Agilent Whole Human Genome 4x44k arrays by UNC Lineberger Comprehensive Cancer Center Genomics Core	Hybridized on Agilent Whole Human Genome 4x44k arrays by UNC Lineberger Comprehensive Cancer Center Genomics Core	Hybridized on Agilent Whole Human Genome 4x44k arrays by UNC Lineberger Comprehensive Cancer Center Genomics Core	Hybridized on Agilent Whole Human Genome 4x44k arrays by UNC Lineberger Comprehensive Cancer Center Genomics Core	Hybridized on Agilent Whole Human Genome 4x44k arrays by UNC Lineberger Comprehensive Cancer Center Genomics Core	Hybridized on Agilent Whole Human Genome 4x44k arrays by UNC Lineberger Comprehensive Cancer Center Genomics Core	Hybridized on Agilent Whole Human Genome 4x44k arrays by UNC Lineberger Comprehensive Cancer Center Genomics Core	Hybridized on Agilent Whole Human Genome 4x44k arrays by UNC Lineberger Comprehensive Cancer Center Genomics Core	Hybridized on Agilent Whole Human Genome 4x44k arrays by UNC Lineberger Comprehensive Cancer Center Genomics Core	Hybridized on Agilent Whole Human Genome 4x44k arrays by UNC Lineberger Comprehensive Cancer Center Genomics Core	Hybridized on Agilent Whole Human Genome 4x44k arrays by UNC Lineberger Comprehensive Cancer Center Genomics Core	Hybridized on Agilent Whole Human Genome 4x44k arrays by UNC Lineberger Comprehensive Cancer Center Genomics Core	Hybridized on Agilent Whole Human Genome 4x44k arrays by UNC Lineberger Comprehensive Cancer Center Genomics Core	Hybridized on Agilent Whole Human Genome 4x44k arrays by UNC Lineberger Comprehensive Cancer Center Genomics Core	Hybridized on Agilent Whole Human Genome 4x44k arrays by UNC Lineberger Comprehensive Cancer Center Genomics Core	Hybridized on Agilent Whole Human Genome 4x44k arrays by UNC Lineberger Comprehensive Cancer Center Genomics Core	Hybridized on Agilent Whole Human Genome 4x44k arrays by UNC Lineberger Comprehensive Cancer Center Genomics Core	Hybridized on Agilent Whole Human Genome 4x44k arrays by UNC Lineberger Comprehensive Cancer Center Genomics Core	Hybridized on Agilent Whole Human Genome 4x44k arrays by UNC Lineberger Comprehensive Cancer Center Genomics Core	Hybridized on Agilent Whole Human Genome 4x44k arrays by UNC Lineberger Comprehensive Cancer Center Genomics Core	Hybridized on Agilent Whole Human Genome 4x44k arrays by UNC Lineberger Comprehensive Cancer Center Genomics Core	Hybridized on Agilent Whole Human Genome 4x44k arrays by UNC Lineberger Comprehensive Cancer Center Genomics Core	Hybridized on Agilent Whole Human Genome 4x44k arrays by UNC Lineberger Comprehensive Cancer Center Genomics Core	Hybridized on Agilent Whole Human Genome 4x44k arrays by UNC Lineberger Comprehensive Cancer Center Genomics Core	Hybridized on Agilent Whole Human Genome 4x44k arrays by UNC Lineberger Comprehensive Cancer Center Genomics Core	Hybridized on Agilent Whole Human Genome 4x44k arrays by UNC Lineberger Comprehensive Cancer Center Genomics Core	Hybridized on Agilent Whole Human Genome 4x44k arrays by UNC Lineberger Comprehensive Cancer Center Genomics Core	Hybridized on Agilent Whole Human Genome 4x44k arrays by UNC Lineberger Comprehensive Cancer Center Genomics Core	Hybridized on Agilent Whole Human Genome 4x44k arrays by UNC Lineberger Comprehensive Cancer Center Genomics Core
!Sample_scan_protocol	Agilent gene chips were scanned on an Agilent scanner by UNC Lineberger Comprehensive Cancer Center Genomics Core	Agilent gene chips were scanned on an Agilent scanner by UNC Lineberger Comprehensive Cancer Center Genomics Core	Agilent gene chips were scanned on an Agilent scanner by UNC Lineberger Comprehensive Cancer Center Genomics Core	Agilent gene chips were scanned on an Agilent scanner by UNC Lineberger Comprehensive Cancer Center Genomics Core	Agilent gene chips were scanned on an Agilent scanner by UNC Lineberger Comprehensive Cancer Center Genomics Core	Agilent gene chips were scanned on an Agilent scanner by UNC Lineberger Comprehensive Cancer Center Genomics Core	Agilent gene chips were scanned on an Agilent scanner by UNC Lineberger Comprehensive Cancer Center Genomics Core	Agilent gene chips were scanned on an Agilent scanner by UNC Lineberger Comprehensive Cancer Center Genomics Core	Agilent gene chips were scanned on an Agilent scanner by UNC Lineberger Comprehensive Cancer Center Genomics Core	Agilent gene chips were scanned on an Agilent scanner by UNC Lineberger Comprehensive Cancer Center Genomics Core	Agilent gene chips were scanned on an Agilent scanner by UNC Lineberger Comprehensive Cancer Center Genomics Core	Agilent gene chips were scanned on an Agilent scanner by UNC Lineberger Comprehensive Cancer Center Genomics Core	Agilent gene chips were scanned on an Agilent scanner by UNC Lineberger Comprehensive Cancer Center Genomics Core	Agilent gene chips were scanned on an Agilent scanner by UNC Lineberger Comprehensive Cancer Center Genomics Core	Agilent gene chips were scanned on an Agilent scanner by UNC Lineberger Comprehensive Cancer Center Genomics Core	Agilent gene chips were scanned on an Agilent scanner by UNC Lineberger Comprehensive Cancer Center Genomics Core	Agilent gene chips were scanned on an Agilent scanner by UNC Lineberger Comprehensive Cancer Center Genomics Core	Agilent gene chips were scanned on an Agilent scanner by UNC Lineberger Comprehensive Cancer Center Genomics Core	Agilent gene chips were scanned on an Agilent scanner by UNC Lineberger Comprehensive Cancer Center Genomics Core	Agilent gene chips were scanned on an Agilent scanner by UNC Lineberger Comprehensive Cancer Center Genomics Core	Agilent gene chips were scanned on an Agilent scanner by UNC Lineberger Comprehensive Cancer Center Genomics Core	Agilent gene chips were scanned on an Agilent scanner by UNC Lineberger Comprehensive Cancer Center Genomics Core	Agilent gene chips were scanned on an Agilent scanner by UNC Lineberger Comprehensive Cancer Center Genomics Core	Agilent gene chips were scanned on an Agilent scanner by UNC Lineberger Comprehensive Cancer Center Genomics Core	Agilent gene chips were scanned on an Agilent scanner by UNC Lineberger Comprehensive Cancer Center Genomics Core	Agilent gene chips were scanned on an Agilent scanner by UNC Lineberger Comprehensive Cancer Center Genomics Core	Agilent gene chips were scanned on an Agilent scanner by UNC Lineberger Comprehensive Cancer Center Genomics Core	Agilent gene chips were scanned on an Agilent scanner by UNC Lineberger Comprehensive Cancer Center Genomics Core	Agilent gene chips were scanned on an Agilent scanner by UNC Lineberger Comprehensive Cancer Center Genomics Core	Agilent gene chips were scanned on an Agilent scanner by UNC Lineberger Comprehensive Cancer Center Genomics Core	Agilent gene chips were scanned on an Agilent scanner by UNC Lineberger Comprehensive Cancer Center Genomics Core	Agilent gene chips were scanned on an Agilent scanner by UNC Lineberger Comprehensive Cancer Center Genomics Core	Agilent gene chips were scanned on an Agilent scanner by UNC Lineberger Comprehensive Cancer Center Genomics Core	Agilent gene chips were scanned on an Agilent scanner by UNC Lineberger Comprehensive Cancer Center Genomics Core
!Sample_description	MicroRNA data from Human RCC sample	MicroRNA data from Human RCC sample	MicroRNA data from Human RCC sample	MicroRNA data from Human RCC sample	MicroRNA data from Human RCC sample	MicroRNA data from Human RCC sample	MicroRNA data from Human RCC sample	MicroRNA data from Human RCC sample	MicroRNA data from Human RCC sample	MicroRNA data from Human RCC sample	MicroRNA data from Human RCC sample	MicroRNA data from Human RCC sample	MicroRNA data from Human RCC sample	MicroRNA data from Human RCC sample	MicroRNA data from Human RCC sample	MicroRNA data from Human RCC sample	MicroRNA data from Human RCC sample	MicroRNA data from Human Corresponding Normal Kidney sample	MicroRNA data from Human Corresponding Normal Kidney sample	MicroRNA data from Human Corresponding Normal Kidney sample	MicroRNA data from Human Corresponding Normal Kidney sample	MicroRNA data from Human Corresponding Normal Kidney sample	MicroRNA data from Human Corresponding Normal Kidney sample	MicroRNA data from Human Corresponding Normal Kidney sample	MicroRNA data from Human Corresponding Normal Kidney sample	MicroRNA data from Human Corresponding Normal Kidney sample	MicroRNA data from Human Corresponding Normal Kidney sample	MicroRNA data from Human Corresponding Normal Kidney sample	MicroRNA data from Human Corresponding Normal Kidney sample	MicroRNA data from Human Corresponding Normal Kidney sample	MicroRNA data from Human Corresponding Normal Kidney sample	MicroRNA data from Human Corresponding Normal Kidney sample	MicroRNA data from Human Corresponding Normal Kidney sample	MicroRNA data from Human Corresponding Normal Kidney sample
!Sample_data_processing	UNC Microarry Database software was used to retrieve Log total gene signal, Blast geneID collapsed, filter for 70% good data (include only if spot has gene detected=1). Missing data was imputed with KNN (k=10) in SAM.	UNC Microarry Database software was used to retrieve Log total gene signal, Blast geneID collapsed, filter for 70% good data (include only if spot has gene detected=1). Missing data was imputed with KNN (k=10) in SAM.	UNC Microarry Database software was used to retrieve Log total gene signal, Blast geneID collapsed, filter for 70% good data (include only if spot has gene detected=1). Missing data was imputed with KNN (k=10) in SAM.	UNC Microarry Database software was used to retrieve Log total gene signal, Blast geneID collapsed, filter for 70% good data (include only if spot has gene detected=1). Missing data was imputed with KNN (k=10) in SAM.	UNC Microarry Database software was used to retrieve Log total gene signal, Blast geneID collapsed, filter for 70% good data (include only if spot has gene detected=1). Missing data was imputed with KNN (k=10) in SAM.	UNC Microarry Database software was used to retrieve Log total gene signal, Blast geneID collapsed, filter for 70% good data (include only if spot has gene detected=1). Missing data was imputed with KNN (k=10) in SAM.	UNC Microarry Database software was used to retrieve Log total gene signal, Blast geneID collapsed, filter for 70% good data (include only if spot has gene detected=1). Missing data was imputed with KNN (k=10) in SAM.	UNC Microarry Database software was used to retrieve Log total gene signal, Blast geneID collapsed, filter for 70% good data (include only if spot has gene detected=1). Missing data was imputed with KNN (k=10) in SAM.	UNC Microarry Database software was used to retrieve Log total gene signal, Blast geneID collapsed, filter for 70% good data (include only if spot has gene detected=1). Missing data was imputed with KNN (k=10) in SAM.	UNC Microarry Database software was used to retrieve Log total gene signal, Blast geneID collapsed, filter for 70% good data (include only if spot has gene detected=1). Missing data was imputed with KNN (k=10) in SAM.	UNC Microarry Database software was used to retrieve Log total gene signal, Blast geneID collapsed, filter for 70% good data (include only if spot has gene detected=1). Missing data was imputed with KNN (k=10) in SAM.	UNC Microarry Database software was used to retrieve Log total gene signal, Blast geneID collapsed, filter for 70% good data (include only if spot has gene detected=1). Missing data was imputed with KNN (k=10) in SAM.	UNC Microarry Database software was used to retrieve Log total gene signal, Blast geneID collapsed, filter for 70% good data (include only if spot has gene detected=1). Missing data was imputed with KNN (k=10) in SAM.	UNC Microarry Database software was used to retrieve Log total gene signal, Blast geneID collapsed, filter for 70% good data (include only if spot has gene detected=1). Missing data was imputed with KNN (k=10) in SAM.	UNC Microarry Database software was used to retrieve Log total gene signal, Blast geneID collapsed, filter for 70% good data (include only if spot has gene detected=1). Missing data was imputed with KNN (k=10) in SAM.	UNC Microarry Database software was used to retrieve Log total gene signal, Blast geneID collapsed, filter for 70% good data (include only if spot has gene detected=1). Missing data was imputed with KNN (k=10) in SAM.	UNC Microarry Database software was used to retrieve Log total gene signal, Blast geneID collapsed, filter for 70% good data (include only if spot has gene detected=1). Missing data was imputed with KNN (k=10) in SAM.	UNC Microarry Database software was used to retrieve Log total gene signal, Blast geneID collapsed, filter for 70% good data (include only if spot has gene detected=1). Missing data was imputed with KNN (k=10) in SAM.	UNC Microarry Database software was used to retrieve Log total gene signal, Blast geneID collapsed, filter for 70% good data (include only if spot has gene detected=1). Missing data was imputed with KNN (k=10) in SAM.	UNC Microarry Database software was used to retrieve Log total gene signal, Blast geneID collapsed, filter for 70% good data (include only if spot has gene detected=1). Missing data was imputed with KNN (k=10) in SAM.	UNC Microarry Database software was used to retrieve Log total gene signal, Blast geneID collapsed, filter for 70% good data (include only if spot has gene detected=1). Missing data was imputed with KNN (k=10) in SAM.	UNC Microarry Database software was used to retrieve Log total gene signal, Blast geneID collapsed, filter for 70% good data (include only if spot has gene detected=1). Missing data was imputed with KNN (k=10) in SAM.	UNC Microarry Database software was used to retrieve Log total gene signal, Blast geneID collapsed, filter for 70% good data (include only if spot has gene detected=1). Missing data was imputed with KNN (k=10) in SAM.	UNC Microarry Database software was used to retrieve Log total gene signal, Blast geneID collapsed, filter for 70% good data (include only if spot has gene detected=1). Missing data was imputed with KNN (k=10) in SAM.	UNC Microarry Database software was used to retrieve Log total gene signal, Blast geneID collapsed, filter for 70% good data (include only if spot has gene detected=1). Missing data was imputed with KNN (k=10) in SAM.	UNC Microarry Database software was used to retrieve Log total gene signal, Blast geneID collapsed, filter for 70% good data (include only if spot has gene detected=1). Missing data was imputed with KNN (k=10) in SAM.	UNC Microarry Database software was used to retrieve Log total gene signal, Blast geneID collapsed, filter for 70% good data (include only if spot has gene detected=1). Missing data was imputed with KNN (k=10) in SAM.	UNC Microarry Database software was used to retrieve Log total gene signal, Blast geneID collapsed, filter for 70% good data (include only if spot has gene detected=1). Missing data was imputed with KNN (k=10) in SAM.	UNC Microarry Database software was used to retrieve Log total gene signal, Blast geneID collapsed, filter for 70% good data (include only if spot has gene detected=1). Missing data was imputed with KNN (k=10) in SAM.	UNC Microarry Database software was used to retrieve Log total gene signal, Blast geneID collapsed, filter for 70% good data (include only if spot has gene detected=1). Missing data was imputed with KNN (k=10) in SAM.	UNC Microarry Database software was used to retrieve Log total gene signal, Blast geneID collapsed, filter for 70% good data (include only if spot has gene detected=1). Missing data was imputed with KNN (k=10) in SAM.	UNC Microarry Database software was used to retrieve Log total gene signal, Blast geneID collapsed, filter for 70% good data (include only if spot has gene detected=1). Missing data was imputed with KNN (k=10) in SAM.	UNC Microarry Database software was used to retrieve Log total gene signal, Blast geneID collapsed, filter for 70% good data (include only if spot has gene detected=1). Missing data was imputed with KNN (k=10) in SAM.	UNC Microarry Database software was used to retrieve Log total gene signal, Blast geneID collapsed, filter for 70% good data (include only if spot has gene detected=1). Missing data was imputed with KNN (k=10) in SAM.
!Sample_platform_id	GPL8659	GPL8659	GPL8659	GPL8659	GPL8659	GPL8659	GPL8659	GPL8659	GPL8659	GPL8659	GPL8659	GPL8659	GPL8659	GPL8659	GPL8659	GPL8659	GPL8659	GPL8659	GPL8659	GPL8659	GPL8659	GPL8659	GPL8659	GPL8659	GPL8659	GPL8659	GPL8659	GPL8659	GPL8659	GPL8659	GPL8659	GPL8659	GPL8659	GPL8659
!Sample_contact_name	Kimryn,,Rathmell	Kimryn,,Rathmell	Kimryn,,Rathmell	Kimryn,,Rathmell	Kimryn,,Rathmell	Kimryn,,Rathmell	Kimryn,,Rathmell	Kimryn,,Rathmell	Kimryn,,Rathmell	Kimryn,,Rathmell	Kimryn,,Rathmell	Kimryn,,Rathmell	Kimryn,,Rathmell	Kimryn,,Rathmell	Kimryn,,Rathmell	Kimryn,,Rathmell	Kimryn,,Rathmell	Kimryn,,Rathmell	Kimryn,,Rathmell	Kimryn,,Rathmell	Kimryn,,Rathmell	Kimryn,,Rathmell	Kimryn,,Rathmell	Kimryn,,Rathmell	Kimryn,,Rathmell	Kimryn,,Rathmell	Kimryn,,Rathmell	Kimryn,,Rathmell	Kimryn,,Rathmell	Kimryn,,Rathmell	Kimryn,,Rathmell	Kimryn,,Rathmell	Kimryn,,Rathmell	Kimryn,,Rathmell
!Sample_contact_email	kimryn.rathmell@vanderbilt.edu	kimryn.rathmell@vanderbilt.edu	kimryn.rathmell@vanderbilt.edu	kimryn.rathmell@vanderbilt.edu	kimryn.rathmell@vanderbilt.edu	kimryn.rathmell@vanderbilt.edu	kimryn.rathmell@vanderbilt.edu	kimryn.rathmell@vanderbilt.edu	kimryn.rathmell@vanderbilt.edu	kimryn.rathmell@vanderbilt.edu	kimryn.rathmell@vanderbilt.edu	kimryn.rathmell@vanderbilt.edu	kimryn.rathmell@vanderbilt.edu	kimryn.rathmell@vanderbilt.edu	kimryn.rathmell@vanderbilt.edu	kimryn.rathmell@vanderbilt.edu	kimryn.rathmell@vanderbilt.edu	kimryn.rathmell@vanderbilt.edu	kimryn.rathmell@vanderbilt.edu	kimryn.rathmell@vanderbilt.edu	kimryn.rathmell@vanderbilt.edu	kimryn.rathmell@vanderbilt.edu	kimryn.rathmell@vanderbilt.edu	kimryn.rathmell@vanderbilt.edu	kimryn.rathmell@vanderbilt.edu	kimryn.rathmell@vanderbilt.edu	kimryn.rathmell@vanderbilt.edu	kimryn.rathmell@vanderbilt.edu	kimryn.rathmell@vanderbilt.edu	kimryn.rathmell@vanderbilt.edu	kimryn.rathmell@vanderbilt.edu	kimryn.rathmell@vanderbilt.edu	kimryn.rathmell@vanderbilt.edu	kimryn.rathmell@vanderbilt.edu
!Sample_contact_laboratory	Rathmell	Rathmell	Rathmell	Rathmell	Rathmell	Rathmell	Rathmell	Rathmell	Rathmell	Rathmell	Rathmell	Rathmell	Rathmell	Rathmell	Rathmell	Rathmell	Rathmell	Rathmell	Rathmell	Rathmell	Rathmell	Rathmell	Rathmell	Rathmell	Rathmell	Rathmell	Rathmell	Rathmell	Rathmell	Rathmell	Rathmell	Rathmell	Rathmell	Rathmell
!Sample_contact_department	Medicine	Medicine	Medicine	Medicine	Medicine	Medicine	Medicine	Medicine	Medicine	Medicine	Medicine	Medicine	Medicine	Medicine	Medicine	Medicine	Medicine	Medicine	Medicine	Medicine	Medicine	Medicine	Medicine	Medicine	Medicine	Medicine	Medicine	Medicine	Medicine	Medicine	Medicine	Medicine	Medicine	Medicine
!Sample_contact_institute	Vanderbilt	Vanderbilt	Vanderbilt	Vanderbilt	Vanderbilt	Vanderbilt	Vanderbilt	Vanderbilt	Vanderbilt	Vanderbilt	Vanderbilt	Vanderbilt	Vanderbilt	Vanderbilt	Vanderbilt	Vanderbilt	Vanderbilt	Vanderbilt	Vanderbilt	Vanderbilt	Vanderbilt	Vanderbilt	Vanderbilt	Vanderbilt	Vanderbilt	Vanderbilt	Vanderbilt	Vanderbilt	Vanderbilt	Vanderbilt	Vanderbilt	Vanderbilt	Vanderbilt	Vanderbilt
!Sample_contact_address	2220 Pierce Ave	2220 Pierce Ave	2220 Pierce Ave	2220 Pierce Ave	2220 Pierce Ave	2220 Pierce Ave	2220 Pierce Ave	2220 Pierce Ave	2220 Pierce Ave	2220 Pierce Ave	2220 Pierce Ave	2220 Pierce Ave	2220 Pierce Ave	2220 Pierce Ave	2220 Pierce Ave	2220 Pierce Ave	2220 Pierce Ave	2220 Pierce Ave	2220 Pierce Ave	2220 Pierce Ave	2220 Pierce Ave	2220 Pierce Ave	2220 Pierce Ave	2220 Pierce Ave	2220 Pierce Ave	2220 Pierce Ave	2220 Pierce Ave	2220 Pierce Ave	2220 Pierce Ave	2220 Pierce Ave	2220 Pierce Ave	2220 Pierce Ave	2220 Pierce Ave	2220 Pierce Ave
!Sample_contact_city	Nashville	Nashville	Nashville	Nashville	Nashville	Nashville	Nashville	Nashville	Nashville	Nashville	Nashville	Nashville	Nashville	Nashville	Nashville	Nashville	Nashville	Nashville	Nashville	Nashville	Nashville	Nashville	Nashville	Nashville	Nashville	Nashville	Nashville	Nashville	Nashville	Nashville	Nashville	Nashville	Nashville	Nashville
!Sample_contact_state	TN	TN	TN	TN	TN	TN	TN	TN	TN	TN	TN	TN	TN	TN	TN	TN	TN	TN	TN	TN	TN	TN	TN	TN	TN	TN	TN	TN	TN	TN	TN	TN	TN	TN
!Sample_contact_zip/postal_code	37232	37232	37232	37232	37232	37232	37232	37232	37232	37232	37232	37232	37232	37232	37232	37232	37232	37232	37232	37232	37232	37232	37232	37232	37232	37232	37232	37232	37232	37232	37232	37232	37232	37232
!Sample_contact_country	USA	USA	USA	USA	USA	USA	USA	USA	USA	USA	USA	USA	USA	USA	USA	USA	USA	USA	USA	USA	USA	USA	USA	USA	USA	USA	USA	USA	USA	USA	USA	USA	USA	USA
!Sample_supplementary_file	ftp://ftp.ncbi.nlm.nih.gov/geo/samples/GSM413nnn/GSM413271/suppl/GSM413271.txt.gz	ftp://ftp.ncbi.nlm.nih.gov/geo/samples/GSM413nnn/GSM413272/suppl/GSM413272.txt.gz	ftp://ftp.ncbi.nlm.nih.gov/geo/samples/GSM413nnn/GSM413273/suppl/GSM413273.txt.gz	ftp://ftp.ncbi.nlm.nih.gov/geo/samples/GSM413nnn/GSM413274/suppl/GSM413274.txt.gz	ftp://ftp.ncbi.nlm.nih.gov/geo/samples/GSM413nnn/GSM413275/suppl/GSM413275.txt.gz	ftp://ftp.ncbi.nlm.nih.gov/geo/samples/GSM413nnn/GSM413276/suppl/GSM413276.txt.gz	ftp://ftp.ncbi.nlm.nih.gov/geo/samples/GSM413nnn/GSM413277/suppl/GSM413277.txt.gz	ftp://ftp.ncbi.nlm.nih.gov/geo/samples/GSM413nnn/GSM413278/suppl/GSM413278.txt.gz	ftp://ftp.ncbi.nlm.nih.gov/geo/samples/GSM413nnn/GSM413279/suppl/GSM413279.txt.gz	ftp://ftp.ncbi.nlm.nih.gov/geo/samples/GSM413nnn/GSM413280/suppl/GSM413280.txt.gz	ftp://ftp.ncbi.nlm.nih.gov/geo/samples/GSM413nnn/GSM413281/suppl/GSM413281.txt.gz	ftp://ftp.ncbi.nlm.nih.gov/geo/samples/GSM413nnn/GSM413282/suppl/GSM413282.txt.gz	ftp://ftp.ncbi.nlm.nih.gov/geo/samples/GSM413nnn/GSM413283/suppl/GSM413283.txt.gz	ftp://ftp.ncbi.nlm.nih.gov/geo/samples/GSM413nnn/GSM413284/suppl/GSM413284.txt.gz	ftp://ftp.ncbi.nlm.nih.gov/geo/samples/GSM413nnn/GSM413285/suppl/GSM413285.txt.gz	ftp://ftp.ncbi.nlm.nih.gov/geo/samples/GSM413nnn/GSM413286/suppl/GSM413286.txt.gz	ftp://ftp.ncbi.nlm.nih.gov/geo/samples/GSM413nnn/GSM413287/suppl/GSM413287.txt.gz	ftp://ftp.ncbi.nlm.nih.gov/geo/samples/GSM413nnn/GSM413288/suppl/GSM413288.txt.gz	ftp://ftp.ncbi.nlm.nih.gov/geo/samples/GSM413nnn/GSM413289/suppl/GSM413289.txt.gz	ftp://ftp.ncbi.nlm.nih.gov/geo/samples/GSM413nnn/GSM413290/suppl/GSM413290.txt.gz	ftp://ftp.ncbi.nlm.nih.gov/geo/samples/GSM413nnn/GSM413291/suppl/GSM413291.txt.gz	ftp://ftp.ncbi.nlm.nih.gov/geo/samples/GSM413nnn/GSM413292/suppl/GSM413292.txt.gz	ftp://ftp.ncbi.nlm.nih.gov/geo/samples/GSM413nnn/GSM413293/suppl/GSM413293.txt.gz	ftp://ftp.ncbi.nlm.nih.gov/geo/samples/GSM413nnn/GSM413294/suppl/GSM413294.txt.gz	ftp://ftp.ncbi.nlm.nih.gov/geo/samples/GSM413nnn/GSM413295/suppl/GSM413295.txt.gz	ftp://ftp.ncbi.nlm.nih.gov/geo/samples/GSM413nnn/GSM413296/suppl/GSM413296.txt.gz	ftp://ftp.ncbi.nlm.nih.gov/geo/samples/GSM413nnn/GSM413297/suppl/GSM413297.txt.gz	ftp://ftp.ncbi.nlm.nih.gov/geo/samples/GSM413nnn/GSM413298/suppl/GSM413298.txt.gz	ftp://ftp.ncbi.nlm.nih.gov/geo/samples/GSM413nnn/GSM413299/suppl/GSM413299.txt.gz	ftp://ftp.ncbi.nlm.nih.gov/geo/samples/GSM413nnn/GSM413300/suppl/GSM413300.txt.gz	ftp://ftp.ncbi.nlm.nih.gov/geo/samples/GSM413nnn/GSM413301/suppl/GSM413301.txt.gz	ftp://ftp.ncbi.nlm.nih.gov/geo/samples/GSM413nnn/GSM413302/suppl/GSM413302.txt.gz	ftp://ftp.ncbi.nlm.nih.gov/geo/samples/GSM413nnn/GSM413303/suppl/GSM413303.txt.gz	ftp://ftp.ncbi.nlm.nih.gov/geo/samples/GSM413nnn/GSM413304/suppl/GSM413304.txt.gz
!Sample_data_row_count	319	319	319	319	319	319	319	319	319	319	319	319	319	319	319	319	319	319	319	319	319	319	319	319	319	319	319	319	319	319	319	319	319	319
!series_matrix_table_begin
ID_REF	GSM413271	GSM413272	GSM413273	GSM413274	GSM413275	GSM413276	GSM413277	GSM413278	GSM413279	GSM413280	GSM413281	GSM413282	GSM413283	GSM413284	GSM413285	GSM413286	GSM413287	GSM413288	GSM413289	GSM413290	GSM413291	GSM413292	GSM413293	GSM413294	GSM413295	GSM413296	GSM413297	GSM413298	GSM413299	GSM413300	GSM413301	GSM413302	GSM413303	GSM413304
A_25_P00010047	7.8	8.64	5.97	8.79	8.67	6.67	7.45	7.96	7.1	8.58	9.14	9.12	6.7	7.53	9	7.88	8.68	7.68	7.1	7.68	8.55	8.87	6.62	8.59	8.41	6.27	8.81	9.11	4.82	7.83	7.07	5.09	8.96	8.64
A_25_P00010054	11.11	12.03	10.58	11.87	11.91	10.48	12.15	12.29	11.58	12	12.88	12.35	10.73	12.24	12.1	11.72	12.27	11.41	11.47	11.66	12.31	12.3	9.71	12.43	12.21	10.28	12.05	12.94	3.71	12.28	11.38	3.29	12.07	11.65
A_25_P00010070	12.81	12.11	12.31	13.12	13.47	11.44	12.36	12.72	12.96	14.2	13.34	13.77	11.6	11.97	13.05	13.14	13.24	12.31	12.56	12.62	13.97	13.34	12.12	13.64	13.32	11.33	13.31	14.02	12.37	13.43	12.07	12.8	13.44	13.4
A_25_P00010072	11.3	11.26	10.26	11.43	11.86	9.3	10.17	10.95	10.91	12.51	12.3	12.23	9.85	10.56	11.64	11.35	11.32	10.93	11.12	11.03	12.58	12.17	11.46	12.32	11.98	9.85	12	12.87	10.88	11.91	10.87	11.31	12.25	11.93
A_25_P00010079	7.06	7.3	6.92	6.48	7.7	7.38	6.97	8.64	7.66	7.95	9.69	8.74	7.42	6.9	9.25	7.84	7.73	5.56	5.18	5.59	6.93	6.8	4.83	7.16	6.18	4.35	6.54	7.29	3.521666667	7.14	5.89	3.583333333	6.12	6.35
A_25_P00010086	13.77	13.43	12.24	14.1	14.69	12.53	13.48	13.82	13.64	14.86	14.56	14.75	12.65	13.09	14.48	14.07	14.31	13.11	13.17	13.25	14.78	14.38	12.82	14.48	14.1	11.9	14.27	15.02	11.94	14.12	13	11.88	14.29	14.21
A_25_P00010089	13.15	13.17	11.49	13.58	14.27	12.14	13.06	13.46	13.14	14.16	14.38	14.29	12.18	12.93	14.19	13.55	13.86	12.51	12.55	12.63	14.18	13.84	11.91	13.86	13.49	11.22	13.74	14.65	10.45	13.47	12.5	10.45	13.73	13.64
A_25_P00010113	3.71	3.37	3.32	4.36	4.73	3.98	4.23	4.47	2.61	5.27	4.39	3.63	2.81	2.9	4.72	4.03	3.98	4.67	2.66	3.67	4.86	5.11	4.52	5.47	4.1	4.3	3.89	4.3	1.87	4.17	4.11	2.5	5.36	4.2
A_25_P00010125	5.1	2.38	3.43	4.43	5.38	4.35	4.76	5.45	3.23	6.92	4.55	3.56	2.95	2.94	6.16	4.89	3.89	5.93	4.46	4.87	6.68	6.69	5.93	6.98	5.66	5.66	5.69	5.86	3.973333333	6.3	5.96	4.198333333	6.66	5.42
A_25_P00010131	9.48	10.65	8.33	10.84	10.64	8.29	7.12	10.26	9.52	10.22	12.18	11.14	8.81	9.74	10.22	9.47	10.36	9.47	9.41	9.56	10.55	10.45	8.64	10.14	10.24	7.91	10.41	11.17	3.24	9.56	9.13	2.83	10.42	10.08
A_25_P00010134	7.46	7.92	6.59	8.24	8.1	6.22	6.98	7.59	6.88	8.01	8.44	8.46	6.53	7.2	8.51	7.65	8.35	7.32	6.98	7.43	8.15	8.09	5.81	8.11	7.87	6.01	8.11	8.47	5.06	7.35	6.79	4.83	8.34	7.85
A_25_P00010153	6.78	7.69	6.06	7.11	7	5.48	6.5	6.58	5.9	7.45	7.72	8.19	5.65	6.56	7.67	6.67	7.29	6.99	6.31	7.13	7.27	7.8	5.83	7.85	7.5	5.86	7.91	7.65	5.99	6.7	6.3	6.34	7.96	7.58
A_25_P00010204	11.07	11.13	11.23	11.95	11.42	10.89	11.33	11.43	10.47	12.04	12.61	11.78	10.58	10.34	12	12.31	11.59	11.42	10.69	11.56	11.52	12.25	11.43	12.29	12.04	10.6	12.14	12.25	7.16	11.45	11.06	7.3	12.4	11.77
A_25_P00010208	8.79	9.09	7.64	9.75	8.96	7.1	7.08	9.87	8.16	9.84	9.19	9.48	7.69	8.87	10.21	8.18	8.26	9.48	9.66	9.76	11.03	10.03	6.2	10.77	10.08	8.34	10.62	11.93	5.26	10.31	9.54	5.11	10.67	10.3
A_25_P00010211	6.7	4.84	4.44	4.05	6.07	3.92	5.33	6.14	4.77	7.81	5.59	6.85	4.65	4.08	6.17	5.49	5.92	6.89	5.77	7	6.52	8.19	5.86	7.45	7.83	5.69	7.9	6.26	1.93	7.16	6.09	4.685	7.47	7.35
A_25_P00010214	4.92	3.46	4.0425	4.13	3.26	2.32	5.42	3.47	3.753333333	5.98	4.36	4.06	2.99	4.21	6.05	4.69	5.85	5.06	4.61	5.35	6.36	7.56	7.6	6.68	6.38	3.97	6.11	6.84	4.124	7.08	4.89	4.646	5.82	6.09
A_25_P00010226	2.2	2.02	2.16	3.12	2.24	3.0525	2.38	2.45	2.41	3.61	2.86	2.17	1.905	2.28	3.74	3.04	3.05	2.12	3.78	1.41	3.74	2.87	1.93	2.41	2.81	6.068296943	3.09	3.61	1.8	2.614285714	2.5775	2.35	3.08	3.4
A_25_P00010249	2.93	2.913333333	3.245	3.1	3.07625	2.21	3.646666667	3.11	3.019	4.32	2.6	2.812222222	3.2525	3.13	3.04	4.74	3.04	2.82	4.38	3.51375	5	3.69	4.19	2.94	4.52	3.0875	3.1	3.33	3.83	3.582222222	3.72	4.15	3.01	4.69
A_25_P00010262	1.76	1.71	2.035714286	1.87	2.03	1.864285714	2.05	2.26	1.99	3.05	2.26	2.39	1.206666667	2.31	2.58	1.83	1.64	1.78	2.135	1.89625	2.11	2.33	2.12	1.93	2.18	1.85	1.66	2.56	1.83	1.77	1.59125	2.78	2.31	2.1
A_25_P00010276	5.23	2.47	3.86	4.85	5.63	4.42	5.4	5.52	3.54	7.25	5.31	3.72	3.18	3.47	6.55	5.06	4.13	6.24	4.74	5.37	7.05	6.98	5.99	7.46	6.2	5.82	6.28	6.37	3.73	6.65	6.3	4.278	7.16	5.98
A_25_P00010288	6.03	5.74	5.5	7.61	6.39	3.76	4.43	5.21	6.62	7.27	6.86	6.51	4.54	4.85	6.23	6.17	7.45	4.07	4.92	4.16	6.56	5.11	3.69	6.26	4.7	4.066	5.22	6.59	2.16	5.48	4.31	1.96	5.34	5.25
A_25_P00010346	2.22	2.74	2.36	2.92	2	2.8675	3	3.52	2.38	3.43	2.4	2.72	1.905	2.72	3.4	3.07	2.27	2.393333333	4.08	2.55625	3.98	2.93	2.79	3.16	3.34	6.068296943	2.88	3.59	2.638571429	2.66875	2.436	2.538571429	3.64	2.16
A_25_P00010399	11.32	10.94	9.3	8.85	12.43	7.33	4.81	10.98	10.56	12.38	10.39	11.53	9.59	11.84	11.18	10.08	10.18	11.71	11.01	11.98	12.05	12.51	9.4	11.96	12.54	9.97	12.94	13.12	8.37	10.59	10.78	8.53	12.66	12.63
A_25_P00010403	7.09	4.7	5.99	6.14	5.94	5.75	4.57	5.88	5.58	7.51	6.17	5.24	4.23	5.78	5.34	7.28	7.12	5.95	7.57	6.53	8.04	6.85	7.49	5.81	7.56	5.36	6.17	6.26	7.15	7.08	6.72	6.98	5.7	8.33
A_25_P00010431	4.81	5.89	5.03	4.96	4.87	4.29	4.9	4.51	4.62	4.97	6.45	5.32	4.3	5.11	5.83	5.33	5.03	4	3.86	4.28	4.69	4.73	3.83	5.07	4.3	3.25	4.6	5.53	3.15	4.68	4.31	3.78	4.59	4.39
A_25_P00010433	10.07	10.6	9.95	10.21	10.73	9.82	10.7	10.53	9.84	10.44	11.54	10.98	9.35	10.03	11.12	11.53	10.91	8.39	8.29	8.58	9.72	9.25	7.67	9.79	8.94	7.36	9.39	10.49	3.16	9.68	8.49	3.05	9.36	8.94
A_25_P00010437	5.14	4.91	5.88	5.71	5.55	5.11	6.67	5.87	4.55	5.79	6.87	6.2	4.35	4.8	6.87	5.89	5.91	3.71	3.14	3.94	4.51	4.37	3.86	4.94	3.83	3.586666667	4.6	5.25	2.405	4.62	3.65	3.112	4.45	4.08
A_25_P00010440	10.63	10.12	10.18	10.59	11.35	8.55	10.52	10.14	10.13	11.88	11.83	11.15	8.88	10.89	11.48	10.59	11.8	9.71	9.89	9.93	11.35	10.86	9.64	11.13	10.33	8.54	10.58	11.78	4.79	10.94	9.95	4.91	10.6	10.45
A_25_P00010459	7.1	8.21	5.91	7.4	7.42	5.96	6.23	8.12	6.22	8.03	8.29	8.52	6.56	6.96	8.87	7.74	7.16	8.14	8.53	8.56	9.76	8.74	6.01	9.07	8.92	6.61	9.16	10.71	1.68	8.67	8.1	4.622857143	9.31	8.97
A_25_P00010470	9.9	9.66	7.11	10.22	11	6.8	8.29	9.37	10.3	11.26	9.61	10.81	8.55	9.04	10.78	9.76	9.62	9.76	10.34	10.07	11.87	10.93	8.08	11.12	10.81	8.17	11.26	12.66	4.95	11.03	9.67	4.72	10.84	11.1
A_25_P00010472	10.46	10.58	8.66	10.42	11.06	6.53	7.39	10.14	9.84	11.41	11.28	11.19	8.65	9.75	10.18	10.17	9.86	9.87	10.18	10.03	11.58	11.34	11.28	11.39	11.16	8.48	10.98	11.89	5.88	10.66	9.85	4.87	11.37	10.82
A_25_P00010474	9.71	8.97	7.25	9.87	10.93	7.02	5.15	10.47	10.78	11.02	10.47	10.44	7.78	9.39	10.62	9.77	9.92	9.05	8.82	9.19	10.56	10.64	10.44	10.62	10.33	8.04	10.1	10.48	4.98	10.13	9	4.66	10.32	10.2
A_25_P00010532	1.98	2.38	2.6	2.94	2.93	2.03	2.44	2.87	2.46	3.68	3.41	2.93	1.406666667	2.52	4.42	2.67	2.6	2.4	2.52	2.4575	3.6	2.83	2.66	3.32	2.5	1.85	3.25	4.17	2.286666667	2.4325	2.26	1.97	3.66	2.07
A_25_P00010540	7.78	8.27	8.16	8.24	8.64	8.58	8.43	8.05	7.6	8.4	8.8	8.62	7.6	7.7	8.57	8.17	8.67	7.64	7.69	7.96	8.74	8.74	8.22	8.98	8.39	6.96	8.48	8.62	6.45	7.97	7.57	6.67	8.62	8.56
A_25_P00010548	2.64	3.54	3.04	2.81	3.66	2.12	3.98	4.26	2.72	7.62	4.03	4.26	2.94	3.01	4.42	3.28	3.97	9.01	9.42	9.28	10.51	8.87	5.32	9.75	9.33	8.27	9.94	10.92	2.5	9.37	8.73	2.34	9.64	9.33
A_25_P00010584	2.27	2.437142857	2.916666667	1.54	2.76	1.59	1.89	2.74	2.318	4.44	2.04	2.564444444	5.884382022	2.072	3.2	2.22	2.26125	3.13	3.198888889	2.01	4.08	4.16	3.21	4.73	3.48	2.8	3.41	3.21	3.91	3.66	3.27	4.1	4.32	3.15
A_25_P00010588	5.31	5.58	4.14	4.69	5.53	3.96	5.75	4.78	4.2	6.43	5.92	6.4	4.11	5.49	6.03	5.07	5.72	4.2	4.7	4.12	6.35	5.73	4.92	7.01	4.98	3.895555556	5.4	6.18	1.6	7.33	5.97	3.15	5.33	5.23
A_25_P00010610	8.25	8.54	8.11	8.36	8.81	7.81	8.63	8.43	7.73	8.48	9.93	9.27	7.11	7.85	9.41	9.38	9.42	6.36	6.45	6.64	8	7.15	6.47	7.86	6.95	5.53	7.19	8.61	4.9	7.7	6.42	5.17	7.45	7.25
A_25_P00010613	10.29	10.43	9.81	10.74	11.42	9.51	11.28	10.38	10.39	10.63	11.58	11.23	8.77	9.99	11.01	11.42	11	8.75	9.46	9.32	10.63	9.86	8.25	10.23	9.63	7.27	10.01	11.52	4.84	10.03	8.98	4.5	10	9.9
A_25_P00010615	8.06	8.22	7.62	8.35	8.93	7.6	8.95	8.36	8.09	8.4	9.73	9.06	6.56	7.9	9.04	9.62	8.69	7.29	7.93	7.69	9.14	8.11	6.26	8.48	8.11	5.86	8.59	10.14	3.88	8.6	7.49	3.48	8.61	8.31
A_25_P00010634	2.08	2.01	2.89	1.96	1.97	3.556666667	2.795555556	2.64	2.03	3.85	3.38	1.94	2.44	2.737	3.09	3.83	2.07	2.39	3.93	2.612857143	3.94	3.35	3.55	3.155	2.78	6.068296943	2.55	2.48	2.4	2.68625	3.4725	2.63	2.23	3.59
A_25_P00010677	11.71	11.75	11.41	11.75	12.29	10.33	11.35	11.71	11.22	12.57	12.66	12.54	10.58	11.04	12.51	12.06	12.37	10.51	10.74	10.85	11.97	11.49	10.83	11.95	11.23	9.42	11.53	12.73	7.68	11.66	10.64	8.13	11.51	11.32
A_25_P00010683	9.64	10.11	10.07	10.03	10.01	7.86	8.01	9.27	9.08	9.75	10.58	10.5	8.43	9.38	9.98	9.48	9.72	10.25	10.21	10.62	10.86	10.53	8.77	10.64	10.58	9.71	10.97	11.48	7.83	9.79	9.75	7.53	11.03	10.77
A_25_P00010690	6.3	5.54	5.17	7.85	6.84	5.71	6.99	6.42	4.62	7.1	8.13	6.26	4.96	5.13	7.97	6.59	7.36	6.31	5.97	6.38	7.22	7.29	5.89	7.58	7.06	5.16	6.9	8.19	4.59	6.96	6.43	5.03	7.08	7.03
A_25_P00010709	2.46	2.74	2.713	2.375	2.93	2.92125	2.542	2.39	2.76	2.87	3.85	2.31	1.74	2.68	2.66	2.806	2.64	2.33	3.01	2.95	3.56	3.2	2.818	3.21	2.9	1.85	2.89	4.34	2	2.3	2.665	2.6	3.19	3.29
A_25_P00010770	11.93	11.79	10.4	10.68	11.56	7.64	12.08	9.81	11.61	12.96	12.35	11.83	9.31	10.36	11.71	11.34	12.65	9.91	10.32	9.95	11.97	11.32	9.91	11.35	10.78	8.66	10.7	11.26	3.81	11.88	9.87	3.75	10.81	10.81
A_25_P00010787	5.05	4.76	3.78	3.89	4.14	4.8	3.51	5.21	3.99	5.94	5.19	3.22	3.95	4.26	4.85	4.26	4.38	5.11	7.1	5.83	6.09	5.56	7.02	5.37	6.2	4.59	5.65	5.65	5.61	4.97	5.18	7.64	4.69	5.66
A_25_P00010799	4.16	3.28	2.84	4.17	3.49	4.06	3.96	4.11	3.38	6.07	4.12	2.45	3.458	3.28	3.52	5.14	4.4	4.45	6.26	4.29	5.8	5.52	5.01	4.67	5.34	3.96	5.15	4.63	4.89	3.57	4.38	5.24	4.75	6.02
A_25_P00010829	5.94	5.7	5.331	3.8	6.3	6.66	5.642	8.33	5.62	4.98	6.38	7.21	2.95	7.29	6.04	8.14	4.77	4.78	5.1	6	5.44	5.38	2.52	5.69	5.76	4.057	6.09	6.07	3.7275	6.43	4.87	3.81	5.84	5.89
A_25_P00010836	4.73	4.73	5.05	5.01	5.63	4	5.18	4.74	4.56	5.32	5.41	5.28	4.03	4.84	6.25	4.77	5.39	3.83	4.19	3.69	5.28	4.47	4.11	4.86	4.58	4.15	5.61	6.41	3.14	4.24	3.91	5.03	5.31	4.76
A_25_P00010854	4.21	4.69	4.26	4.55	5.01	4.11	4.64	3.99	3.71	5.04	4.86	4.73	3.58	4.11	4.45	3.98	5.01	3.41	4.49	3.95	4.86	4.85	4.25	5.07	3.96	3.456666667	4.55	4.56	3.147142857	4.84	4.39	3.311666667	4.35	4.58
A_25_P00010869	10.15	11.31	9.63	11.58	10.99	9.94	8.22	11.77	11.67	11.17	11.5	12.36	9.64	10.07	10.75	10.54	10.29	11.19	9.75	11.42	10.07	11.88	8.08	11.25	11.81	9.89	11.97	11.65	5.2	7.03	10.46	5.15	11.92	11.63
A_25_P00010881	11.74	11.7	10.61	11.25	11.99	9.96	9.96	11.31	10.82	12.45	11.88	12.23	10.46	11.22	12.3	11.98	11.96	11.31	11.27	11.6	12.28	12.25	11.24	12.39	11.86	10.11	12.23	13.05	8.22	11.93	11.17	8.49	12.22	12.02
A_25_P00010883	5.43	5.22	4.87	4.64	5.93	4.9	4.31	5.21	4.16	5.67	5.56	5.91	4.56	5.07	5.98	4.88	5.57	3.69	3.97	4.09	5.68	4.96	3.1	4.94	4.28	3.311666667	4.59	5.37	2.2975	4.63	3.53	3.23	4.35	4.58
A_25_P00010894	7.96	7.98	7.71	7.98	8.36	6.23	6.92	7.67	7.32	8.61	9.44	8.53	6.27	8.62	8.33	7.58	8.3	7.11	7.28	7.45	8.42	7.95	7.38	8.35	7.81	6.09	7.99	9.01	4.15	8.26	7.19	4.75	7.88	7.92
A_25_P00010926	8.94	10.1	8.39	10.32	9.58	8.83	7.03	10.45	10.49	9.78	10.61	11.04	8.46	8.77	9.94	9.15	8.97	9.98	8.47	9.95	8.76	10.63	6.81	9.93	10.36	8.72	10.7	10.71	3.76	5.92	9.36	3.99	10.62	10.21
A_25_P00010953	6.53	6.1	5.49	5.09	6.01	7.15	6.67	8.33	5.34	7.88	8.24	8.21	4.98	7.49	7.33	9.49	6.86	8.46	7.98	8.68	9.85	8.61	5.8	8.72	8.98	6.89	9.56	10.61	5.65	9.08	8.23	5.21	9.62	8.99
A_25_P00010964	3.92	2.99	2.39	3.21	3.71	2.08	1.65	4.02	2.56	6.16	4.29	4.07	2.68	3.81	4.58	6.69	4.77	4.34	5.8	4.73	6.58	4.8	7.15	7.28	6.06	3.52	5.41	5.65	3.16	7.18	6.77	3.8	6.88	6.2
A_25_P00010975	14.96	15.21	14.03	16.55	15.62	15.38	16.79	15.81	14.62	15.37	16.63	15.44	14.95	15.9	16	15.75	16.14	13.29	12.31	12.92	13.99	13.75	12.09	15.57	13.32	12.61	13.66	13.42	4.72	14.13	14.49	4.73	13.51	13.49
A_25_P00010977	5.95	6.36	5.72	6.35	6.25	6.84	7.5	7.3	5.69	6.9	7.68	7.22	5.72	6.05	7.49	8.29	6.75	5.54	5.15	5.58	6.62	6.35	5.48	6.8	6.17	4.58	6.6	7.46	2.93	6.45	5.67	2.44	6.52	6.29
A_25_P00010980	11.67	11.53	9.79	11.65	12.49	9.08	8.83	11.57	11.79	12.73	12.57	12.09	9.79	11.39	11.64	11.54	11.19	10.96	11.48	11.16	12.84	12.61	12.8	12.88	12.27	9.69	11.85	13	9.58	12.68	11.24	9.63	12.24	12.08
A_25_P00010990	8.85	9.26	8.42	9	9.73	9.01	9.25	9.54	8.85	9.7	10.83	9.79	7.81	8.9	9.97	10.85	9.89	7.13	7.55	7.59	8.86	8.25	7.34	8.85	8.06	5.97	8.44	9.87	4.57	8.8	7.36	4.94	8.36	8.19
A_25_P00010995	10.93	10.75	10.59	11.41	11.58	8.93	10.76	11.12	11.19	11.26	12.26	11.06	9.71	11.1	11.37	10.17	10.65	5.47	6.62	5.91	8.09	6.11	4.42	6.43	6.39	4.72	6.2	8.82	3.78	6.12	5.97	4.36	6.38	6.69
A_25_P00010998	9.07	8.99	9.19	9.69	10.28	8.41	9.5	9.44	9.63	9.57	9.82	10.03	8	8.69	10.16	10.84	9.8	7.9	8.25	8.23	9.59	8.92	6.91	9.18	8.34	6.9	9.01	10.19	5.364444444	8.98	8.16	5.591111111	9.11	8.72
A_25_P00010999	10.75	10.7	11.12	11.11	11.83	10.15	11.58	11.19	11.05	11.36	11.86	11.78	9.69	10.36	11.74	12.34	11.51	10.02	10.45	10.44	11.66	10.93	9.06	11.22	10.65	9.06	11.15	12.35	1.71	11.06	10.08	4.731111111	11.19	10.88
A_25_P00011005	10.1	10.94	9.49	10.22	10.58	9.86	10.34	10.59	9.45	10.9	11.58	11.41	9.27	10.09	11.28	10.9	10.84	9.4	9.23	9.72	10.67	10.48	9.48	10.66	10.23	8.33	10.47	11.39	7.25	10.3	9.22	7.7	10.47	10.31
A_25_P00011007	9.44	10.72	9.88	10.98	10.01	9.05	7.79	10.67	10.7	10.16	10.45	11.55	9.23	9.04	10.2	9.75	9.73	10.93	9.28	10.93	9.56	11.37	7.51	10.96	11.18	10.15	11.45	10.79	6.16	6.42	10.01	6.05	11.47	11.08
A_25_P00011011	2.68	3.15	2.427142857	2.94	2.55	1.83	2.101	3.55	1.98	3.88	2.38	2.68	2.182	2.22	3.28	1.74	1.75	3.58	3.94	3.84	4.78	3.74	2.904	4.46	3.9	2.7	4.28	5.39	2.64	3.78	3.37	2.886	4.21	4.29
A_25_P00011017	5.63	3.19	5.13	4.72	5.6	3.5	2.21	5.49	4.2	7.21	4.61	3.84	3.83	3.8	5.98	4.8	4.25	6.95	5.52	5.7	6.99	6.86	4.89	7.27	6.06	6.93	6.17	5.56	4.288333333	6.88	6.5	4.556666667	7.1	5.29
A_25_P00011058	1.95	4.38	2	4.74	3.77	2.26	3.44	4.86	4.01	4.58	4.34	3.04	2.87	2.53	4.52	2.42	4.55	3.5	3.05	3.7	4.15	4.98	3.48875	4.63	4.37	3.418	4.94	4.09	2.653333333	4.21	3.05	2.846666667	4.65	4.04
A_25_P00011069	10.14	10.85	9.4	10.35	10.47	9.97	10.17	10.73	9.71	10.99	11.74	11.66	9.2	9.99	11.4	11.25	10.59	10.01	9.39	10.19	10.69	10.9	9.42	10.66	10.71	8.68	10.99	11.72	7.77	10.28	9.35	8.36	11.01	10.65
A_25_P00011096	4.27	2.08	2.69	3.37	2.73	2.79	3.511428571	3.37	2.19	5.33	3.25	1.69	3.405	2.49	2.3	4.51	4.41	3.48	5.46	3.99	5.64	4.33	5.14	3.05	5.18	2.3	3.96	4.08	4.32	4.29	3.92	4.53	3.28	5.92
A_25_P00011102	10.56	10.25	9.65	9.81	10.75	11.31	11.38	11.43	10.09	11.19	12.04	11.71	9.77	10.65	11.86	12.71	11.32	8.93	9.2	9.06	10.62	9.96	9.1	10.06	9.75	7.44	10.12	11.51	7.62	10.42	9	7.94	9.91	9.89
A_25_P00011110	9.72	9.7	9.43	11.5	12.06	9.39	9.77	11.66	9.88	10.85	10.85	10.43	8.79	10.63	10.75	9.85	11.39	10.02	9.71	9.98	10.82	10.49	7.22	10.67	10.24	8.96	10.78	11.21	3.55	10.76	9.58	2.99	10.96	10.33
A_25_P00011410	2.62	2.97	3.28	2.81	3.37	3.17	3.55	3.32	2.4	3.73	3.57	3.23	2.89	3.01	4.65	3.33	3.81	2.78	3.64	2.56	4.18	3	2.88	3.59	3.59	3.22	4.32	4.86	2.22	3.05	2.74	3.2	3.94	3.68
A_25_P00011668	2.31	3.4	3.28	3.91	3.04	3.245714286	4.84	3.87	3.55	3.28	2.44	3.85	3.26	3.59	4	3.71	3.99	1.86	3.2	2.5	3.93	2.26	3.04	2.56	2.66	3.115	3.07	2.67	2.806	3.143333333	2.69125	2.8875	3.47	2.956
A_25_P00011724	4.23	3.12	3.2	3.82	3.46875	3.01	3.634285714	4.58	3.08	4.63	2.89	2.89875	3.193333333	2.45	2.81	5.11	4.87	4.71	4.63	3.64	5.68	3.9	4.98	4.165	4.79	2.736666667	2.92	3.64	2.98	3.34	3.98	3.5	2.67	5.95
A_25_P00011854	4.84	4.92	4.78	5.15	5.35	5.38	4.76	4.59	4.33	5.07	5.93	5.15	4.2	4.79	5.2	4.75	5.25	4.29	4.88	4.68	5.7	5.55	5.22	5.47	5.1	3.77	5.1	5.66	3.56	4.75	4.76	4.1	5.09	5.43
A_25_P00011954	4.44	4.75	4.45	4.58	4.6	3.14	4.44	4.9	4.16	5.28	4.67	5.46	3.52	4.07	5.16	4.6	5.3	3.46	3.7	3.71	4.79	4.56	4	4.86	4.31	2.94	4.67	4.83	2.662	4.69	3.56	3.308	4.44	4.14
A_25_P00011980	10.24	10.42	8.95	10.6	11.29	9.45	10.11	10.63	10.09	11.22	11.32	11.29	9.2	9.85	11.17	11.01	10.89	9.49	9.42	9.63	10.98	10.79	9.26	10.9	10.45	8.34	10.72	11.44	8.2	10.49	9.43	8.25	10.69	10.6
A_25_P00011984	10.61	10.49	9.5	11.03	11.56	8.8	10.25	10.5	10.2	11.73	11.53	11.71	9.18	10.14	11.04	10.77	11.28	9.99	9.93	10.28	11.35	11.18	9.83	11.33	10.77	8.86	11.23	11.51	9.42	10.89	9.91	9.66	11.17	11.05
A_25_P00011994	4.39	5.3	4.41	5.88	5.23	4.78	5.56	4.98	4.21	4.92	5.91	5.91	3.87	4.21	6.41	6.73	5.76	3.1	3.13	3.47	4.93	4.53	3.14	4.89	3.81	3.162	4.46	5.5	2.2975	4.62	3.61	3.23	4.75	4.25
A_25_P00011998	11.63	11.45	11.63	11.3	12.15	9.56	10.62	11.22	11.58	12.26	12.59	12.15	10.21	11.83	12.14	11.41	12.19	11.12	11.11	11.5	12.66	12.07	10.79	12.47	11.74	10.57	12.01	13.19	7.91	12.34	11.24	7.92	12.06	11.86
A_25_P00012001	11.5	11.85	10.03	11.91	12.46	10.32	11.12	11.93	11.75	12.89	13.05	12.4	10.43	11.6	12.43	12	12.18	10.43	10.65	10.61	11.99	11.62	9.66	11.6	11.29	8.97	11.55	12.78	6.93	11.55	10.32	6.91	11.4	11.31
A_25_P00012006	1.22	1.91	2.47	0.79	1.43	1.295	0.82	-0.01	1.56	1.93	2.64	1.24	0.28	2.21	2.25	1.03	1.9	-0.2	0	1.482857143	1.55	1.12	0.98	1.77	0.68	6.068296943	1.28	1.45	1.2475	0.47	0.71	1.6225	0.92	1.38
A_25_P00012013	11.81	11.93	11.26	12.37	13	11.35	12.14	12.81	12.12	12.84	13.85	12.81	11.04	12.44	12.59	12.41	12.94	11.63	11.79	12.1	13.12	12.78	10.64	13.1	12.68	10.62	12.62	13.61	7.76	12.56	11.72	7.36	12.77	12.57
A_25_P00012022	5.32	5.66	4.96	4.5	5.73	3.73	4.95	5.55	5.15	5.42	5.17	5.84	4.56	4.96	6.27	5.56	5.46	5.22	4.66	5.16	5.4	5.31	4.334	5.44	4.98	4.06	5.42	5.91	3.665	4.91	4.88	4.618333333	5.67	4.48
A_25_P00012027	4.55	4.08	4.55	4.45	5.24	1.68	4.19	4.79	4.83	5.43	4.88	5.13	3.5	3.86	5.31	5.29	4.74	4.46	4.59	4.45	5.45	5.03	2.69	5.13	4.55	3.43	4.86	5.49	2.7625	5.1	4.05	3.31	5.05	4.17
A_25_P00012031	8.06	8.23	9.4	8.39	8.86	7.71	9.41	8.27	8.54	8.76	9.84	8.98	6.76	8.2	8.93	9.88	8.58	7.38	8.06	7.78	8.92	8.19	7.39	8.7	8	6.68	8.51	10	6.5	8.75	7.6	7.24	8.63	8.26
A_25_P00012034	3.45	6.87	4.832	5.67	3.79	6.02	7.43	5.65	2.02	6.71	5.41	4.57	3.65	4.24	5.57	7.99	6.83	5.62	6.12	5.79	7.83	6.5	2.15	7.39	6.37	4.32	6.81	7.35	4.378333333	7.74	5.6	4.208333333	6.53	6.27
A_25_P00012038	10.15	10.44	10.03	10.41	11.31	8.35	9.28	10.5	10.63	10.6	10.56	11	8.99	10.28	10.99	10.67	10.44	9.28	9.16	9.43	10.21	10.16	7.88	10.29	9.77	8.21	10.05	10.72	5.655	10.11	9.26	5.574	10.15	9.47
A_25_P00012053	8.6	8.79	6.7	9.05	8.83	5.61	5.17	7.95	8.4	8.86	8.92	9.7	6.39	8.15	8.59	7.34	8.75	6.91	7.64	7.49	8.75	8.52	7.39	8.41	8.38	6.32	8.19	9.59	5.81	8.22	7.06	6.03	8.34	8.25
A_25_P00012063	10.4	8.05	6.99	7.92	10.01	8.43	9.06	9.5	7.98	11.91	9.68	10.32	8.31	8.11	10.96	10.59	9.37	9.84	10.28	9.85	11.99	11.6	10.84	12.05	11.03	8.54	10.8	11.89	5.88	11.86	10.29	7.54	11.04	10.75
A_25_P00012070	5.5	5.35	5.77	5.02	5.53	2.63	4.25	5.67	5.54	6.86	5.27	6.42	3.31	4.23	6.72	4.8	5.78	5.08	5.08	5.33	5.94	6.12	5.36	6.06	5.9	3.96	5.87	6.73	4.01	5.26	4.73	4.48	5.86	5.95
A_25_P00012073	3.18	2.37	3.24	2.18	2.97	2.26	1.94	3.18	3.17	4.23	3.5	2.7	2.21	1.47	3.69	2.8	3.13	2.93	3.51	3.34	3.86	3.84	2.91	3.8	3.55	2.37	3.59	4.13	3.87	2.97	2.33	5.1	3.9	3.81
A_25_P00012077	4	5	2.92	3.81	4.76	4.55	6.08	5.51	5.14	5.24	4.95	5.19	3.87	4.59	5.4	6.36	4.74	2.83	2.63	3.04	4.47	4.3	2.19	4.53	3.91	3.113333333	4.59	5.2	2.11	4.12	3.1	2.606666667	4.2	3.88
A_25_P00012082	11.42	11.23	9.77	11.45	12.04	9.21	9.94	11.33	11.35	12.44	12.45	12.41	9.66	10.51	11.64	11.12	12.16	11.37	11.29	11.61	12.66	12.63	10.78	12.19	12.37	9.96	12.84	13.54	6.09	12.16	10.82	5.96	12.2	12.62
A_25_P00012086	10.62	11.76	10.72	12.12	12.8	10.44	10.6	12.08	11.7	12.11	12.43	12.03	10.21	11.44	12.17	11.92	12.1	8.89	9.07	8.49	10.15	9.52	8.8	10.6	9.62	7.75	9.51	10.23	6.46	9.88	9.07	6.14	9.82	9.27
A_25_P00012090	7.08	7.31	7.05	6.53	7.67	5.77	6.23	6.98	6.29	7.72	7.57	8.16	6.06	7.66	7.21	6.61	7.48	5.33	5.58	5.82	7.12	6.58	4.75	7	6.15	4.64	6.49	6.94	5.2	6.36	5.24	5.37	6.32	6.46
A_25_P00012096	3.117	4.58	3.251666667	3.13	3.375555556	3.58	4.35	3.06	2.912857143	4	2.07	2.23	2.87	1.4	2.2	5.89	3.95	2.61	3.26	2.93	4.92	3.74	3.692222222	4.52	3.72	3.185	3.98	4.26	2.85	4.89	2.51	3.234285714	3.99	4.09
A_25_P00012107	6.94	4.62	4.89	4.49	6.39	4.93	5.73	5.62	4.24	8.32	6.21	6.85	4.57	4.64	7.32	7.26	5.94	6.29	6.67	6.37	8.18	7.98	8.04	8.48	7.55	5.45	7.15	8.22	5.09	8.17	6.7	5.96	7.5	7.29
A_25_P00012126	5.23	4.57	5.8	6.28	5.36	4.34	6.76	5.34	4.85	5.63	6.12	4.95	4.36	4.01	5.8	5.55	6.05	4.36	4.37	4.48	5.61	5.24	4.51	6.05	4.96	4.59	4.91	6	2.06	5.45	4.86	1.98	5.12	4.93
A_25_P00012131	9.99	10.12	7.77	9.31	9.31	9.06	9.4	9.81	8.27	10.71	11	10.84	9.34	11.07	12.46	10.52	9.68	7.32	7.58	7.18	9.79	9.06	8.62	10.81	9.09	5.93	9.25	9.27	2.65	10.49	9.9	1.82	8.44	8.12
A_25_P00012133	4.41	5.25	4.02	6.32	6.67	4.59	5.58	5.1	5.11	4.75	7.31	6.02	3.32	5.32	6.09	4.87	5.55	3.171	2.05	3.548888889	3.34	6.63	6.19	3.99	3.77	3.2	1.92	4.04	2.2425	2.69	2.98	2.77	2.47	2.04
A_25_P00012139	8.99	9.08	7.53	9.64	9.19	7.84	7.48	9.82	8.57	10.22	9.57	9.49	8.06	8.88	10.01	8.43	8.7	9.93	10.56	10.38	11.76	10.43	7.42	11.14	10.58	8.68	11.09	12.69	7.16	10.74	10.02	6.91	11.03	11.1
A_25_P00012142	11.24	11.41	9.79	11.84	12.26	11.06	11.88	12.26	11.36	12.89	12.66	12.44	10.67	11.16	12.26	12.45	12.22	10.95	11	11.15	12.55	12.23	10.61	12.39	12.01	9.6	12.19	12.93	9.72	11.96	10.94	9.44	12.17	12.03
A_25_P00012145	11.22	11.81	10.12	11.92	12.23	10.57	11.81	11.74	11.54	12.16	12.66	12.39	10.07	11.32	12.07	12.04	12.14	9.68	10.12	9.8	11.74	11.05	10.06	11.9	10.91	8.67	10.86	11.76	9.24	11.43	10.16	9.38	11	10.72
A_25_P00012149	4.56	3.41	4.337777778	3.78	4.53	1.72	4.964	4.38	3.24	6.79	4.71	4.66	3.18	4.6475	5.12	7.14	5.36	4.62	6.32	4.82	7.42	5.33	7.03	7.83	6.51	2.73	5.94	6.04	5.328	7.61	7.08	5.57	7.23	6.73
A_25_P00012161	5.6	5.6	5.13	6.18	7.84	4.62	5.68	6.44	5.62	7.68	7.1	6.67	4.73	5.86	6.89	6.22	6.31	5.58	5.43	5.82	6.66	6.21	5.1	6.7	6.32	4.24	6.91	7.42	2.59	5.54	5.11	1.96	7.49	6.52
A_25_P00012176	9.44	8.9	8.85	8.9	9.79	8.03	8.08	9.5	9.19	10.34	9.91	10.32	7.95	9.01	10.16	10.56	9.29	7.93	8.01	8.15	9.35	8.77	8.2	9.38	8.66	7.18	8.85	9.71	6.2	9.11	8.38	6.46	8.86	8.64
A_25_P00012184	9.54	8.66	7.8	7.6	9.36	6.56	7.73	7.94	8.32	10.1	9.78	9.85	7.58	7.67	10.47	9.89	9.4	7.56	8.5	7.6	9.57	8.63	9.24	9.93	8.39	6.25	8.21	9.37	2.31	9.62	9.01	2.11	9.12	8.68
A_25_P00012188	8.35	8.84	9.77	8.77	8.3	10.69	8.6	11.39	8.21	9.55	11.62	8.81	8.5	9.89	11.41	13.69	9.06	7.71	7.85	5.92	9.35	7.72	6.17	5.81	7.11	5.79	9.25	11.79	4.50375	11.09	8.74	4.545	8.73	7.11
A_25_P00012192	10.91	9.65	9.86	9.1	10.93	7.74	8.65	9.12	9.72	11.72	10.51	11.53	8.89	8.8	11.48	11.6	10.92	9.37	10.04	9.35	11.46	10.53	11.65	11.58	10.32	8.47	10.06	10.79	8.19	11.22	10.51	8.22	10.96	10.56
A_25_P00012196	5.21	5.84	4.59	6.84	6.73	4.32	5.89	5.9	5.16	7.23	8	6.56	5.09	6.39	6.81	6.44	7.19	5.47	5.19	5.72	6.92	6.75	5.84	7.04	6.29	4.39	6.31	7.39	3.721666667	5.99	5.12	3.71	6.48	6.43
A_25_P00012209	7.53	7.34	6.5	7.41	8.15	5.71	7.4	7.2	7.46	8.33	8.59	8.31	6.23	7.19	8	7.4	7.98	6.97	7.32	7.37	8.4	8.09	6.78	8.04	7.69	5.83	8.04	9.12	6.42	7.76	6.56	6.99	7.92	8.06
A_25_P00012215	12.75	12.92	12.14	12.87	13.66	11.14	12.1	12.62	12.63	13.46	14.32	13.81	11.38	11.74	13.8	12.66	13.51	10.69	10.73	10.83	12	11.89	11.12	12.12	11.53	9.48	11.82	12.68	5.24	11.55	10.5	5.27	11.62	11.57
A_25_P00012231	3.97	2.46	2.61	3.11	2.7	3.76	2.92	3.44	2.69	4.79	3.13	2.17	3.273333333	2.84	2.71	4.49	4.01	3.16	4.68	2.62	5.24	3.81	4.43	3.58	4.35	2.7075	3.15	3.21	2.85	3.48	3.6	2.94	3.09	5.1
A_25_P00012235	2.97	2.95	2.85625	2.92	2.96	2.53	3.25	2.39	2.29	4.3	3.8	2.63	2.42	3.22	3.3	3.26	3.42	3.42	3.89	3.57	4.63	4.32	3.81	4.25	4.13	2.86	4.13	5.29	2.87	4.98	3.4	3.41	4.02	4.85
A_25_P00012239	6.26	6.42	6.19	7.14	6.77	7.39	6.84	7.48	5.94	7.32	8.29	7.44	6.12	6.67	7.81	9.36	6.99	5.62	5.43	5.79	6.9	6.61	5.22	6.88	6.53	4.67	6.8	8.1	1.9	6.92	5.99	1.97	6.72	6.5
A_25_P00012242	5.83	6.1	5.78	6.14	6.11	5.05	5.86	6.35	5.56	6.47	6.3	6.79	5.22	5.98	6.88	6.38	5.95	4.97	4.92	5.25	6.15	6.04	4.96	6.13	5.52	4.42	5.91	6.82	3.61	5.9	5.02	4.002	6.07	5.69
A_25_P00012246	4.11	3.84	3.71	4.02	3.41	4.25	3.76	4.21	3.39	5.37	3.95	3.45	2.97	3.61	4.35	4.75	4.21	4.38	5.8	4.15	5.92	4.91	5.12	4.88	5.38	2.85	4.92	5.21	4.08	4.33	4.63	3.98	4.86	5.53
A_25_P00012253	3.81	4.65	4.55	4.87	4.72	2.84	4.86	3.98	4.53	4.35	5.72	5.04	3.2	2.71	5.15	4.42	5.59	2.4	3.76	2.82	4.42	5.15	5.66	4.16	4.28	3.275	3.38	4.58	2.64	4.31	2.58	3.26	3.73	3.93
A_25_P00012258	8.73	9.44	9.1	9.14	9	6.57	9.57	8.29	9.44	8.54	9.86	9.23	8.5	7.24	10.11	8.49	10.16	7.27	7.69	7.11	8.21	9.03	7.68	8.22	8.12	6.54	7.53	8.15	1.2	8.44	7.24	4.26	7.72	7.13
A_25_P00012262	6.59	7.01	7.15	6.65	6.81	5.98	6.16	6.72	6.85	7.27	8.28	7.64	5.83	7.5	7.37	7.53	7.09	5.78	6.5	6.18	7.46	6.94	6.93	7.31	6.66	5.19	6.81	7.86	5.78	7.45	6.36	6.68	6.65	6.74
A_25_P00012265	4.791	2.09	3.772857143	4.317777778	1.92	3.611111111	2.26	2.22	3.365714286	6.02	2.78	2.25	3.31	3.41375	2.1	1.7	2.27	7.25	7.77	7.7	9.04	7.36	5.13	8.17	7.85	6.27	8.36	9.54	5.46	7.72	6.98	5.32	7.92	8.29
A_25_P00012270	6.37	7.15	6.24	6.56	5.94	9.05	8.22	9.42	5.52	5.88	8.6	9.27	8.11	4.97	8.73	6.86	7.54	2.98	3.72	3.51	5.24	4.43	4.42	5.82	4.09	3.916666667	4.46	5.46	1.97	5.48	4.2	2.72	4.28	4.27
A_25_P00012275	11.63	12.4	11.49	12.93	13.15	10.23	11.62	12.71	12.5	12.91	13.33	13.3	11.09	12.4	12.51	11.99	12.65	11.92	11.74	12.36	13.06	12.87	10.46	12.89	12.82	11.04	12.95	13.59	5.11	12.66	11.73	5.02	12.99	12.64
A_25_P00012300	9.58	9.64	9.5	10.1	10.16	8.58	9.13	10.03	9.23	10.27	10.35	10.63	8.84	9.48	10.44	9.78	9.98	9.8	9.86	10.04	10.95	10.4	8.01	10.55	10.35	8.73	10.71	11.6	4.42	9.68	9.56	3.65	10.82	10.35
A_25_P00012304	5.99	6.21	6.22	6.62	6.86	5.93	7.33	7.52	6.97	7.19	7.32	7.36	6.04	6.4	7.01	6.63	6.75	5.12	4.88	5.01	6.36	6.1	5.33	6.74	5.89	4.34	6.1	6.47	3.32	6.39	5.4	3.25	5.95	5.87
A_25_P00012311	6.23	7.03	5.02	6.73	6.95	4.41	5.58	7.48	5.86	7.46	6.99	7.72	6.2	6.29	8	6.61	6.45	7.34	7.97	7.67	9.33	7.76	4.28	8.22	8.1	6.04	8.27	9.78	4.573	7.83	7.46	5.2575	8.56	8.01
A_25_P00012317	5.55	3.09	4.08	5.17	5.92	4.81	6.09	5.87	3.72	7.39	5.4	4.16	3.51	3.8	6.49	5.35	4.46	6.61	5.15	5.74	7.22	7.12	6.03	7.62	6.54	6.22	6.39	6.48	4.781428571	6.76	6.45	5.248333333	7.32	6.19
A_25_P00012325	2.19	2.26	2.694444444	1.77	2.04	3.43	2.2	2.1	2.531111111	3.57	2.58	2.497	2.44	3.39	2.97	2.22	2.52	1.82	4	2.645714286	3.85	3.17	3.42	3.08	3.28	6.068296943	2.5	3.64	2.18	2.8	3.43	2.34	2.37	3.63
A_25_P00012333	5.34	6.47	5.55	4.9	5.25	5.93	5.35	5.54	4.96	5.74	6.42	6.31	5.36	5.66	6.51	6.22	5.89	7.06	6	7.04	6.08	7.62	7.27	6.8	7	5.82	7.43	6.56	5.58	4.9	6.29	5.94	7.47	7.21
A_25_P00012343	6.01	6.69	5.38	7.22	6.75	5.14	5.99	6.42	5.76	6.6	7.24	7.08	5.87	6	7.67	6.61	7.04	5.03	5.03	4.89	6.56	6.07	4.05	6.39	5.83	4.15	6.01	6.58	3.548	5.82	5.06	3.446	6.24	5.6
A_25_P00012354	3.97	4.17	3.96	4.38	4.84	4.65	4.02	5.8	3.64	5.33	5.15	5	3.57	3.38	5.02	4.91	5.12	2.47	2.45	2.53	4	3.84	2.98	4.57	3.16	3.045	3.64	3.79	1.91	4.34	2.58	2.52	3.46	3.66
A_25_P00012357	8.77	8.92	8.77	8.75	9.13	8.99	8.37	9.94	8.05	9.39	9.5	9.48	8.14	8.16	9.6	9.07	9.39	7.13	7.08	7.47	8.38	8.39	7.62	9.09	7.75	6.17	8.08	8.49	4.52	8.47	7.21	4.88	8.03	8
A_25_P00012375	10.12	9.91	9.19	10.17	10.08	8.69	9.07	10.09	10.22	10.54	11.12	10.51	8.89	9.74	10.58	10.04	9.87	8.89	9.11	9.05	10.12	9.69	8.74	9.9	9.61	7.68	9.81	10.65	5.95	9.69	8.92	6.08	9.68	9.67
A_25_P00012382	4.54	6.08	5.51	8.46	4.1	3.3	4.54	5.83	4.06	5.78	6.91	5.9	4.32	4.38	6.74	5.52	4.81	5.52	5.67	5.26	7.95	6.38	4.21	8.05	6.33	5.04	6.35	7.57	4.013333333	7.79	6.62	4.3	6.75	6.44
A_25_P00012395	8.08	7.62	7.59	7.69	8.37	5.89	6.36	7.27	7.39	8.28	8.61	8.57	6.26	6.6	8.48	7.19	8.06	7.03	6.96	7.15	7.98	6.34	7.15	7.54	6.72	4.25	6.55	9.32	5.355	6.68	6.65	5.79	7.86	7.16
A_25_P00012405	2.13	2.17	1.16	1.88	2.43	1.58	1.99	2.61	1.55	2.78	4.14	2.59	1.38	2.37	2.96	2.42	2.1	1.61	1.6	1.5	2.62	2.63	1.15	2.77	2.39	1.85	2.36	3.2	1.72	2.35	1.54	2.196666667	2.5	2.63
A_25_P00012411	7.49	7.63	6.57	8.07	7.64	4.87	7.01	6.83	7.09	8.66	10.06	7.6	5.97	7.93	6.07	7.25	7.89	6.16	6.53	6.58	8.04	7.22	5.47	7.59	6.88	5.17	7.25	8.16	5.25	7.27	5.96	5.69	7.21	7.05
A_25_P00012418	5.49	5.37	5.49	5.97	6.36	4.7	5.58	5.75	5.63	6.14	7.04	6.35	4.53	5.94	6.51	6.08	6.41	4.85	4.76	4.96	6.08	5.79	4.92	6	5.55	4.05	5.53	6.48	4.59	5.46	4.82	5.28	5.77	5.7
A_25_P00012423	3.09	2.54	2.74	2.83	2.92	1.36	2.46	2.68	3.06	2.98	3.93	3.27	1.84	3.38	3.59	2.63	3.11	2.09	1.95	2.1	3.1	2.39	1.69	2.77	2.2	1.85	2.38	3.81	1.72	2.5	2.28	1.92	2.44	2.54
A_25_P00012430	3.31	4.39	3.63	4.47	3.97	4.17	4.47	4.45	2.98	4.07	5.02	4.98	2.53	3.49	5.32	6.35	4.48	2.72	2.71	2.71	4.49	3.66	1.96	4.01	3.36	6.068296943	3.89	5.07	1.98	4.22	2.86	2.7325	4.24	3.52
A_25_P00012437	4.33	4.43	3.61	6	6.49	4.58	4.53	5.97	4.38	5.78	5.55	5.42	3.58	4.6	6.5	4.85	6.71	5.31	5.13	4.92	6.69	5.95	2.56	6.04	5.54	3.91	5.86	7.07	3.555	5.92	4.62	3.866666667	6.41	5.73
A_25_P00012447	13.17	13.56	12.73	13.29	13.04	16.12	13.27	16.24	12.86	14.66	16.22	13.51	12.86	14.37	15.6	17.61	13.38	12.24	12.35	10.66	13.88	12.83	12.6	10.56	12.32	9.66	14.29	16.68	4.76	15.42	12.98	3.14	13.26	12.72
A_25_P00012508	2.81	2.87	3.116	2.94	3.73	2.63	3.84	3.65	2.628333333	5.11	3.33	1.65	2.915	2.716666667	4.08	3.35	2.16	3.69	2.09	2.34	4.49	4.56	3.81	5.01	3.37	2.91	3.49	3.74	2.898	4.13	3.82	3.62	4.32	3.38
A_25_P00012512	5.35	4.85	5.62	3.54	6.66	5.92	7.99	5.17	6.42	7.04	7.82	3.56	4.27	7.03	6.29	6.41	4.49	5.48	5.81	5.86	6.5	7.41	7.82	6.58	6.58	4.72	6.38	7.47	4.81	6.36	5.56	5.52	6.71	6.41
A_25_P00012514	4.72	4.43	4.81	5.56	4.97	2.9	3.96	4	4.53	5.68	5.74	5.32	3.58	4.12	5.87	4.71	5.75	2.84	4.15	2.81	5.72	3.83	3.3	5.03	4.08	3.384	4.97	6.32	1.63	4.48	3.3	2.59	4.55	4.01
A_25_P00012624	3.42	3.22	2.997	4.42	4.88	3.22125	2.09	4.49	4.15	5.06	5.14	4.9	2.67	5.08	4.51	3.98	4.01	3.36	3.04	3.3	4.45	4.33	3.091111111	3.95	4.19	2.975	4.28	4.78	2.43	3.23	2.69	3.02	4.48	3.75
A_25_P00012632	2.51	3.94	2.53	2.71	2.96	2.23	2.81	3.5	1.79	3.61	3.45	3.6	2.31	3.13	4.19	3.21	2.85	3.68	4.36	3.86	5.03	4.06	2.55	4.6	4.09	2.71	4.31	5.83	1.75	3.77	3.75	1.39	4.68	4.48
A_25_P00012639	2.5	3.83	2.74	3.26	2.99	1.99	1.97	3.89	2.06	4.22	3.59	4.24	2.94	2.76	4.49	3.69	2.99	4.24	4.66	4.34	5.58	4.56	3.09	4.84	4.69	3.24	4.96	6.17	2.41	4.11	4.08	2.16	5.28	4.94
A_25_P00012653	5.74	5.51	5.32	6.08	6.2	4.49	5.26	6	6	6.57	6.08	6.3	4.57	5.97	6.55	5.72	6.12	5.08	4.8	5.06	5.72	5.91	4.53	6.1	5.61	3.9	6.03	6.19	4.31	5.65	4.9	4.3	5.91	5.69
A_25_P00012692	4.78	5.94	4.48	4.74	4.85	3.74	3.58	5.3	3.59	5.54	5.73	5.83	4.73	4.85	6.15	5.09	4.64	6.08	6.61	6.73	7.5	6.39	4.55	6.97	6.7	5.15	6.9	8.54	5.78	6.52	6.21	6.38	7.12	6.88
A_25_P00012698	8.68	7.99	7.2	7.75	9.4	6.38	7.86	8.29	7.78	9.15	9.05	8.69	7.04	8.57	9.1	7.83	7.94	7.67	7.24	7.84	8.84	8.25	6.22	8.59	7.89	6.64	8.28	8.84	6.5	7.39	7.51	7.22	8.53	8.23
A_25_P00012703	3.41	3.29	3.06	3.65	3.77	1.76	2.69	3.25	2.25	3.9	3.37	3.84	2.4	2.22	3.77	3.55	3.71	2.21	1.92	2.11	2.94	3.07	1.06	2.41	2.67	6.068296943	2.89	3.08	2.303333333	2.71	1.67	2.505	3.23	2.23
A_25_P00012724	5.07	5.2	5.71	5.82	5.92	6.74	6.55	6.03	5.2	7.19	6.47	5.75	4.7	5.37	6.25	5.99	5.97	4.98	6.87	4.71	6.79	6.3	5.65	6.64	6.32	4.34	6.13	6.59	6.51	5.47	5.09	6.03	6.67	6.33
A_25_P00012788	2.04	1.7	1.88	1.59	1.34	1.495	1.652	1.54	0.81	2.37	1.89	2.16	0.795	1.16	2.18	1.24	1.01	1	1.8	1.24	1.84	1.98	0.72	2.12	2.15	6.068296943	1.83	2.55	2	2.04	0.76	2.5	2.04	1.65
A_25_P00012809	3.58	3.48	2.34	4.32	5.3	4.67	4.44	5.32	4.49	4.95	4.72	4.58	3.08	3.94	4.73	4.43	4.34	2.02	2.5	2.31	4.01	3.64	2.74	3.63	3.03	6.068296943	3.13	4.36	1.873333333	3.97	2.92	2.303333333	2.95	3.25
A_25_P00012812	2.37	3.1	2.128888889	2.91	2.71	1.25	2.00875	2.37	1.47	3.43	3.18	3.04	1.44	1.43	3	2.14	2.73	1.18	1.77	2.13	3.38	2.8	1.421428571	2.69	2.72	1.85	2.82	4.08	2.22	1.99	1.732	2.693333333	2.63	2.91
A_25_P00012818	1.94	2.3	2.2375	1.92	1.92	2.46	2.1475	2.04	2.158888889	2.94	2.46	1.86	1.206666667	2.192222222	2.13	1.37	1.85	1.914	2.26	1.8	2.96	2.37	3	2.54	2.6	1.85	2.38	2.96	2.598	1.83	1.857142857	3.525	2.18	2.65
A_25_P00012823	1.91	1.73	1.9	2.56	3.03	1.28	2.15	2.48	2.84	3.14	3.59	2.41	1.146666667	2.8	3	2.54	2.29	1.441	1.824444444	1.921666667	1.73	0.76	1.517777778	0.93	0.56	1.85	0.76	2.87	1.89	1.02	1.662222222	2.35	1.28	0.95
A_25_P00012833	4.35	4.33	3.64	4.51	4.46	4.36	4.01	4.87	3.78	5.27	5.89	4.99	3.34	4.21	5.45	5.92	4.55	4.18	4.68	4.47	5.74	5.6	5.46	5.29	5.06	3.01	5.14	6.92	3.51	5.01	4.27	4.03	5.08	4.94
A_25_P00012858	4.59	4.68	4.92	5.73	6.32	5.24	4.45	6.24	4.66	5.93	5.18	5.51	3.62	4.89	5.66	4.94	6.49	5.41	5.09	5.4	6.14	5.71	3.74	5.85	5.52	4.37	5.89	6.42	2.69	5.85	4.57	2.41	6.39	5.91
A_25_P00012860	3.14	2.58	3.01	2.12	3.025	2.26	3.345	3.53	2.89	5.08	3.73	2.55	3.54	2.55	2.82	3.6	3.21	3.51	5.2	3.438888889	5.18	4.63	5.11	3.75	4.37	2.7075	3.91	3.47	3.14	2.94	3.62	3.41	3.57	5.08
A_25_P00012871	5.19	5.75	3.6	5.66	5.69	5.3	6.01	5.73	4.73	5.85	6.69	6.48	4.2	5.63	6.52	6.78	6.12	3.8	3.78	4.06	5.34	5.01	3.77	5.35	4.6	2.32	4.97	6.39	3.45	5.05	4.07	4.074	4.87	4.83
A_25_P00012919	4.29	4.53	4.7	4.3	4.67	4.96	4.39	4.24	3.88	5.2	5.74	4.42	3.76	4.35	5.08	4.62	4.49	4.88	4.92	5.44	5.38	5.81	5.19	5.35	5.35	4.7	5.69	5.75	4.96	5.18	4.67	5.69	5.61	5.35
A_25_P00012941	3.89	4.87	4.82	5.09	5.17	5.57	5.94	5.41	3.53	5.23	6.26	4.61	4.65	4.49	6.08	4.42	4.78	3.87	4.67	4.01	5.02	4.66	5.41	5.79	5.44	3.79375	4.79	5.86	3.405	5.6	4.59	3.25	4.57	4.31
A_25_P00012987	3.61	4.27	3.27	3.27	4.06	2.7	2.81	3.55	2.59	3.99	4.7	4.38	2.4	3.39	4.59	3.47	3.92	2.59	2.684444444	2.78	3.52	3.49	2.88	3.65	3.06	3.325	3.27	4.34	2.3	3.35	2.31	4.02	3.59	3.39
A_25_P00013003	2.11	1.81	1.97	1.58	1.89	1.57	1.787142857	1.52	1.38	2.15	2.87	2.1	1.206666667	2.03	2.13	1.67	2.37	0.78	1.54	1.7525	2.65	1.69	1.7	1.95	1.95	1.85	1.41	3.17	1.6025	1.28	2.06	1.89	2.34	1.79
A_25_P00013050	11.89	11.85	15.37	12.74	12.97	13.48	12.42	11.86	12.84	13.98	12.24	12.9	10.96	12.38	11.74	13.56	13.48	13.38	12.44	13.23	12.97	13.21	12.83	15.27	14.09	14.28	13.79	11.84	13.88	12.29	13.31	12.17	14.69	13.45
A_25_P00013087	6.93	7.33	6.57	7.09	6.82	7.58	7.01	7.3	6.04	7.59	8.96	6.39	6.99	6.73	7.54	6.94	6.87	7.18	8.02	7.28	7.83	7.65	7.98	7.5	7.88	6.85	7.86	7.94	7.47	6.99	7.06	7.37	7.31	7.95
A_25_P00013090	7.31	6.26	6.05	6.62	6	7.11	7.39	6.62	6.45	6.97	6.78	5.97	5.78	6.03	6.43	7.8	7.33	5.97	7	5.97	7.92	6.5	7.85	6.52	7.25	5.6	5.71	6.62	5.2	6.56	6.79	5.19	6.05	7.6
A_25_P00013115	2.57	2.12	2.52	2.08	2.58	0.91	1.71	1.75	2.09	2.56	2.71	2.93	1.31	1.73	3.07	1.79	2.54	1.54	1.35	1.31	3.26	2.47	1.55	2.39	2.12	1.85	1.8	3.69	1.305	2.21	0.83	1.745	2.02	2.19
A_25_P00013130	2.5	1.91	1.36	1.84	2.95	1.114285714	0.76	1.61	1.77	2.99	2.77	2.89	1.23	2.12	2.95	1.97	2.58	2.08	2.28	1.99	3.04	2.7	2.16	3.12	2.35	1.85	3.04	3.4	1.375	2.45	1.75	1.915	2.85	2.75
A_25_P00013150	6.02	6.38	6.61	6.24	6.51	4.67	6.62	5.41	6.07	6.29	6.72	6.73	4.94	5.39	6.88	6.06	6.28	5.14	5.41	5.39	6.3	5.76	3.7	6.26	5.15	4.26	5.87	6.8	3.368333333	5.91	5.22	3.661666667	5.81	5.43
A_25_P00013163	3.18	2.8	3.06	3.05	4.13	1.05	2.68	2.03	2.97	3.16	3.47	3.56	1.14	2.69	3.49	2.34	3.03	1.18	2.11	2.03	3.28	2.1	1.732857143	2.92	1.88	1.85	2.33	3.82	2.23	2.39	1.75	1.945	2.41	2.15
A_25_P00013171	5.26	5.33	4.86	5.27	6.45	3.73	5.56	4.83	5.48	5.5	5.93	5.68	3.65	4.7	5.82	5.22	5.35	3.76	4.32	4.22	5.3	4.65	2.76	4.85	4.22	3.358333333	4.87	6.24	2.64	4.76	3.82	3.8	4.62	4.44
A_25_P00013173	6.68	7	7.04	8.18	8.03	6.94	8.95	7.08	5.71	8.23	8.58	7.43	5.97	8.2	8.57	7.17	8.29	5.51	4.2	4.79	7.8	6.06	4.54	8.2	5.43	4.37	5.8	5.83	3.3375	7.86	6.92	3.078	6.03	5.42
A_25_P00013177	3.93	4.47	3.57	5.05	5.16	4.37	4.68	4.87	3.98	5.4	6.18	5.26	3.9	3.07	5.92	5.42	5.15	4.52	3.47	4.37	5.23	5.67	4.28	5.39	5.22	3.35	5.4	6.13	3.5	4.61	4.08	3.897142857	5.58	5.21
A_25_P00013208	2.55	2.26	1.92	2.12	2.53	1.41	1.49	2.34	2.19	2.81	3.67	2.54	0.94	2.03	3.02	1.82	2.6	1.99	2.47	2.4	3.06	2.86	0.99	3.04	2.52	1.85	2.75	3.91	2.165	2.18	1.84	2.67	2.67	2.68
A_25_P00013243	1.61	1.84	1.883333333	0.17	1.4	1.295	1.476	0.45	0.9	1.9	2.81	1.64	0.795	1.28	0.74	0.53	1.905	-0.17	1.2	0.97	2.07	1.76	1.39	1.84	1.53	6.068296943	1.23	3.16	1.2475	1.12	0.83	1.6225	1.89	1.04
A_25_P00013255	2.99	3.23	2.07	3.56	3.67	3.22	2.73	3.72	3.1	4.35	4.76	4.77	2.32	3.47	4.24	3.65	4.1	2.1	2.6	2.53	4.2	3.48	2.21	4.34	3.47	3.22	3.35	4.81	1.88	3.72	2.75	2.33	3.24	3.34
A_25_P00013271	1.84	1.89	2.32	1.64	2.47	3.72	3.73	3.63	2.15	2.48	4.63	3.25	1.73	2.79	4.12	5.22	2.89	-0.48	0.66	1.861666667	2.23	1.35	1.31	1.67	1.56	6.068296943	2	4.59	1.89	2.61	1.28	2.35	1.57	1.17
A_25_P00013287	5.6	5.3	5	6.24	6.51	3.61	4.05	5.56	4.7	6.91	6.61	6.06	4.12	5.63	5.84	4.91	6.46	6.33	5.95	6.56	7.1	7	3.88	6.75	6.88	5.06	7.29	7.94	4.97	5.8	5.68	5.18	7.25	7.15
A_25_P00013291	3.29	3.29	3.12	3.4	3.83	2.36	1.31	2.69	2.63	2.86	3.91	3.85	1.53	2.96	3.78	2.67	3.22	3.41	3.16	3.7	4.64	3.82	1.03	4.04	3.81	2.59	4.14	5.06	2.405714286	3.54	2.69	2.907142857	4.12	3.8
A_25_P00013295	3.28	3.92	2.32	3.14	4.32	3.02	4.2	4.62	3.94	4.3	3.88	4.48	2.82	3.82	4.5	3.96	4.06	1.85	1.84	2.51	3.47	3.2	2.303333333	3.31	2.92	6.068296943	3.23	4.33	2.003333333	3.13	2.29	2.803333333	3.03	3.09
A_25_P00013301	2.33	2.17	1.88375	2.2	2.82	0.752	1.638571429	1.33	2.46	3.11	2.56	2.8	1.23	1.5	3.55	1.51	1.37	1.4	2.31	2.36	3.94	2.92	1.855714286	3.15	2.68	1.85	3.44	5.41	1.85	3.24	1.8	2.224	3.01	3.07
A_25_P00013306	4.65	4.46	4.03	4.13	4.59	2.62	2.81	4	4.25	5.09	5.64	5.2	2.5	3.75	4.55	3.87	5.13	4.37	4.17	4.8	5.44	5.4	3.66	4.99	5.14	3.06	5.55	6.53	3.636	5.08	3.71	4.295	5	5.45
A_25_P00013311	3.14	4.38	3.21	4.7	5.52	2.86	3.42	4.67	4.49	4.75	5.49	4.73	2.8	4.22	5.26	4.78	4.72	2.2325	1.76	2.451111111	3.01	2.33	2.57	2.89	1.99	6.068296943	1.68	3.54	2.09	2.3	2.42	3.175	2.51	2.05
A_25_P00013313	4.02	3.51	3.27	3.46	4.74	2.41	1.98	3.45	3.02	4.72	4.33	4.81	2.45	4.75	4.56	3.59	4.24	2.33	3.01	2.07	4.58	3.27	2.23	3.69	2.97	3.22	3.42	4.86	2.0575	3.05	2.07	2.9025	3.15	3.58
A_25_P00013318	2.99	3.5	3.13	5.09	3.12	3.11375	4.82	3.68	3.98	4.41	3.88	3.97	3.13	2.63	4.22	4.08	4.91	2.40875	2.96	2.616666667	4.51	2.57	2.558333333	3.53	2.54	3.43	2.51	3.8	2.47	2.93	2.53625	2.935	3.32	2.33
A_25_P00013335	3.67	1.61	2.702	2.558	3.06	2.348	2.51	2.14	2.311666667	4.77	2.5	3.31	2.48	2.76	4.31	3.49	2.41	3.09	3.17	2.83	4.89	4.66	3.63	5.31	3.95	2.93	3.8	4.57	2.6775	4.91	3.41	3.275	4.16	3.71
A_25_P00013345	3.53	2.73	3.611	5.22	4.35	2.98	5.14	4.25	2.75	4.95	4.71	3.68	3.04	2.07	4.78	4.12	4.89	3.32	3.48	3.51	4.99	4.7	2.96	4.88	4.36	3.36	4.28	5.3	2.902	4.32	3.58	2.974	4.27	4.48
A_25_P00013358	2.57	3.3	1.24	3.07	2.88	1.67	1.2	3.78	2.4	4.08	2.87	3.07	1.71	2.83	3.31	2.03	2.17	3.49	4.31	3.89	5.23	4.08	2.05	4.94	4.24	2	4.49	5.82	2.3	3.99	3.61	2.37	4.41	4.72
A_25_P00013374	2.03	1.87	1.41	1.88	2.63	0.22	1.694285714	2.07	1.82	4.04	1.67	2.99	1.265	1.02	2.43	2.66	2.95	1.64	1.94	1.93	3.14	3.05	1.32	2.86	3.02	1.85	2.83	3.36	1.21	2.21	1.28	1.89	3.04	3.02
A_25_P00013381	3.54	3.77	3.43	3.85	4.59	2.14	2.49	3.21	3.43	4.05	4.65	4.3	1.9	3.26	4.06	3.59	3.78	3.78	4.13	4.04	5.25	4.5	2.92	4.56	4.44	2.52	4.91	5.53	2.82	4.16	3.7	3.36	4.84	4.63
A_25_P00013400	3.46	3.52	2.11	2.43	3.44	2.3	3.31	2.41	2.24	4.51	3.48	4.08	2.3	3.51	4.31	2.73	3.46	2.27	2.66	1.7	4.51	3.49	3.07	4.94	2.21	3.45	3.08	4.01	2.16	5.04	4.55	2.716	2.89	2.73
A_25_P00013404	2.63	2.562222222	3.61	1.74	2.02	4.68	3.06	1.86	2.58625	3.42	2.15	1.81	2.44	2.78	2.45	3.15	2.43	2.56	2.99	2.76	3.4	3.29	4.27	3.54	3.72	6.068296943	2.46	2.99	3.04	2.2	3.83	2.71	2.63	3.23
A_25_P00013419	5.62	5	5.03	3.91	5.33	3.29	4.53	4.2	4.63	5.96	5.44	5.86	4.26	4.18	6.1	5.83	5.75	3.28	4.58	3.41	5.47	4.46	5.84	5.89	4.29	3.793333333	3.75	4.39	2.702	5.83	5.15	3.7225	4.98	4.37
A_25_P00013423	4.25	5.22	3.96	4.86	4.67	8.12	4.7	7.57	4.25	6.21	8.19	4.99	4.37	5.74	7.38	10.72	5.03	3.17	3.52	1.89	5.35	4.28	3.89	5.107	3	3.41	5.7	8.63	3.59	6.9	4.28	3.832	4.55	4.16
A_25_P00013427	6.84	5.61	5.25	5.01	6.82	3.88	5.18	5.34	5.7	7.53	6.41	7.23	4.88	5.01	7.19	7.16	6.83	5	5.8	4.95	7.2	6.19	6.56	7.11	6.02	3.71	5.62	6.53	4.481666667	7.1	6.03	4.683333333	6.32	6.05
A_25_P00013433	4.32	4.39	3.46	4.29	4.85	3.38	2.07	3.99	4.02	5.05	5.49	4.66	2.6	3.95	3.74	3.78	3.58	3.45	4.07	3.45	4.92	4.62	4.82	4.78	4.5	3.213333333	4.27	5.47	1.88	4.26	3.75	2.9475	4.61	4.26
A_25_P00013451	4.64	3.58	3.21	3.99	3.06	4.66	3.41	4.49	3.51	5.34	4.18	2.6	3.35	3.28	3.73	4.9	4.45	4.05	5.67	3.5	5.98	4.74	5.39	4.65	5.36	3.06	4.21	4.49	3.3	4.03	4.62	3.73	4.03	5.58
A_25_P00013465	2.79	2.77	2.78	1.81	2.39	1.86	2.82	2.24	2.45	3.74	2.58	2.62	1.37	2.35	2.87	2.54	3.32	1.6	3.21	2.19	3.21	2.68	1.09	2.41	2.54	1.85	2.56	2.52	2.3475	2.21	1.68	2.508	2.77	2.24
A_25_P00013475	2.098	1.7	1.66	1.99	1.68	1.16	1.332	1.73	2.32	1.79	1.63	2.62	1.125	1.798888889	1.82	0	1.82	2.09	1.24	1.97	2.02	2.8	1.626	2.09	3.08	1.85	2.49	2.27	0.7	1.982	1.36	0.82	3.02	2.8
A_25_P00013484	6.53	7.35	6.31	7.63	7.44	5.05	5.64	7.09	6.83	7.68	7.71	7.8	5.89	7.04	7.25	6.53	6.84	6.92	6.48	7.36	7.31	7.57	5.87	7.47	7.44	6.1	7.8	8.12	4.7	6.89	6.35	4.48	7.78	7.46
A_25_P00013487	1.35	1.14	1.28	1.77	1.91	-0.03	0.71	1.55	1.35	2.99	2.34	2.47	1.23	1.42	2.15	1.53	1.53	1.44	2.41	1.59	3.06	2.59	1.55	2.41	2.19	1.85	2.47	4.3	0.46	1.5	1.3	0.39	2.38	2.41
A_25_P00013546	4.19	4.83	2.31	4.86	4.38	3.95	3.9	4.71	3.3	4.5	5.35	5.11	3.84	4.13	5.53	4.61	4.82	2.57	2.86	3.22	4.26	3.98	3.56	4.03	3.85	3.045	3.88	4.86	1.7225	3.79	3.18	2.1075	3.69	3.57
A_25_P00013565	2.62	2.66	2.6	2.26	2.39	2.83	2.66	2.36	2.62	2.83	2.92	2.83	1.905	2.74	2.75	2.77	2.78	2.8	2.94	2.9	2.65	2.73	2.99	2.891111111	2.92	6.068296943	2.79	2.81	2.57	3.08	2.408333333	2.66	2.92	2.91
A_25_P00013608	3.38	3.53	2.52	4.05	4.25	2.87	3.21	4.17	3.51	4.39	3.87	4.25	2.29	3.07	4.02	3.88	4.17	2.84	2.43	2.75	3.62	4.12	2.7	3.96	3.83	3.22	3.97	3.53	1.83	3.5	2.43	2.06	3.85	3.9
A_25_P00013689	6.07	4.44	5.1	5.28	5.02	5.43	4.53	5.49	4.93	6.73	5.61	4.47	3.63	5.07	5.09	6.53	6.21	5.51	6.84	5.69	7.21	6.17	6.74	5.61	6.85	4.99	5.88	6.11	6.56	5.65	6	6.86	5.59	7.37
A_25_P00013754	4.78	4.76	6.48	5.83	6.45	2.88	5.8	5.37	4.96	6.04	5.33	6.32	4.53	5.4	7.05	5.38	6.05	5.05	6.54	4.49	7.61	5.3	4.12	6.25	6.56	5.27	7.34	8.16	2.04	4.88	5.04	3.81	7.28	5.36
A_25_P00013767	2.02	2.61	2.41	2.61	2.7	2.935	2.27	3.87	2.04	3.62	2.9	2.68	2.665	2.76	3.61	2.92	2.14	2.555	4.71	2.653333333	4.17	3.3	3.1	3.37	3.7	2.96	3.14	4.23	2.223333333	1.78	2.948	2.12	3.89	2.35
A_25_P00013791	2.661	1.91	5.57	3.03	2.77	2.65	1.96	1.79	1.83	3.17	2.6	2.66	1.94	2.04	2.89	2.59	3.24	3.19	2.791111111	3.5	3.2	3.27	3.31	3.86	3.72	3.05	3.52	3.51	4.13	2.56	2.99	2.93	3.38	3.48
A_25_P00013824	3.55	2.85	3.4	3.19	2.27	2.54	3.164285714	3.1	2.11	5.4	3.36	2.662222222	3.215	2.605555556	3.228888889	3.18	3.83	3.44	5.12	3.51	4.43	4.92	3.29	3.35	3.94	2.46	4.36	4.41	1.87	1.48	2.35	3.918888889	4.05	5.27
A_25_P00013850	7.5	7.67	6.76	7.63	8.15	6.65	7.22	7.61	7.67	8.33	8.63	8.28	6.63	7.57	8.48	8.02	8.3	6.46	6.55	6.74	7.67	7.43	6.98	7.86	7.14	5.47	7.44	7.88	2.25	7.17	6.88	2.02	7.42	7.3
A_25_P00013852	12.31	12.28	12.29	12.75	12.66	10.25	11.59	11.99	11.03	13.07	13.59	12.67	11.45	12.15	12.74	11.41	12.99	13.05	12.69	13.31	13.65	13.55	10.21	13.49	13.41	12.12	13.88	14.47	9.04	12.61	12.42	8.5	13.91	13.54
A_25_P00013874	9.45	6.69	6.38	6.49	8.74	7.24	7.3	7.96	6.49	10.9	7.97	9.02	7.36	6.41	9.98	9.59	8.12	9.1	9.31	9.07	10.94	10.61	9.9	11.08	10.01	8.1	9.82	10.73	4.79	10.76	9.32	4.79	10.12	9.81
A_25_P00013883	11.2	11.1	9.53	11.39	11.24	9.22	9.36	10.57	9.85	11.58	11.54	11.4	9.81	11.06	11.15	10.18	11.26	11.42	11.45	11.83	12.38	12.07	9.57	11.87	11.9	9.92	12.38	13.01	7.18	10.85	10.9	6.51	12.25	12.29
A_25_P00013893	7.19	3.534	3.752222222	4.158	2.99	5.16	2.74	2.67	3.576666667	5.84	2.83	2.9	3.84	1.72	4.96	2.41	2.52	4.84	5.09	4.53	6.99	8.61	8.36	7.05	7.4	2.82	5.21	6.2	4.258571429	6.78	5.3	4.902857143	5.6	5.55
A_25_P00013908	4.17	4.22	3.41	4.66	5.65	3.915	4.83	4.55	3.39	5.81	5.56	5.28	2.85	4.44	4.81	4.09	4.77	3.52	3.31	3.43	4.8	4.52	3.86125	4.83	4.31	3.463333333	4.5	4.78	1.673333333	4.57	3.26	2.01	4.58	3.9
A_25_P00013922	11.68	12.13	10.15	11.9	12.44	9.8	10.24	11.69	11.34	11.81	12.91	12.61	10.33	11.65	12.19	11.54	11.69	11.6	11.68	11.99	12.75	12.41	9.99	12.46	12.29	10.2	12.73	13.51	7.4	11.85	11.44	7.19	12.46	12.36
A_25_P00013928	2.95	2.63	4.344444444	4.8	4.991	3.898	2.25	4.11	4.395555556	4.86	6.79	4.44	2.45	3.72	4.21	3.82	5.29	5.91	5	5.86	5.4	7.18	4.433	6.29	6.29	4.45	7.12	6.9	3.333333333	5.687777778	5.1	3.468333333	7.29	7.03
A_25_P00013930	9.99	9.53	8.52	9.47	10.31	8.19	8.73	9.88	9.42	10.75	10.02	10.92	8.45	9.32	10.57	10.44	9.87	8.43	8.34	8.63	9.59	9.25	8.11	9.68	9.01	7.25	9.27	9.64	3.01	9.21	8.59	2.83	9.18	9.08
A_25_P00013937	10.41	11.43	10.04	10.42	9.89	12.02	11.82	12.98	9.98	10.72	12.2	11.79	12.02	10.83	12.9	12.7	11.64	8.6	7.98	8.17	10.03	9.8	8	11.07	8.77	7.86	9.53	10.27	5.969	11.16	10.29	6.495555556	8.82	8.39
A_25_P00013941	5.33	4.15	4.54	4.26	4.39	4.76	4.14	4.7	4.4	7.41	5.06	4.05	3.5	4.68	4.75	4.95	4.96	5.86	7.94	4.97	6.35	5.77	6.97	5.15	6.1	3.9	6.32	5.35	5.18	4.41	5.46	5.38	5.17	6.79
A_25_P00013946	4.39	3.18	4.15	4.5	4.98	4.08	3.1	5.01	3.69	6.28	4.62	4.07	2.73	3.78	5.26	4.82	4.05	5.19	4.03	4.35	5.9	5.89	5.68	6.31	5.03	4.98	5.26	5.1	3.52	5.45	5.1	4.1	6.02	4.81
A_25_P00013962	2.97	4.21	3.04	3.37	3.83	2.96625	2.939	2.08	3.08	3.48	4.67	4.13	2.48	3.05	4.4	3.14	3.65	3.22	2.04	3.23	3.38	4.37	2.6875	3.67	3.94	3.025	4.24	5.02	2.495	3.525	2.61	3.058333333	4.08	3.45
A_25_P00013973	7.31	8.04	6.61	7.64	7.28	6.33	7.6	7.25	6.28	7.51	7.59	8.32	6.04	7.1	8.34	7.77	8.01	6.51	6.04	6.56	7.03	6.99	5.88	7.12	6.53	5.35	7.05	7.5	4.434444444	6.92	6.14	4.537777778	6.95	6.76
A_25_P00013978	2.31	2.12	2.1425	2.4	1.94	2.48	3.03	2.28	2.33	2.69	3.08	2	1.155	2.05	2.15	2.79	2.14	2.04	2.19	2.31875	2.85	2.19	2.39	2.37	2.47	1.85	2.22	2.33	2.12	2.56	2.27	2.445	2.41	2.35
A_25_P00013983	5.38	5.97	5.07	5.58	5.49	4.39	4.35	6	4.33	5.81	6.55	6.34	4.83	5.33	6.87	5.81	5.41	6.45	7.01	6.93	8.06	6.63	4.88	7.37	6.99	5.26	7.25	8.91	4.79	6.73	6.55	4.44	7.51	7.19
A_25_P00013996	8.8	8.88	7.24	8.81	9.5	8.24	8.78	9.24	8.24	9.86	10.04	9.52	8.23	8.52	9.83	9.79	9.31	7.77	7.73	8.05	9.28	8.99	7.23	9	8.65	6.42	8.86	9.89	5.668888889	8.87	7.82	5.884444444	8.81	8.53
A_25_P00014009	2.99	3.94	2.83	3.55	3.15	1.87	2.46	3.18	2.25	3.51	3.64	3.74	1.655	2.47	3.38	2.49	3.01	2.072222222	2.432222222	2.363333333	2.6	2.64	2.188571429	2.93	1.93	6.068296943	2	2.76	2.48	2.84	2.065714286	2	2.32	2.28
A_25_P00014020	6.93	6.9	7.13	7.05	6.97	5.57	6.28	6.71	6.73	7.32	8.09	7.45	5.87	6.63	7.55	6.72	7	5.93	5.91	6.18	7.15	6.74	5.65	7.16	6.71	5.2	6.95	7.66	3.07	6.53	5.93	3.02	6.96	6.72
A_25_P00014027	9.6	9.84	8.88	9.85	9.83	8.68	10	9.79	9.19	10	9.99	10.08	8.72	9.36	10.09	9.64	9.78	8.38	8.33	8.75	9.31	9.15	8.6	9.59	9.04	7.53	9.36	9.81	7.41	9.19	8.49	8.11	9.27	9.03
A_25_P00014053	4.46	4.14	4.37	5.9	5.81	3.92	3.11	5.15	4.4	4.58	5.78	4.98	2.68	3.3	4.83	3.6	4.52	2.27	2.77	3.182222222	3.85	5.57	5.88	4.5	3.46	3.045	2.35	4.2	1.925	3.01	2.68	2.433333333	3.03	2.93
A_25_P00014064	4.57	5.27	6.47	4.97	4.54	8.13	4.73	7.28	4.51	5.9	7.57	4.96	4.09	6.7	6.57	10.47	5.37	3.67	4.5	3.21	5.82	4.72	5.33	3.08	4.08	3.9	5.68	8.46	3.11	6.98	5.39	2.82	5.1	5.01
A_25_P00014081	5.78	6.66	6.3	8.03	5.02	8.69	7.14	8.34	5.21	7.9	10.11	9.24	7.53	5.19	7.58	8.04	6.04	5.81	5.1	5.84	7.06	7.57	7.1	8.75	6.3	4.84	6.98	7.11	3.565714286	8.39	6.59	3.781428571	6.51	6.59
A_25_P00014160	2.458	2.95	2.21	1.87	2.07	2.118	2.16	2.46	2.301111111	2.62	2.39	2.77	1.25	2.215555556	2.93	2.23	2.463	2.08	3.09	2.5	3.53	2.59	2.301428571	3.33	2.97	1.85	2.83	4.4	3.73	2.97	2.57	4.27	3.19	3.07
A_25_P00014163	3.26	3.93	2.46	3.54	3.55	2.09	2.4	4.37	2.55	4.15	4.44	4.41	2.58	3.3	4.92	3.9	3.52	4	4.7	4.52	5.71	4.55	2.5	4.99	4.84	2.85	4.95	6.64	1.85	4.57	4.2	2.31	5.26	4.85
A_25_P00014179	5.81	6.79	5.38	5.92	5.9	4.72	4.84	6.63	4.87	6.76	7	7.06	5.43	5.95	7.44	6.18	5.7	6.99	7.46	7.72	8.56	7.54	5.5	8.13	7.85	5.86	8.04	9.41	4.82	7.49	7.06	4.63	8.12	7.84
A_25_P00014182	6.54	6.51	5.95	6.35	7.87	4.64	6.8	6.72	6.34	7.47	6.97	7.47	5.29	6.55	7.45	6.35	6.28	5.37	4.89	5.52	6.89	6.45	3.29	6.99	6.15	4.47	6.43	6.45	4.002	5.6	5.16	4.032	6.84	6.06
A_25_P00014215	3.73	4.52	5.24	4.47	4.94	2.33	7.38	4.39	5.29	7.27	3.52	5.61	2.85	5.8	5.32	3.92	5.17	4.95	5.92	5.39	5.72	8.03	8.25	5.72	6.67	3.69	6.52	6.73	4.874285714	4.47	5.49	5.618571429	6.4	5.72
A_25_P00014257	6.73	6.82	5.89	7.36	7.69	6.07	6.21	7.41	6.72	7.49	7.99	7.47	5.75	6.91	7.42	7.23	7.21	5.32	5.69	5.82	6.72	6.3	4.36	6.26	6.02	3.91	6.16	7.16	3.284	6.4	5.31	3.068333333	6.07	5.93
A_25_P00014342	2.95	2.608571429	3.092	2.72	3.71	2.72	1.68	3.52	2.215	4.8	2.73	1.83	2.365	2.331666667	4.18	2.92	1.85	3.67	2.58	2.74	4.19	4.45	3.89	4.58	3.51	3.12	3.36	3.77	3.155	3.77	3.73	3.2075	4.5	3.13
A_25_P00014494	5.78	6	4.69	5.04	5.69	3.9	3.75	5.48	5.21	6.21	5.12	6.08	4.62	4.91	6.1	5.54	5.74	5.53	5.34	5.62	5.98	5.91	3.82	6.02	5.77	3.82	6.04	6.12	3.62	5.52	5.17	3.954285714	6.11	5.39
A_25_P00014532	4.16	5.44	3.65	5.69	4.84	4.1	2.55	5.83	5.66	5.25	5.36	6.59	3.92	4.02	5.15	4.62	4.87	5.76	3.65	5.88	4.38	6.39	2.54	5.6	6.1	4.51	6.28	5.97	2.33	5.486	4.65	2.62	6.25	6.07
A_25_P00014590	7.4	7.54	6.38	7.38	8.22	5.32	6.42	6.9	7.36	7.66	9.29	8.5	5.58	6.14	8.77	6.93	8.07	5.14	5.22	5.25	6.71	6.45	4.71	6.55	5.78	4.07	6.25	7.87	3.3725	5.78	4.92	3.194	6.09	6.11
A_25_P00014608	6.22	7.35	6.25	7.56	8.14	6.3	6.32	7.6	7.36	7.69	8.59	7.44	5.94	6.93	8.35	7.36	7.41	4.44	4.59	3.68	5.8	5.13	4.47	6.22	5.04	3.19	5.25	6.44	3.816666667	5.73	4.9	2.36	5.56	4.68
A_25_P00014611	7.4	7.29	6.66	7.6	7.87	6.17	6.24	7.26	6.67	7.97	8.35	7.89	6.32	7.1	8.11	6.68	7.59	7.69	7.74	7.88	8.77	8.25	5.98	8.06	7.97	6.44	8.48	9.86	4.09	7.44	7.17	4.22	8.41	8.37
A_25_P00014621	3.06	4.19	3.51	3.32	3.53	3.33	3.78	3.91	3.4	4.06	3.95	4.68	3.38	3.68	4.4	4.44	4.13	4.74	3.42	4.72	3.85	5.41	5.1	4.62	4.91	3.16	5.28	4.03	3.65	2.83	3.93	3.5	5.39	5.04
A_25_P00014645	4.46	5.18	4.56	4.89	4.59	3.39	3.26	5.46	3.94	5.48	5.29	5.61	4.13	4.48	6	5.24	4.48	5.39	5.92	5.73	6.88	5.68	4.03	6.03	5.9	4.61	6.15	7.78	3.34	5.67	5.43	3.01	6.59	6.14
A_25_P00014796	2.62	2.33	1.77	1.98	2.37	1.8375	2.2	2.66	2.23	4.23	2.73	2.76	1.71	1.91	3.34	2.58	1.28	2.6675	3.98	2.43	5.02	3.45	2.76	4.3	3.61	2.4675	3.26	6.23	2.975	2.75	2.744285714	3.071666667	3.61	2.35
A_25_P00014817	11.4	11.84	10.57	10.85	11.98	10.9	11.3	11.76	11.16	11.59	12.54	12.38	10.38	11.06	12.46	12.28	11.88	9.5	9.56	9.56	10.78	10.5	8.96	10.82	10.07	8.39	10.34	11.38	3.44	10.65	9.52	3.14	10.44	10.11
A_25_P00014818	11.82	12.11	10.99	11.49	12.56	12.5	12.66	13.02	11.8	12.59	13.84	13.12	11.06	11.94	13.23	14.53	12.66	10.12	10.32	10.26	11.9	11.39	10.49	11.54	11.1	8.91	11.42	13.28	5.19	12.05	10.47	5.07	11.21	11.21
A_25_P00014819	8.62	8.92	8.22	9.02	9.38	8	9.38	8.69	8.28	8.87	9.99	9.7	7.32	8.23	9.59	9.72	9.38	7.63	8.11	8.14	9.28	8.62	7.12	8.99	8.4	6.3	8.82	10.12	4.55	8.74	7.7	4.49	8.91	8.7
A_25_P00014820	12.77	12.44	11.94	13.18	13.44	11.15	12.62	12.48	12.33	13.65	13.42	13.39	11.52	11.57	13.55	13.03	13.51	10.96	11.57	11.11	12.8	12	11.55	12.65	11.7	9.63	11.92	13.37	7.57	12.47	11.22	7.75	11.95	11.93
A_25_P00014821	12.3	11.79	11.62	12.48	12.76	10.11	12.04	11.81	11.79	12.87	12.35	12.71	10.85	11.26	12.75	12.2	13.15	10.42	11.05	10.61	12.17	11.05	9.72	11.59	10.86	9.05	10.86	12.38	5.36	11.59	10.63	4.96	10.96	11
A_25_P00014822	4.422	4.35	4.193	2.83	3.33	2.7	4.31	3.22	4.094	5.31	4.32	3.79	5.89	2.62	4.64	5.16	7.17	4.71	5.38	4.5	7.53	4.91	2.61	6.28	5.16	3.25	5.47	7.79	3.638333333	6.08	4.86	3.686666667	6.24	5.63
A_25_P00014823	4.35	4.12	2.67	5.61	4.9	4.2	6.05	4.46	5.37	5.89	6.1	5.34	3.98	4.33	5.5	5.03	4.46	4.31	3.88	4.77	5.36	5.7	3.41	6.07	5.17	3.02	5.95	5.49	2.63	6.34	4.97	2.99	5.35	5.48
A_25_P00014832	10.23	10.07	10.23	9.52	10.74	8.7	8.68	9.75	9.16	10.66	10.12	10.81	8.92	10.18	10.36	9.52	10.38	8.4	8.89	8.7	10.4	9.44	7.58	9.97	8.86	7.78	9.18	10.21	8.17	9.48	8.21	8.33	9.22	9.29
A_25_P00014837	11.62	11.33	10.1	11.25	11.82	9.62	9.96	11.28	11.07	12.11	11.6	12	10.08	11.38	12.25	11.65	11.82	11.24	11.26	11.52	12.16	12.01	10.2	11.98	11.73	9.79	11.98	12.9	8.3	11.4	10.94	8.27	11.97	11.8
A_25_P00014840	0.77	2.71	2.975714286	2.807	2.23	2.208888889	2.3	1.98	1.88	3.06	3.06	4.82	2.69	0.91	3.02	1.12	2.15	4.1	2.77	4.75	2.77	5.21	2.26	3.93	4.71	3.36	5.5	3.67	1.84	3.773	3.56	2.37	5.19	4.6
A_25_P00014844	6.49	7.59	6.88	6.59	6.34	8.29	8.12	9.44	6.28	7.18	8.93	8.39	8.3	6.92	9.65	9.45	8.12	4.9	4.36	4.24	6.43	6.21	4.11	7.27	5.27	4.34	5.92	7.01	2.88	7.97	6.68	2.82	5.42	4.77
A_25_P00014846	6.86	8.13	6.2	6.73	7.04	9.28	7.89	10.06	6.76	7.83	9.49	8.6	8.29	7.41	9.25	9.97	8.27	5.62	5.63	5.83	7.65	8.16	7.79	8.75	6.86	4.73	6.57	7.84	3.37	8.84	7.42	4.08	6.4	7.2
A_25_P00014849	7.36	7.71	7.5	7.57	7.88	5.4	6.74	7.23	7.12	8.27	8.33	8.34	5.95	7.25	7.83	7.17	7.77	6.88	6.8	7.36	8.04	8.03	6.64	8.17	7.72	6.21	8.15	8.63	5.96	7.54	6.58	6.13	8.22	7.87
A_25_P00014852	8.84	9.41	8.17	9.45	9.87	8.03	9.64	8.36	9.01	9.41	10.7	9.38	7.91	8.48	10.52	9.52	10.06	8.2	8.31	8.27	9.35	10.45	10.95	9.29	9.2	6.98	9.11	10.1	5.64	9	8.08	5.78	9.3	9.2
A_25_P00014853	3.15	3.021428571	2.35	2.39	3.39	2.22	2.76	3.37	2.748333333	4.88	2.37	2.96	2.5575	2.818333333	4.22	2.97	2.843333333	3.95	2.35	3.08	4.58	4.85	3.74	5.19	3.78	3.68	3.81	3.63	2.838	4.29	4.05	3.058	4.77	3.56
A_25_P00014860	7.01	7.38	5.72	7.59	6.71	5.06	4.45	7.4	6.14	8.01	6.92	7.84	5.51	6.49	8.21	5.61	6.71	8.32	8.49	8.61	9.78	8.75	4.67	9.34	8.78	7.32	9.3	10.52	2.22	8.89	8.17	4.92125	9.43	9.09
A_25_P00014861	4.05	2.88	2.29	3.97	2.98	3.33	2.18	3.66	2.78	5.91	4.31	2.762	3.193333333	4.46	3.73	4.64	4.05	4.18	6.33	3.46	6.04	5.31	5.05	4.7	5.41	3.0425	4.72	4.86	4.01	3.52	4.45	4.44	4.7	6.11
A_25_P00014864	3.96	3.23	3.65	4.04	3.79	2.93	3.26	3.66	3.27	4.65	4.22	2.7	3.45	2.16	2.79	3.66	4.31	3.56	4.46	3.6	5.49	4.62	4.26	4.33	4.16	2.736	3.84	5.28	3.394	2.9	3.03	3.721111111	3.94	5.21
A_25_P00014865	7.64	7.38	9.86	8.56	8.62	9.25	8.41	7.93	7.88	9.53	7.99	8.11	7.44	7.54	8.78	8.67	9.02	8.43	8.08	8.84	8.96	9.06	8.13	9.68	9.03	8.72	8.91	9.11	9.49	8.14	8.41	8.32	9.35	9.26
A_25_P00014866	10.63	10.55	9.87	9.3	10.08	6.11	10.66	8.41	9.74	11.6	10.68	10.64	8.32	8.88	10.64	10.01	11.2	8.85	9.09	8.71	10.63	10.08	8.42	10.44	9.51	8	9.55	9.77	5.58	10.59	8.83	5.55	9.75	9.38
A_25_P00014884	4.69	5.39	4.86	5.1	4.8	3.41	3.44	5.75	4.15	5.79	5.29	5.84	4.36	4.9	6.03	5.36	4.55	5.47	6.12	5.92	7.02	5.8	4.24	6.23	6.19	4.81	6.27	7.88	3.16	5.9	5.56	2.98	6.66	6.29
A_25_P00014885	4.01	4.3	4.58	5.69	5.5	3.86	4.53	5.69	3.96	4.59	5.39	5.05	3.19	4.81	4.97	4.03	5.42	3.98	3.37	4.16	4.75	4.5	3.567777778	4.99	4.52	3.15	4.7	4.88	1.27	4.86	3.67	1.52	4.77	4.36
A_25_P00014887	2.71	2.44	3.78	3.02	3.24	3.35	3.36	3.04	2.43	3.99	2.91	2.86	2.863333333	1.99	3.36	3.3	3.83	4.28	3.75	3.59	4.31	4.74	3.23	5.91	5.04	4.27	4.34	3.57	4.45	2.73	8.76	3.87	4.34	4.56
A_25_P00014895	5.39	4.94	5.36	5.39	6.25	4.88	5.29	5.39	5.1	6.04	6.22	5.92	4.5	5.22	6.49	5.44	6.16	4.8	5.1	4.78	5.91	5.74	5.96	5.85	5.59	4.25	5.94	6.7	3.24	5.65	4.61	5.22	5.78	5.46
A_25_P00014896	5.97	4.37	4.54	5.8	4.4	5.14	4.48	5.19	4.74	5.96	5.18	4.05	3.1	4.98	4.79	6.87	6.11	4.91	5.82	4.66	7.24	5.58	6.15	4.91	6.68	3.94	4.97	5.07	5.8	4.73	6.12	6.27	4.94	7.12
A_25_P00014898	5.71	7.1	4.87	3.79	4.44	2.78	7.15	5.75	5.29	5.89	4.53	7.45	3.72	4.03	5.66	5.72	7.81	5.13	5.3	5.77	7.07	5.94	3.63	5.94	6.16	4.19	6.82	7.36	3.024	6.12	5.17	3.8925	6.15	5.88
A_25_P00014904	4.92	4.94	4.73	5.98	6.68	5.18	4.76	6.53	5.03	6.2	5.34	5.73	3.93	5.28	6.01	5.18	6.89	5.73	5.27	5.61	6.35	5.97	2.91	6.3	5.75	4.62	6.15	6.47	3.96	6.16	4.87	4.478	6.67	5.99
A_25_P00014906	4.19	3.77	3.62	4.5	3.79	3.51	5.09	4.5	3.37	5.3	4.11	3.3	3.84	3.77	4.83	4.36	4.82	3.75	5.79	3.51	5.51	5.21	4.5	4.51	4.96	3.37	4.47	4.64	3.6	4.18	3.61	3.46	4.47	5.56
A_25_P00014913	9.61	9.37	10.04	10.06	11.28	8.53	9.88	11.17	9.68	10.41	11.04	11.59	9.51	10.36	11.14	10.87	10.55	8.24	7.86	8.68	8.92	9.61	7.95	10.1	9.45	7.23	8.77	8.83	5.37	8.34	7.93	5.48	8.56	8.77
A_25_P00014915	7.62	7.54	6.62	7.74	8.69	6.88	7.7	8.12	7.54	9.09	8.76	8.33	6.86	7.94	8.72	8.39	8.47	6.7	6.9	6.95	8.45	8.03	6.58	8.13	7.8	5.64	7.96	9.06	5.226	7.8	6.8	5.543	8	7.87
A_25_P00014921	7.82	5.96	6.81	7.36	6.56	7.19	6.6	7.34	6.99	8.48	6.72	5.99	5.48	6.69	6.26	8.21	7.77	7.11	7.58	6.59	8.91	7.32	8.05	7.15	8.29	6.36	6.66	7.24	6.87	7.15	7.82	6.51	6.61	8.59
A_25_P00014924	2.8	2.3	2.54	2.18	2.465	2.64	2.55	2.34	2.61	2.83	2.39	2.73	1.905	2.37	2.813	2.79	2.49	2.45	2.65	2.74	2.87	2.53	3.09	2.886666667	2.78	6.068296943	2.76	2.64	2.74	2.75	2.314285714	2.66	2.71	3.01
A_25_P00014936	4.22	4.04	4.25	3.76	3.93	4.21	4.22	4.05	4.1	4.31	4.17	4.19	3.82	4.21	4.17	4.24	4.15	4.17	4.14	4.13	4.36	4.24	4.16	3.98	4.33	3.61	4.24	4.26	4.12	4.25	4.06	3.62	4.33	4.42
A_25_P00014953	3.79	3.6	3.89	3.18	3.71	3.81	4.04	3.65	3.75	3.96	3.89	3.99	3.21	3.8	4.1	4.06	3.85	3.8	3.82	4.02	4.13	3.77	3.76	3.85	3.93	3.43	4.23	4.08	3.87	3.79	3.83	3.33	4.21	4.06
A_25_P00014965	2.84	2.85	2.81	2.44	2.73	2.69	2.96	2.75	3.06	2.96	2.88	3.23	1.883333333	2.86	2.7	2.99	3.12	2.74	2.82	3.03	2.82	2.74	2.74	2.59	2.96	6.068296943	2.8	2.76	2.89	2.88	2.73	2.11	3.09	3.14
A_25_P00014968	1.89	1.84	3.18	2.43	2.85	3.13	2.81	1.86	1.47	2.53	1.42	2.02	2	1.76	2.71	2.23	3.39	3.05	1.91	2.56	3.48	3.57	2.5	4.66	3.71	2.89	3.19	2.35	3.67	2.05	7.36	2.33	3.36	3.47
A_25_P00014976	9.03	8.96	8.46	9.34	9.5	7.03	7.85	8.64	7.72	9.94	10.1	9.28	7.99	8.9	9.39	7.97	9.57	9.59	9.48	10	10.48	10.14	7.07	9.99	10.05	8.42	10.57	11.4	6.28	9.27	8.87	6.39	10.38	10.33
A_25_P00014977	3.38	3.28	3.62	3.58	4.19	2.282222222	2.31	3.15	3.28	3.51	3.78	3.91	1.74	3.33	4.15	3.27	3.79	2.222222222	2.27375	2.04	3.2	3.17	2.277142857	3.22	2.78	6.068296943	2.95	3.68	2.124	3.14	2.09	2.401666667	3.2	2.64
A_25_P00015034	7.4	7.88	8.31	7.78	7.97	6.75	7.11	7.97	7.89	8.35	9.19	8.81	6.49	8.29	8.27	8.59	8.14	6.52	7.17	6.94	8.19	7.76	7.65	8.12	7.48	5.93	7.65	8.7	6.62	8.25	7.1	7.51	7.68	7.5
A_25_P00015036	7.26	7.74	8.33	7.82	8.01	6.61	7.15	8.03	7.86	8.29	9.07	8.78	6.34	8.21	8.19	8.55	8.19	6.36	7.14	6.8	8.14	7.67	7.61	8.06	7.42	5.73	7.5	8.73	6.6	8.08	7.09	7.41	7.6	7.46
A_25_P00015043	3.93	2.98	3.49	6.26	6.28	2.52	3.65	4.81	3.66	5.34	5.14	3.52	3.58	2.92	5.66	5.22	3.32	2.19	2.71	2.49	4.22	3.6	3.31	3.66	3.11	6.068296943	2.99	4.74	2.013333333	3.55	2.5	2.866666667	3.21	3.53
A_25_P00015059	3.52	2.691111111	4.08	2.72	2.66	4.45	4.01	2.88	2.36	2.77	3.15	2.82	2.863333333	2.5	3.6	4	3.16	2.3	2.91	2.8	3.57	2.9	4.12	3.38	3.37	3.22	2.18	3.05	2.52	3.2	3.69	2.6	2.55	3.13
A_25_P00015075	9.9	8.2	8.22	9.45	8.19	8.01	7.47	10.11	9.34	10.18	9.4	7.32	7.3	8.32	8.68	10.47	10.3	9.39	9.86	8.26	11.45	9.23	10.01	8.82	10.49	8.24	8.59	8.93	8.27	8.73	9.99	8.1	8.67	11.14
A_25_P00015088	7.83	6.25	6.59	7.06	6.45	7.2	6.67	7.56	6.81	8.09	6.87	6.11	5.42	6.81	6.78	8.67	7.95	7	7.77	6.11	8.85	7.2	8.31	6.64	8.25	5.9	6.45	7.05	6.53	7.38	7.46	7.14	6.56	8.86
A_25_P00015107	2.359	2.443	2.608571429	2.2	2.16	3.97	3.34	2	2.502857143	4.03	2.08	1.45	1.905	3.2	3.29	2.97	2.31	2.31	3.31	2.33	4.11	3.09	2.06	3.9	1.65	6.068296943	1.8	3.84	1.03	2.41	1.73	1.27	2.5	3.29
A_25_P00015124	2.7	4.48	3.227	2.47	2.79	3.218	3.7	3.07	2.944	5.85	4.46	1.98	3.405	3.102222222	3.433333333	2.72	3.33	4.25	6.11	3.7	4.55	5.07	3.32	4.15	4.59	2.926	5.24	4.25	4.3	3.472	2.78	4	4.93	5.55
A_25_P00015134	3.61	4.46	4.58	5.01	5.42	4.75	5.32	4.54	3.51	5.04	5.67	4.86	3.38	3.79	4.84	4.34	5.21	3.68	4.6	4	5.38	5.12	4.59	5.38	4.85	3.705714286	4.74	5.47	3.87	4.48	3.93	4.135714286	4.74	4.95
A_25_P00015142	4.69	4.23	3.51	5.03	4.94	5.46	4.59	4.61	4.42	8.8	4.57	3.66	1.86	5.67	5.91	6.22	5.1	5.43	7.48	5.11	7.56	6.92	5.42	7.47	5.32	4.81	5.82	7.44	5.39	5.42	5.44	6.72	6.33	7.1
A_25_P00015148	3.11	2.55	2.87	2.68	2.4	3.31	3.03	2.87	2.87	3.22	2.97	2.55	2.44	3.15	2.57	3.27	2.98	3.02	3.12	2.73	3.7	2.86	3.47	3.09	3.44	6.068296943	2.69	2.82	2.74	3.38	2.94	2.35	2.87	3.38
A_25_P00015172	9.76	10.31	10.23	10.79	10.5	9.66	9.99	9.78	9.81	9.36	12	10.86	9.34	10.32	11.34	9.57	10.27	8.91	7.96	8.96	9.48	9.64	9.3	9.79	9.23	8.48	8.89	11.2	4.03	9.38	8.52	5.6	9.53	9.22
A_25_P00015195	5.73	4.63	5.47	5.47	5.55	4.99	5.29	5.52	5.14	6.96	5.21	4.97	4.11	5.71	5.87	6.02	6.07	5.47	6.92	5.56	7.49	6.49	6.41	6.23	6.59	4.98	6.34	6.52	5.65	6.06	5.95	5.31	6.09	7.14
A_25_P00015204	9.3	10.05	9.25	10.24	10.04	9.57	9.8	9.47	9.36	9	11.1	10.37	9.14	9.89	10.25	9.36	9.92	8.68	8.05	9.17	9.32	9.57	9.28	9.52	9.18	8.43	8.21	10.2	1.57	9.15	8.11	2.6	9.17	9.14
A_25_P00015210	4.89	3.81	4.93	5.02	5.29	4.73	4.64	5.48	4.57	6.53	5.97	5.08	3.74	5.41	5.37	5.97	5.06	4.8	6.32	4.64	6.38	5.58	5.76	5.58	5.91	3.86	5.25	5.8	5.47	5.31	4.78	5.61	5.37	6.14
A_25_P00015231	12.84	13.43	12.86	13.65	13.54	12.78	13.14	13.03	12.86	12.55	14.57	13.74	12.77	13.45	13.7	12.71	13.26	12.27	11.64	12.75	12.87	13.07	12.79	13.12	12.78	12.08	11.88	13.71	5.54	12.76	11.73	6.53	12.72	12.7
A_25_P00015233	3.54	3.67	3.39	3.35	3.38	4.32	4.41	3.8	3.32	3.94	3.88	3.53	3.54	3.48	4.23	3.81	3.52	3.35	4.51	3.38	3.95	3.94	4.22	3.84	4.02	3.01	3.88	3.95	3.66	3.87	3.38	3.89	3.95	3.78
A_25_P00015247	7.26	7.43	7.42	7.83	7.92	7.03	7.36	7.65	7.45	9.25	8.51	7.73	6.84	7.38	7.92	7.13	7.69	8.49	9.32	8.52	7.94	8.89	6.91	8.36	7.94	7.55	10.24	9.84	5.18	6.59	7.91	4.78	9.4	8.66
A_25_P00015249	8.54	8.29	7.94	10.03	9.12	8.83	9.02	8.97	7.97	8.9	7.86	9.19	7.63	7.7	9.49	9.38	10.06	7.92	8.1	7.91	9.38	9.17	8.1	9.32	8.86	7.64	8.8	8.89	6.3	7.82	7.54	5.32	8.99	9.35
A_25_P00015252	4.92	5.41	4.62	5.74	5.37	4.28	4.59	5.22	4.95	5.34	6.5	5.63	4.53	5.07	5.69	5	5.12	4.84	5.06	5.05	6.04	5.56	5.09	6.13	5.41	4.21	5.78	6.72	3.59375	5.06	5.01	3.99875	5.72	5.67
A_25_P00015265	13.3	13.78	13.48	14.31	14.1	13.13	13.45	13.58	13.25	13.13	14.68	14.68	13.05	13.8	13.96	13.22	14.03	12.68	12.03	13.2	13.32	13.37	12.95	13.37	13.47	12.54	12.45	14.06	5.59	13.18	12.21	5.64	13.3	13.14
A_25_P00015270	7.82	8.42	8.93	8.46	8.64	7.19	7.76	8.69	8.44	8.89	9.75	9.37	6.99	8.81	8.84	9.11	8.78	6.91	7.66	7.36	8.59	8.24	8.11	8.64	8.01	6.31	8.12	9.19	7.09	8.68	7.59	8.04	8.18	7.92
A_25_P00015274	4.26	3.86	4.87	4.78	5.03	4.53	4.48	4.13	4.37	4.38	3.99	4.17	3.42	4.17	5.23	4.64	5.34	4.19	4.06	4.66	5.37	5	4.47	5.43	4.94	4.02	4.55	5.5	5.01	4.56	4.82	4.1	5.03	5.29
A_25_P00015279	2.35	2.71	3.85	3.71	3.48	1.85	2.37	3.08	2.55	6.03	3.79	3.41	2.42	2.32	2.83	2.93	3.43	3.53	4.65	3.01	4.84	4.56	2.88	5.59	4.65	2.691666667	4.9	5.13	4.14	3.48	2.89	4.05	5.36	4.87
A_25_P00015282	5.57	6.94	5.99	6.39	6.27	6.85	5.74	5.31	4.83	4.52	6.11	5.07	5.89	6	5.86	4.77	5.6	4.32	4.75	5.12	5.92	5.73	6.27	6.26	5.25	3.52	4.63	5.46	3.552	5.37	4.47	4.021666667	4.78	5.14
A_25_P00015302	7.81	6.32	6.89	6.88	6.8	7.85	7.47	7.2	6.46	8.2	7.37	6.41	6.58	6.96	6.88	7.75	7.38	7.11	8.35	6.91	8.71	7.48	8.14	8.31	8.12	6.72	7.25	7.97	7.67	7.79	7.59	7.78	6.94	8.13
A_25_P00015305	3.56	3.66	4.06	4.82	5.29	3.91	4.82	4.53	3.23	5.56	4.59	4.73	2.77	3.28	3.94	4.5	5.25	3.9	5.18	4.16	5.58	5.48	4.59	5.26	4.98	3.285714286	4.79	4.8	3.04	3.85	4.08	2.75	5.07	5.52
!series_matrix_table_end
