# Supplementary material for: Identification of biomarkers and construction of a microRNA‑mRNA regulatory network for clear cell renal cell carcinoma using integrated bioinformatics analysis
Source: PLoS One. 2021 Jan 12;16(1):e0244394. doi: 10.1371/journal.pone.0244394 (PMC7802940; doi:10.1371/journal.pone.0244394)
Supplement: S2 Table — (XLS) [file pone.0244394.s002.xls]

!Series_title	"Genome-wide analysis of gene expression patterns in human kidney cancer [patients without metastasis]"
!Series_geo_accession	"GSE66270"
!Series_status	"Public on Aug 31 2016"
!Series_submission_date	"Feb 24 2015"
!Series_last_update_date	"Jul 24 2019"
!Series_pubmed_id	"26859141"
!Series_pubmed_id	"27336447"
!Series_summary	"To investigate the mechanisms of ccRCC progression and metastasis, we performed expression profiling of human kidney cancer and benign tissues."
!Series_overall_design	"mRNA microarray expression analysis was performed by using  28 matched malignant and non-malignant kidney tissue samples from 14 ccRCC patients without diagnosed metastasis."
!Series_type	"Expression profiling by array"
!Series_contributor	"Klaus,,Jung"
!Series_contributor	"Hellmuth,A,Meyer"
!Series_sample_id	"GSM1618387 GSM1618388 GSM1618389 GSM1618390 GSM1618391 GSM1618392 GSM1618393 GSM1618394 GSM1618395 GSM1618396 GSM1618397 GSM1618398 GSM1618399 GSM1618400 GSM1618401 GSM1618402 GSM1618403 GSM1618404 GSM1618405 GSM1618406 GSM1618407 GSM1618408 GSM1618409 GSM1618410 GSM1618411 GSM1618412 GSM1618413 GSM1618414 "
!Series_contact_name	"Klaus,,Jung"
!Series_contact_laboratory	"Research Division"
!Series_contact_department	"Dept. of Urology"
!Series_contact_institute	"University Hospital Charité"
!Series_contact_address	"Schumannstr. 20/21"
!Series_contact_city	"Berlin"
!Series_contact_zip/postal_code	"10117"
!Series_contact_country	"Germany"
!Series_supplementary_file	"ftp://ftp.ncbi.nlm.nih.gov/geo/series/GSE66nnn/GSE66270/suppl/GSE66270_RAW.tar"
!Series_platform_id	"GPL570"
!Series_platform_taxid	"9606"
!Series_sample_taxid	"9606"
!Series_relation	"SubSeries of: GSE66272"
!Series_relation	"BioProject: https://www.ncbi.nlm.nih.gov/bioproject/PRJNA276295"

!Sample_title	"primary ccRCC, patient 1"	"adj. normal kidney sample, patient 1"	"primary ccRCC, patient 2"	"adj. normal kidney sample, patient 2"	"primary ccRCC, patient 3"	"adj. normal kidney sample, patient 3"	"primary ccRCC, patient 4"	"adj. normal kidney sample, patient 4"	"primary ccRCC, patient 5"	"adj. normal kidney sample, patient 5"	"primary ccRCC, patient 6"	"adj. normal kidney sample, patient 6"	"primary ccRCC, patient 7"	"adj. normal kidney sample, patient 7"	"primary ccRCC, patient 8"	"adj. normal kidney sample, patient 8"	"primary ccRCC, patient 9"	"adj. normal kidney sample, patient 9"	"primary ccRCC, patient 10"	"adj. normal kidney sample, patient 10"	"primary ccRCC, patient 11"	"adj. normal kidney sample, patient 11"	"primary ccRCC, patient 12"	"adj. normal kidney sample, patient 12"	"primary ccRCC, patient 13"	"adj. normal kidney sample, patient 13"	"primary ccRCC, patient 14"	"adj. normal kidney sample, patient 14"
!Sample_geo_accession	"GSM1618387"	"GSM1618388"	"GSM1618389"	"GSM1618390"	"GSM1618391"	"GSM1618392"	"GSM1618393"	"GSM1618394"	"GSM1618395"	"GSM1618396"	"GSM1618397"	"GSM1618398"	"GSM1618399"	"GSM1618400"	"GSM1618401"	"GSM1618402"	"GSM1618403"	"GSM1618404"	"GSM1618405"	"GSM1618406"	"GSM1618407"	"GSM1618408"	"GSM1618409"	"GSM1618410"	"GSM1618411"	"GSM1618412"	"GSM1618413"	"GSM1618414"
!Sample_status	"Public on Aug 31 2016"	"Public on Aug 31 2016"	"Public on Aug 31 2016"	"Public on Aug 31 2016"	"Public on Aug 31 2016"	"Public on Aug 31 2016"	"Public on Aug 31 2016"	"Public on Aug 31 2016"	"Public on Aug 31 2016"	"Public on Aug 31 2016"	"Public on Aug 31 2016"	"Public on Aug 31 2016"	"Public on Aug 31 2016"	"Public on Aug 31 2016"	"Public on Aug 31 2016"	"Public on Aug 31 2016"	"Public on Aug 31 2016"	"Public on Aug 31 2016"	"Public on Aug 31 2016"	"Public on Aug 31 2016"	"Public on Aug 31 2016"	"Public on Aug 31 2016"	"Public on Aug 31 2016"	"Public on Aug 31 2016"	"Public on Aug 31 2016"	"Public on Aug 31 2016"	"Public on Aug 31 2016"	"Public on Aug 31 2016"
!Sample_submission_date	"Feb 24 2015"	"Feb 24 2015"	"Feb 24 2015"	"Feb 24 2015"	"Feb 24 2015"	"Feb 24 2015"	"Feb 24 2015"	"Feb 24 2015"	"Feb 24 2015"	"Feb 24 2015"	"Feb 24 2015"	"Feb 24 2015"	"Feb 24 2015"	"Feb 24 2015"	"Feb 24 2015"	"Feb 24 2015"	"Feb 24 2015"	"Feb 24 2015"	"Feb 24 2015"	"Feb 24 2015"	"Feb 24 2015"	"Feb 24 2015"	"Feb 24 2015"	"Feb 24 2015"	"Feb 24 2015"	"Feb 24 2015"	"Feb 24 2015"	"Feb 24 2015"
!Sample_last_update_date	"Aug 31 2016"	"Aug 31 2016"	"Aug 31 2016"	"Aug 31 2016"	"Aug 31 2016"	"Aug 31 2016"	"Aug 31 2016"	"Aug 31 2016"	"Aug 31 2016"	"Aug 31 2016"	"Aug 31 2016"	"Aug 31 2016"	"Aug 31 2016"	"Aug 31 2016"	"Aug 31 2016"	"Aug 31 2016"	"Aug 31 2016"	"Aug 31 2016"	"Aug 31 2016"	"Aug 31 2016"	"Aug 31 2016"	"Aug 31 2016"	"Aug 31 2016"	"Aug 31 2016"	"Aug 31 2016"	"Aug 31 2016"	"Aug 31 2016"	"Aug 31 2016"
!Sample_type	"RNA"	"RNA"	"RNA"	"RNA"	"RNA"	"RNA"	"RNA"	"RNA"	"RNA"	"RNA"	"RNA"	"RNA"	"RNA"	"RNA"	"RNA"	"RNA"	"RNA"	"RNA"	"RNA"	"RNA"	"RNA"	"RNA"	"RNA"	"RNA"	"RNA"	"RNA"	"RNA"	"RNA"
!Sample_channel_count	"1"	"1"	"1"	"1"	"1"	"1"	"1"	"1"	"1"	"1"	"1"	"1"	"1"	"1"	"1"	"1"	"1"	"1"	"1"	"1"	"1"	"1"	"1"	"1"	"1"	"1"	"1"	"1"
!Sample_source_name_ch1	"kidney"	"kidney"	"kidney"	"kidney"	"kidney"	"kidney"	"kidney"	"kidney"	"kidney"	"kidney"	"kidney"	"kidney"	"kidney"	"kidney"	"kidney"	"kidney"	"kidney"	"kidney"	"kidney"	"kidney"	"kidney"	"kidney"	"kidney"	"kidney"	"kidney"	"kidney"	"kidney"	"kidney"
!Sample_organism_ch1	"Homo sapiens"	"Homo sapiens"	"Homo sapiens"	"Homo sapiens"	"Homo sapiens"	"Homo sapiens"	"Homo sapiens"	"Homo sapiens"	"Homo sapiens"	"Homo sapiens"	"Homo sapiens"	"Homo sapiens"	"Homo sapiens"	"Homo sapiens"	"Homo sapiens"	"Homo sapiens"	"Homo sapiens"	"Homo sapiens"	"Homo sapiens"	"Homo sapiens"	"Homo sapiens"	"Homo sapiens"	"Homo sapiens"	"Homo sapiens"	"Homo sapiens"	"Homo sapiens"	"Homo sapiens"	"Homo sapiens"
!Sample_characteristics_ch1	"tissue: ccRCC"	"tissue: adj.normal"	"tissue: ccRCC"	"tissue: adj.normal"	"tissue: ccRCC"	"tissue: adj.normal"	"tissue: ccRCC"	"tissue: adj.normal"	"tissue: ccRCC"	"tissue: adj.normal"	"tissue: ccRCC"	"tissue: adj.normal"	"tissue: ccRCC"	"tissue: adj.normal"	"tissue: ccRCC"	"tissue: adj.normal"	"tissue: ccRCC"	"tissue: adj.normal"	"tissue: ccRCC"	"tissue: adj.normal"	"tissue: ccRCC"	"tissue: adj.normal"	"tissue: ccRCC"	"tissue: adj.normal"	"tissue: ccRCC"	"tissue: adj.normal"	"tissue: ccRCC"	"tissue: adj.normal"
!Sample_characteristics_ch1	"tumor staging: pT2"	"metastasis: M0"	"tumor staging: pT1"	"metastasis: M0"	"tumor staging: pT1"	"metastasis: M0"	"tumor staging: pT1"	"metastasis: M0"	"tumor staging: pT1"	"metastasis: M0"	"tumor staging: pT3"	"metastasis: M0"	"tumor staging: pT1"	"metastasis: M0"	"tumor staging: pT3"	"metastasis: M0"	"tumor staging: pT1"	"metastasis: M0"	"tumor staging: pT1"	"metastasis: M0"	"tumor staging: pT3"	"metastasis: M0"	"tumor staging: pT1"	"metastasis: M0"	"tumor staging: pT1"	"metastasis: M0"	"tumor staging: pT1"	"metastasis: M0"
!Sample_characteristics_ch1	"grading: 2"	"age: 69"	"grading: 2"	"age: 65"	"grading: 2"	"age: 61"	"grading: 2"	"age: 74"	"grading: 2"	"age: 58"	"grading: 2"	"age: 63"	"grading: 2"	"age: 69"	"grading: 2"	"age: 62"	"grading: 2"	"age: 60"	"grading: 2"	"age: 78"	"grading: 2"	"age: 67"	"grading: 2"	"age: 67"	"grading: 1"	"age: 69"	"grading: 2"	"age: 45"
!Sample_characteristics_ch1	"metastasis: M0"	"Sex: male"	"metastasis: M0"	"Sex: male"	"metastasis: M0"	"Sex: male"	"metastasis: M0"	"Sex: male"	"metastasis: M0"	"Sex: male"	"metastasis: M0"	"Sex: female"	"metastasis: M0"	"Sex: female"	"metastasis: M0"	"Sex: male"	"metastasis: M0"	"Sex: male"	"metastasis: M0"	"Sex: male"	"metastasis: M0"	"Sex: male"	"metastasis: M0"	"Sex: male"	"metastasis: M0"	"Sex: female"	"metastasis: M0"	"Sex: male"
!Sample_characteristics_ch1	"age: 69"	""	"age: 65"	""	"age: 61"	""	"age: 74"	""	"age: 58"	""	"age: 63"	""	"age: 69"	""	"age: 62"	""	"age: 60"	""	"age: 78"	""	"age: 67"	""	"age: 67"	""	"age: 69"	""	"age: 45"	""
!Sample_characteristics_ch1	"Sex: male"	""	"Sex: male"	""	"Sex: male"	""	"Sex: male"	""	"Sex: male"	""	"Sex: female"	""	"Sex: female"	""	"Sex: male"	""	"Sex: male"	""	"Sex: male"	""	"Sex: male"	""	"Sex: male"	""	"Sex: female"	""	"Sex: male"	""
!Sample_treatment_protocol_ch1	"Immediate stabilization of tissue after surgery in RNAlater RNA Stabilization Reagent (Qiagen, Hilden, Germany; Cat.no. 76104)"	"Immediate stabilization of tissue after surgery in RNAlater RNA Stabilization Reagent (Qiagen, Hilden, Germany; Cat.no. 76104)"	"Immediate stabilization of tissue after surgery in RNAlater RNA Stabilization Reagent (Qiagen, Hilden, Germany; Cat.no. 76104)"	"Immediate stabilization of tissue after surgery in RNAlater RNA Stabilization Reagent (Qiagen, Hilden, Germany; Cat.no. 76104)"	"Immediate stabilization of tissue after surgery in RNAlater RNA Stabilization Reagent (Qiagen, Hilden, Germany; Cat.no. 76104)"	"Immediate stabilization of tissue after surgery in RNAlater RNA Stabilization Reagent (Qiagen, Hilden, Germany; Cat.no. 76104)"	"Immediate stabilization of tissue after surgery in RNAlater RNA Stabilization Reagent (Qiagen, Hilden, Germany; Cat.no. 76104)"	"Immediate stabilization of tissue after surgery in RNAlater RNA Stabilization Reagent (Qiagen, Hilden, Germany; Cat.no. 76104)"	"Immediate stabilization of tissue after surgery in RNAlater RNA Stabilization Reagent (Qiagen, Hilden, Germany; Cat.no. 76104)"	"Immediate stabilization of tissue after surgery in RNAlater RNA Stabilization Reagent (Qiagen, Hilden, Germany; Cat.no. 76104)"	"Immediate stabilization of tissue after surgery in RNAlater RNA Stabilization Reagent (Qiagen, Hilden, Germany; Cat.no. 76104)"	"Immediate stabilization of tissue after surgery in RNAlater RNA Stabilization Reagent (Qiagen, Hilden, Germany; Cat.no. 76104)"	"Immediate stabilization of tissue after surgery in RNAlater RNA Stabilization Reagent (Qiagen, Hilden, Germany; Cat.no. 76104)"	"Immediate stabilization of tissue after surgery in RNAlater RNA Stabilization Reagent (Qiagen, Hilden, Germany; Cat.no. 76104)"	"Immediate stabilization of tissue after surgery in RNAlater RNA Stabilization Reagent (Qiagen, Hilden, Germany; Cat.no. 76104)"	"Immediate stabilization of tissue after surgery in RNAlater RNA Stabilization Reagent (Qiagen, Hilden, Germany; Cat.no. 76104)"	"Immediate stabilization of tissue after surgery in RNAlater RNA Stabilization Reagent (Qiagen, Hilden, Germany; Cat.no. 76104)"	"Immediate stabilization of tissue after surgery in RNAlater RNA Stabilization Reagent (Qiagen, Hilden, Germany; Cat.no. 76104)"	"Immediate stabilization of tissue after surgery in RNAlater RNA Stabilization Reagent (Qiagen, Hilden, Germany; Cat.no. 76104)"	"Immediate stabilization of tissue after surgery in RNAlater RNA Stabilization Reagent (Qiagen, Hilden, Germany; Cat.no. 76104)"	"Immediate stabilization of tissue after surgery in RNAlater RNA Stabilization Reagent (Qiagen, Hilden, Germany; Cat.no. 76104)"	"Immediate stabilization of tissue after surgery in RNAlater RNA Stabilization Reagent (Qiagen, Hilden, Germany; Cat.no. 76104)"	"Immediate stabilization of tissue after surgery in RNAlater RNA Stabilization Reagent (Qiagen, Hilden, Germany; Cat.no. 76104)"	"Immediate stabilization of tissue after surgery in RNAlater RNA Stabilization Reagent (Qiagen, Hilden, Germany; Cat.no. 76104)"	"Immediate stabilization of tissue after surgery in RNAlater RNA Stabilization Reagent (Qiagen, Hilden, Germany; Cat.no. 76104)"	"Immediate stabilization of tissue after surgery in RNAlater RNA Stabilization Reagent (Qiagen, Hilden, Germany; Cat.no. 76104)"	"Immediate stabilization of tissue after surgery in RNAlater RNA Stabilization Reagent (Qiagen, Hilden, Germany; Cat.no. 76104)"	"Immediate stabilization of tissue after surgery in RNAlater RNA Stabilization Reagent (Qiagen, Hilden, Germany; Cat.no. 76104)"
!Sample_molecule_ch1	"total RNA"	"total RNA"	"total RNA"	"total RNA"	"total RNA"	"total RNA"	"total RNA"	"total RNA"	"total RNA"	"total RNA"	"total RNA"	"total RNA"	"total RNA"	"total RNA"	"total RNA"	"total RNA"	"total RNA"	"total RNA"	"total RNA"	"total RNA"	"total RNA"	"total RNA"	"total RNA"	"total RNA"	"total RNA"	"total RNA"	"total RNA"	"total RNA"
!Sample_extract_protocol_ch1	"Isolation according to the instruction using RNeasyMini Kit (Qiagen, Hilden, Germany; Cat.no. 74104)"	"Isolation according to the instruction using RNeasyMini Kit (Qiagen, Hilden, Germany; Cat.no. 74104)"	"Isolation according to the instruction using RNeasyMini Kit (Qiagen, Hilden, Germany; Cat.no. 74104)"	"Isolation according to the instruction using RNeasyMini Kit (Qiagen, Hilden, Germany; Cat.no. 74104)"	"Isolation according to the instruction using RNeasyMini Kit (Qiagen, Hilden, Germany; Cat.no. 74104)"	"Isolation according to the instruction using RNeasyMini Kit (Qiagen, Hilden, Germany; Cat.no. 74104)"	"Isolation according to the instruction using RNeasyMini Kit (Qiagen, Hilden, Germany; Cat.no. 74104)"	"Isolation according to the instruction using RNeasyMini Kit (Qiagen, Hilden, Germany; Cat.no. 74104)"	"Isolation according to the instruction using RNeasyMini Kit (Qiagen, Hilden, Germany; Cat.no. 74104)"	"Isolation according to the instruction using RNeasyMini Kit (Qiagen, Hilden, Germany; Cat.no. 74104)"	"Isolation according to the instruction using RNeasyMini Kit (Qiagen, Hilden, Germany; Cat.no. 74104)"	"Isolation according to the instruction using RNeasyMini Kit (Qiagen, Hilden, Germany; Cat.no. 74104)"	"Isolation according to the instruction using RNeasyMini Kit (Qiagen, Hilden, Germany; Cat.no. 74104)"	"Isolation according to the instruction using RNeasyMini Kit (Qiagen, Hilden, Germany; Cat.no. 74104)"	"Isolation according to the instruction using RNeasyMini Kit (Qiagen, Hilden, Germany; Cat.no. 74104)"	"Isolation according to the instruction using RNeasyMini Kit (Qiagen, Hilden, Germany; Cat.no. 74104)"	"Isolation according to the instruction using RNeasyMini Kit (Qiagen, Hilden, Germany; Cat.no. 74104)"	"Isolation according to the instruction using RNeasyMini Kit (Qiagen, Hilden, Germany; Cat.no. 74104)"	"Isolation according to the instruction using RNeasyMini Kit (Qiagen, Hilden, Germany; Cat.no. 74104)"	"Isolation according to the instruction using RNeasyMini Kit (Qiagen, Hilden, Germany; Cat.no. 74104)"	"Isolation according to the instruction using RNeasyMini Kit (Qiagen, Hilden, Germany; Cat.no. 74104)"	"Isolation according to the instruction using RNeasyMini Kit (Qiagen, Hilden, Germany; Cat.no. 74104)"	"Isolation according to the instruction using RNeasyMini Kit (Qiagen, Hilden, Germany; Cat.no. 74104)"	"Isolation according to the instruction using RNeasyMini Kit (Qiagen, Hilden, Germany; Cat.no. 74104)"	"Isolation according to the instruction using RNeasyMini Kit (Qiagen, Hilden, Germany; Cat.no. 74104)"	"Isolation according to the instruction using RNeasyMini Kit (Qiagen, Hilden, Germany; Cat.no. 74104)"	"Isolation according to the instruction using RNeasyMini Kit (Qiagen, Hilden, Germany; Cat.no. 74104)"	"Isolation according to the instruction using RNeasyMini Kit (Qiagen, Hilden, Germany; Cat.no. 74104)"
!Sample_label_ch1	"Biotin"	"Biotin"	"Biotin"	"Biotin"	"Biotin"	"Biotin"	"Biotin"	"Biotin"	"Biotin"	"Biotin"	"Biotin"	"Biotin"	"Biotin"	"Biotin"	"Biotin"	"Biotin"	"Biotin"	"Biotin"	"Biotin"	"Biotin"	"Biotin"	"Biotin"	"Biotin"	"Biotin"	"Biotin"	"Biotin"	"Biotin"	"Biotin"
!Sample_label_protocol_ch1	"Biotinylated cRNA were prepared and fragmentated  according to the standard Affymetrix protocol"	"Biotinylated cRNA were prepared and fragmentated  according to the standard Affymetrix protocol"	"Biotinylated cRNA were prepared and fragmentated  according to the standard Affymetrix protocol"	"Biotinylated cRNA were prepared and fragmentated  according to the standard Affymetrix protocol"	"Biotinylated cRNA were prepared and fragmentated  according to the standard Affymetrix protocol"	"Biotinylated cRNA were prepared and fragmentated  according to the standard Affymetrix protocol"	"Biotinylated cRNA were prepared and fragmentated  according to the standard Affymetrix protocol"	"Biotinylated cRNA were prepared and fragmentated  according to the standard Affymetrix protocol"	"Biotinylated cRNA were prepared and fragmentated  according to the standard Affymetrix protocol"	"Biotinylated cRNA were prepared and fragmentated  according to the standard Affymetrix protocol"	"Biotinylated cRNA were prepared and fragmentated  according to the standard Affymetrix protocol"	"Biotinylated cRNA were prepared and fragmentated  according to the standard Affymetrix protocol"	"Biotinylated cRNA were prepared and fragmentated  according to the standard Affymetrix protocol"	"Biotinylated cRNA were prepared and fragmentated  according to the standard Affymetrix protocol"	"Biotinylated cRNA were prepared and fragmentated  according to the standard Affymetrix protocol"	"Biotinylated cRNA were prepared and fragmentated  according to the standard Affymetrix protocol"	"Biotinylated cRNA were prepared and fragmentated  according to the standard Affymetrix protocol"	"Biotinylated cRNA were prepared and fragmentated  according to the standard Affymetrix protocol"	"Biotinylated cRNA were prepared and fragmentated  according to the standard Affymetrix protocol"	"Biotinylated cRNA were prepared and fragmentated  according to the standard Affymetrix protocol"	"Biotinylated cRNA were prepared and fragmentated  according to the standard Affymetrix protocol"	"Biotinylated cRNA were prepared and fragmentated  according to the standard Affymetrix protocol"	"Biotinylated cRNA were prepared and fragmentated  according to the standard Affymetrix protocol"	"Biotinylated cRNA were prepared and fragmentated  according to the standard Affymetrix protocol"	"Biotinylated cRNA were prepared and fragmentated  according to the standard Affymetrix protocol"	"Biotinylated cRNA were prepared and fragmentated  according to the standard Affymetrix protocol"	"Biotinylated cRNA were prepared and fragmentated  according to the standard Affymetrix protocol"	"Biotinylated cRNA were prepared and fragmentated  according to the standard Affymetrix protocol"
!Sample_taxid_ch1	"9606"	"9606"	"9606"	"9606"	"9606"	"9606"	"9606"	"9606"	"9606"	"9606"	"9606"	"9606"	"9606"	"9606"	"9606"	"9606"	"9606"	"9606"	"9606"	"9606"	"9606"	"9606"	"9606"	"9606"	"9606"	"9606"	"9606"	"9606"
!Sample_hyb_protocol	"cRNA were hybridized on Human Genome U133 Plus 2.0 Array. GeneChips were washed and stained according to the standard Affymetrix protocol"	"cRNA were hybridized on Human Genome U133 Plus 2.0 Array. GeneChips were washed and stained according to the standard Affymetrix protocol"	"cRNA were hybridized on Human Genome U133 Plus 2.0 Array. GeneChips were washed and stained according to the standard Affymetrix protocol"	"cRNA were hybridized on Human Genome U133 Plus 2.0 Array. GeneChips were washed and stained according to the standard Affymetrix protocol"	"cRNA were hybridized on Human Genome U133 Plus 2.0 Array. GeneChips were washed and stained according to the standard Affymetrix protocol"	"cRNA were hybridized on Human Genome U133 Plus 2.0 Array. GeneChips were washed and stained according to the standard Affymetrix protocol"	"cRNA were hybridized on Human Genome U133 Plus 2.0 Array. GeneChips were washed and stained according to the standard Affymetrix protocol"	"cRNA were hybridized on Human Genome U133 Plus 2.0 Array. GeneChips were washed and stained according to the standard Affymetrix protocol"	"cRNA were hybridized on Human Genome U133 Plus 2.0 Array. GeneChips were washed and stained according to the standard Affymetrix protocol"	"cRNA were hybridized on Human Genome U133 Plus 2.0 Array. GeneChips were washed and stained according to the standard Affymetrix protocol"	"cRNA were hybridized on Human Genome U133 Plus 2.0 Array. GeneChips were washed and stained according to the standard Affymetrix protocol"	"cRNA were hybridized on Human Genome U133 Plus 2.0 Array. GeneChips were washed and stained according to the standard Affymetrix protocol"	"cRNA were hybridized on Human Genome U133 Plus 2.0 Array. GeneChips were washed and stained according to the standard Affymetrix protocol"	"cRNA were hybridized on Human Genome U133 Plus 2.0 Array. GeneChips were washed and stained according to the standard Affymetrix protocol"	"cRNA were hybridized on Human Genome U133 Plus 2.0 Array. GeneChips were washed and stained according to the standard Affymetrix protocol"	"cRNA were hybridized on Human Genome U133 Plus 2.0 Array. GeneChips were washed and stained according to the standard Affymetrix protocol"	"cRNA were hybridized on Human Genome U133 Plus 2.0 Array. GeneChips were washed and stained according to the standard Affymetrix protocol"	"cRNA were hybridized on Human Genome U133 Plus 2.0 Array. GeneChips were washed and stained according to the standard Affymetrix protocol"	"cRNA were hybridized on Human Genome U133 Plus 2.0 Array. GeneChips were washed and stained according to the standard Affymetrix protocol"	"cRNA were hybridized on Human Genome U133 Plus 2.0 Array. GeneChips were washed and stained according to the standard Affymetrix protocol"	"cRNA were hybridized on Human Genome U133 Plus 2.0 Array. GeneChips were washed and stained according to the standard Affymetrix protocol"	"cRNA were hybridized on Human Genome U133 Plus 2.0 Array. GeneChips were washed and stained according to the standard Affymetrix protocol"	"cRNA were hybridized on Human Genome U133 Plus 2.0 Array. GeneChips were washed and stained according to the standard Affymetrix protocol"	"cRNA were hybridized on Human Genome U133 Plus 2.0 Array. GeneChips were washed and stained according to the standard Affymetrix protocol"	"cRNA were hybridized on Human Genome U133 Plus 2.0 Array. GeneChips were washed and stained according to the standard Affymetrix protocol"	"cRNA were hybridized on Human Genome U133 Plus 2.0 Array. GeneChips were washed and stained according to the standard Affymetrix protocol"	"cRNA were hybridized on Human Genome U133 Plus 2.0 Array. GeneChips were washed and stained according to the standard Affymetrix protocol"	"cRNA were hybridized on Human Genome U133 Plus 2.0 Array. GeneChips were washed and stained according to the standard Affymetrix protocol"
!Sample_scan_protocol	"After hypridisation the GeneChips were scanned according to the standard Affymetrix protocol"	"After hypridisation the GeneChips were scanned according to the standard Affymetrix protocol"	"After hypridisation the GeneChips were scanned according to the standard Affymetrix protocol"	"After hypridisation the GeneChips were scanned according to the standard Affymetrix protocol"	"After hypridisation the GeneChips were scanned according to the standard Affymetrix protocol"	"After hypridisation the GeneChips were scanned according to the standard Affymetrix protocol"	"After hypridisation the GeneChips were scanned according to the standard Affymetrix protocol"	"After hypridisation the GeneChips were scanned according to the standard Affymetrix protocol"	"After hypridisation the GeneChips were scanned according to the standard Affymetrix protocol"	"After hypridisation the GeneChips were scanned according to the standard Affymetrix protocol"	"After hypridisation the GeneChips were scanned according to the standard Affymetrix protocol"	"After hypridisation the GeneChips were scanned according to the standard Affymetrix protocol"	"After hypridisation the GeneChips were scanned according to the standard Affymetrix protocol"	"After hypridisation the GeneChips were scanned according to the standard Affymetrix protocol"	"After hypridisation the GeneChips were scanned according to the standard Affymetrix protocol"	"After hypridisation the GeneChips were scanned according to the standard Affymetrix protocol"	"After hypridisation the GeneChips were scanned according to the standard Affymetrix protocol"	"After hypridisation the GeneChips were scanned according to the standard Affymetrix protocol"	"After hypridisation the GeneChips were scanned according to the standard Affymetrix protocol"	"After hypridisation the GeneChips were scanned according to the standard Affymetrix protocol"	"After hypridisation the GeneChips were scanned according to the standard Affymetrix protocol"	"After hypridisation the GeneChips were scanned according to the standard Affymetrix protocol"	"After hypridisation the GeneChips were scanned according to the standard Affymetrix protocol"	"After hypridisation the GeneChips were scanned according to the standard Affymetrix protocol"	"After hypridisation the GeneChips were scanned according to the standard Affymetrix protocol"	"After hypridisation the GeneChips were scanned according to the standard Affymetrix protocol"	"After hypridisation the GeneChips were scanned according to the standard Affymetrix protocol"	"After hypridisation the GeneChips were scanned according to the standard Affymetrix protocol"
!Sample_data_processing	"Affymetrix Expression Console Software with default analysis settings were used to generate corresponding MAS5 CHP files. The CHP-files were analysed by Genespring (vers.12.6) software (normalisation: shift to 75 percentile; baseline transformation: median of all samples)"	"Affymetrix Expression Console Software with default analysis settings were used to generate corresponding MAS5 CHP files. The CHP-files were analysed by Genespring (vers.12.6) software (normalisation: shift to 75 percentile; baseline transformation: median of all samples)"	"Affymetrix Expression Console Software with default analysis settings were used to generate corresponding MAS5 CHP files. The CHP-files were analysed by Genespring (vers.12.6) software (normalisation: shift to 75 percentile; baseline transformation: median of all samples)"	"Affymetrix Expression Console Software with default analysis settings were used to generate corresponding MAS5 CHP files. The CHP-files were analysed by Genespring (vers.12.6) software (normalisation: shift to 75 percentile; baseline transformation: median of all samples)"	"Affymetrix Expression Console Software with default analysis settings were used to generate corresponding MAS5 CHP files. The CHP-files were analysed by Genespring (vers.12.6) software (normalisation: shift to 75 percentile; baseline transformation: median of all samples)"	"Affymetrix Expression Console Software with default analysis settings were used to generate corresponding MAS5 CHP files. The CHP-files were analysed by Genespring (vers.12.6) software (normalisation: shift to 75 percentile; baseline transformation: median of all samples)"	"Affymetrix Expression Console Software with default analysis settings were used to generate corresponding MAS5 CHP files. The CHP-files were analysed by Genespring (vers.12.6) software (normalisation: shift to 75 percentile; baseline transformation: median of all samples)"	"Affymetrix Expression Console Software with default analysis settings were used to generate corresponding MAS5 CHP files. The CHP-files were analysed by Genespring (vers.12.6) software (normalisation: shift to 75 percentile; baseline transformation: median of all samples)"	"Affymetrix Expression Console Software with default analysis settings were used to generate corresponding MAS5 CHP files. The CHP-files were analysed by Genespring (vers.12.6) software (normalisation: shift to 75 percentile; baseline transformation: median of all samples)"	"Affymetrix Expression Console Software with default analysis settings were used to generate corresponding MAS5 CHP files. The CHP-files were analysed by Genespring (vers.12.6) software (normalisation: shift to 75 percentile; baseline transformation: median of all samples)"	"Affymetrix Expression Console Software with default analysis settings were used to generate corresponding MAS5 CHP files. The CHP-files were analysed by Genespring (vers.12.6) software (normalisation: shift to 75 percentile; baseline transformation: median of all samples)"	"Affymetrix Expression Console Software with default analysis settings were used to generate corresponding MAS5 CHP files. The CHP-files were analysed by Genespring (vers.12.6) software (normalisation: shift to 75 percentile; baseline transformation: median of all samples)"	"Affymetrix Expression Console Software with default analysis settings were used to generate corresponding MAS5 CHP files. The CHP-files were analysed by Genespring (vers.12.6) software (normalisation: shift to 75 percentile; baseline transformation: median of all samples)"	"Affymetrix Expression Console Software with default analysis settings were used to generate corresponding MAS5 CHP files. The CHP-files were analysed by Genespring (vers.12.6) software (normalisation: shift to 75 percentile; baseline transformation: median of all samples)"	"Affymetrix Expression Console Software with default analysis settings were used to generate corresponding MAS5 CHP files. The CHP-files were analysed by Genespring (vers.12.6) software (normalisation: shift to 75 percentile; baseline transformation: median of all samples)"	"Affymetrix Expression Console Software with default analysis settings were used to generate corresponding MAS5 CHP files. The CHP-files were analysed by Genespring (vers.12.6) software (normalisation: shift to 75 percentile; baseline transformation: median of all samples)"	"Affymetrix Expression Console Software with default analysis settings were used to generate corresponding MAS5 CHP files. The CHP-files were analysed by Genespring (vers.12.6) software (normalisation: shift to 75 percentile; baseline transformation: median of all samples)"	"Affymetrix Expression Console Software with default analysis settings were used to generate corresponding MAS5 CHP files. The CHP-files were analysed by Genespring (vers.12.6) software (normalisation: shift to 75 percentile; baseline transformation: median of all samples)"	"Affymetrix Expression Console Software with default analysis settings were used to generate corresponding MAS5 CHP files. The CHP-files were analysed by Genespring (vers.12.6) software (normalisation: shift to 75 percentile; baseline transformation: median of all samples)"	"Affymetrix Expression Console Software with default analysis settings were used to generate corresponding MAS5 CHP files. The CHP-files were analysed by Genespring (vers.12.6) software (normalisation: shift to 75 percentile; baseline transformation: median of all samples)"	"Affymetrix Expression Console Software with default analysis settings were used to generate corresponding MAS5 CHP files. The CHP-files were analysed by Genespring (vers.12.6) software (normalisation: shift to 75 percentile; baseline transformation: median of all samples)"	"Affymetrix Expression Console Software with default analysis settings were used to generate corresponding MAS5 CHP files. The CHP-files were analysed by Genespring (vers.12.6) software (normalisation: shift to 75 percentile; baseline transformation: median of all samples)"	"Affymetrix Expression Console Software with default analysis settings were used to generate corresponding MAS5 CHP files. The CHP-files were analysed by Genespring (vers.12.6) software (normalisation: shift to 75 percentile; baseline transformation: median of all samples)"	"Affymetrix Expression Console Software with default analysis settings were used to generate corresponding MAS5 CHP files. The CHP-files were analysed by Genespring (vers.12.6) software (normalisation: shift to 75 percentile; baseline transformation: median of all samples)"	"Affymetrix Expression Console Software with default analysis settings were used to generate corresponding MAS5 CHP files. The CHP-files were analysed by Genespring (vers.12.6) software (normalisation: shift to 75 percentile; baseline transformation: median of all samples)"	"Affymetrix Expression Console Software with default analysis settings were used to generate corresponding MAS5 CHP files. The CHP-files were analysed by Genespring (vers.12.6) software (normalisation: shift to 75 percentile; baseline transformation: median of all samples)"	"Affymetrix Expression Console Software with default analysis settings were used to generate corresponding MAS5 CHP files. The CHP-files were analysed by Genespring (vers.12.6) software (normalisation: shift to 75 percentile; baseline transformation: median of all samples)"	"Affymetrix Expression Console Software with default analysis settings were used to generate corresponding MAS5 CHP files. The CHP-files were analysed by Genespring (vers.12.6) software (normalisation: shift to 75 percentile; baseline transformation: median of all samples)"
!Sample_platform_id	"GPL570"	"GPL570"	"GPL570"	"GPL570"	"GPL570"	"GPL570"	"GPL570"	"GPL570"	"GPL570"	"GPL570"	"GPL570"	"GPL570"	"GPL570"	"GPL570"	"GPL570"	"GPL570"	"GPL570"	"GPL570"	"GPL570"	"GPL570"	"GPL570"	"GPL570"	"GPL570"	"GPL570"	"GPL570"	"GPL570"	"GPL570"	"GPL570"
!Sample_contact_name	"Klaus,,Jung"	"Klaus,,Jung"	"Klaus,,Jung"	"Klaus,,Jung"	"Klaus,,Jung"	"Klaus,,Jung"	"Klaus,,Jung"	"Klaus,,Jung"	"Klaus,,Jung"	"Klaus,,Jung"	"Klaus,,Jung"	"Klaus,,Jung"	"Klaus,,Jung"	"Klaus,,Jung"	"Klaus,,Jung"	"Klaus,,Jung"	"Klaus,,Jung"	"Klaus,,Jung"	"Klaus,,Jung"	"Klaus,,Jung"	"Klaus,,Jung"	"Klaus,,Jung"	"Klaus,,Jung"	"Klaus,,Jung"	"Klaus,,Jung"	"Klaus,,Jung"	"Klaus,,Jung"	"Klaus,,Jung"
!Sample_contact_laboratory	"Research Division"	"Research Division"	"Research Division"	"Research Division"	"Research Division"	"Research Division"	"Research Division"	"Research Division"	"Research Division"	"Research Division"	"Research Division"	"Research Division"	"Research Division"	"Research Division"	"Research Division"	"Research Division"	"Research Division"	"Research Division"	"Research Division"	"Research Division"	"Research Division"	"Research Division"	"Research Division"	"Research Division"	"Research Division"	"Research Division"	"Research Division"	"Research Division"
!Sample_contact_department	"Dept. of Urology"	"Dept. of Urology"	"Dept. of Urology"	"Dept. of Urology"	"Dept. of Urology"	"Dept. of Urology"	"Dept. of Urology"	"Dept. of Urology"	"Dept. of Urology"	"Dept. of Urology"	"Dept. of Urology"	"Dept. of Urology"	"Dept. of Urology"	"Dept. of Urology"	"Dept. of Urology"	"Dept. of Urology"	"Dept. of Urology"	"Dept. of Urology"	"Dept. of Urology"	"Dept. of Urology"	"Dept. of Urology"	"Dept. of Urology"	"Dept. of Urology"	"Dept. of Urology"	"Dept. of Urology"	"Dept. of Urology"	"Dept. of Urology"	"Dept. of Urology"
!Sample_contact_institute	"University Hospital Charité"	"University Hospital Charité"	"University Hospital Charité"	"University Hospital Charité"	"University Hospital Charité"	"University Hospital Charité"	"University Hospital Charité"	"University Hospital Charité"	"University Hospital Charité"	"University Hospital Charité"	"University Hospital Charité"	"University Hospital Charité"	"University Hospital Charité"	"University Hospital Charité"	"University Hospital Charité"	"University Hospital Charité"	"University Hospital Charité"	"University Hospital Charité"	"University Hospital Charité"	"University Hospital Charité"	"University Hospital Charité"	"University Hospital Charité"	"University Hospital Charité"	"University Hospital Charité"	"University Hospital Charité"	"University Hospital Charité"	"University Hospital Charité"	"University Hospital Charité"
!Sample_contact_address	"Schumannstr. 20/21"	"Schumannstr. 20/21"	"Schumannstr. 20/21"	"Schumannstr. 20/21"	"Schumannstr. 20/21"	"Schumannstr. 20/21"	"Schumannstr. 20/21"	"Schumannstr. 20/21"	"Schumannstr. 20/21"	"Schumannstr. 20/21"	"Schumannstr. 20/21"	"Schumannstr. 20/21"	"Schumannstr. 20/21"	"Schumannstr. 20/21"	"Schumannstr. 20/21"	"Schumannstr. 20/21"	"Schumannstr. 20/21"	"Schumannstr. 20/21"	"Schumannstr. 20/21"	"Schumannstr. 20/21"	"Schumannstr. 20/21"	"Schumannstr. 20/21"	"Schumannstr. 20/21"	"Schumannstr. 20/21"	"Schumannstr. 20/21"	"Schumannstr. 20/21"	"Schumannstr. 20/21"	"Schumannstr. 20/21"
!Sample_contact_city	"Berlin"	"Berlin"	"Berlin"	"Berlin"	"Berlin"	"Berlin"	"Berlin"	"Berlin"	"Berlin"	"Berlin"	"Berlin"	"Berlin"	"Berlin"	"Berlin"	"Berlin"	"Berlin"	"Berlin"	"Berlin"	"Berlin"	"Berlin"	"Berlin"	"Berlin"	"Berlin"	"Berlin"	"Berlin"	"Berlin"	"Berlin"	"Berlin"
!Sample_contact_zip/postal_code	"10117"	"10117"	"10117"	"10117"	"10117"	"10117"	"10117"	"10117"	"10117"	"10117"	"10117"	"10117"	"10117"	"10117"	"10117"	"10117"	"10117"	"10117"	"10117"	"10117"	"10117"	"10117"	"10117"	"10117"	"10117"	"10117"	"10117"	"10117"
!Sample_contact_country	"Germany"	"Germany"	"Germany"	"Germany"	"Germany"	"Germany"	"Germany"	"Germany"	"Germany"	"Germany"	"Germany"	"Germany"	"Germany"	"Germany"	"Germany"	"Germany"	"Germany"	"Germany"	"Germany"	"Germany"	"Germany"	"Germany"	"Germany"	"Germany"	"Germany"	"Germany"	"Germany"	"Germany"
!Sample_supplementary_file	"ftp://ftp.ncbi.nlm.nih.gov/geo/samples/GSM1618nnn/GSM1618387/suppl/GSM1618387_J862_NC_HG133+2.CEL.gz"	"ftp://ftp.ncbi.nlm.nih.gov/geo/samples/GSM1618nnn/GSM1618388/suppl/GSM1618388_J862_NN_HG133+2_newHyb.CEL.gz"	"ftp://ftp.ncbi.nlm.nih.gov/geo/samples/GSM1618nnn/GSM1618389/suppl/GSM1618389_J976_NC_HG133+2.CEL.gz"	"ftp://ftp.ncbi.nlm.nih.gov/geo/samples/GSM1618nnn/GSM1618390/suppl/GSM1618390_J976_NN_HG133+2.CEL.gz"	"ftp://ftp.ncbi.nlm.nih.gov/geo/samples/GSM1618nnn/GSM1618391/suppl/GSM1618391_J981_NC_HG133+2.CEL.gz"	"ftp://ftp.ncbi.nlm.nih.gov/geo/samples/GSM1618nnn/GSM1618392/suppl/GSM1618392_J981_NN_HG133+2.CEL.gz"	"ftp://ftp.ncbi.nlm.nih.gov/geo/samples/GSM1618nnn/GSM1618393/suppl/GSM1618393_K005_NC_HG133+2.CEL.gz"	"ftp://ftp.ncbi.nlm.nih.gov/geo/samples/GSM1618nnn/GSM1618394/suppl/GSM1618394_K005_NN_HG133+2.CEL.gz"	"ftp://ftp.ncbi.nlm.nih.gov/geo/samples/GSM1618nnn/GSM1618395/suppl/GSM1618395_K038_NC_HG133+2.CEL.gz"	"ftp://ftp.ncbi.nlm.nih.gov/geo/samples/GSM1618nnn/GSM1618396/suppl/GSM1618396_K038_NN_HG133+2.CEL.gz"	"ftp://ftp.ncbi.nlm.nih.gov/geo/samples/GSM1618nnn/GSM1618397/suppl/GSM1618397_K046_NC_HG133+2.CEL.gz"	"ftp://ftp.ncbi.nlm.nih.gov/geo/samples/GSM1618nnn/GSM1618398/suppl/GSM1618398_K046_NN_HG133+2.CEL.gz"	"ftp://ftp.ncbi.nlm.nih.gov/geo/samples/GSM1618nnn/GSM1618399/suppl/GSM1618399_K075_NC_HG133+2.CEL.gz"	"ftp://ftp.ncbi.nlm.nih.gov/geo/samples/GSM1618nnn/GSM1618400/suppl/GSM1618400_K075_NN_HG133+2.CEL.gz"	"ftp://ftp.ncbi.nlm.nih.gov/geo/samples/GSM1618nnn/GSM1618401/suppl/GSM1618401_K163_NC_HG133+2.CEL.gz"	"ftp://ftp.ncbi.nlm.nih.gov/geo/samples/GSM1618nnn/GSM1618402/suppl/GSM1618402_K163_NN_HG133+2.CEL.gz"	"ftp://ftp.ncbi.nlm.nih.gov/geo/samples/GSM1618nnn/GSM1618403/suppl/GSM1618403_K221_NC_HG133+2.CEL.gz"	"ftp://ftp.ncbi.nlm.nih.gov/geo/samples/GSM1618nnn/GSM1618404/suppl/GSM1618404_K221_NN_HG133+2.CEL.gz"	"ftp://ftp.ncbi.nlm.nih.gov/geo/samples/GSM1618nnn/GSM1618405/suppl/GSM1618405_K252_NC_HG133+2.CEL.gz"	"ftp://ftp.ncbi.nlm.nih.gov/geo/samples/GSM1618nnn/GSM1618406/suppl/GSM1618406_K252_NN_HG133+2.CEL.gz"	"ftp://ftp.ncbi.nlm.nih.gov/geo/samples/GSM1618nnn/GSM1618407/suppl/GSM1618407_K258_NC_HG133+2.CEL.gz"	"ftp://ftp.ncbi.nlm.nih.gov/geo/samples/GSM1618nnn/GSM1618408/suppl/GSM1618408_K258_NN_HG133+2.CEL.gz"	"ftp://ftp.ncbi.nlm.nih.gov/geo/samples/GSM1618nnn/GSM1618409/suppl/GSM1618409_K312_NC_HG133+2.CEL.gz"	"ftp://ftp.ncbi.nlm.nih.gov/geo/samples/GSM1618nnn/GSM1618410/suppl/GSM1618410_K312_NN_HG133+2.CEL.gz"	"ftp://ftp.ncbi.nlm.nih.gov/geo/samples/GSM1618nnn/GSM1618411/suppl/GSM1618411_K338_NC_HG133+2.CEL.gz"	"ftp://ftp.ncbi.nlm.nih.gov/geo/samples/GSM1618nnn/GSM1618412/suppl/GSM1618412_K338_NN_HG133+2.CEL.gz"	"ftp://ftp.ncbi.nlm.nih.gov/geo/samples/GSM1618nnn/GSM1618413/suppl/GSM1618413_K367_NC_HG133+2.CEL.gz"	"ftp://ftp.ncbi.nlm.nih.gov/geo/samples/GSM1618nnn/GSM1618414/suppl/GSM1618414_K367_NN_HG133+2.CEL.gz"
!Sample_data_row_count	"54675"	"54675"	"54675"	"54675"	"54675"	"54675"	"54675"	"54675"	"54675"	"54675"	"54675"	"54675"	"54675"	"54675"	"54675"	"54675"	"54675"	"54675"	"54675"	"54675"	"54675"	"54675"	"54675"	"54675"	"54675"	"54675"	"54675"	"54675"
!series_matrix_table_begin
"ID_REF"	"GSM1618387"	"GSM1618388"	"GSM1618389"	"GSM1618390"	"GSM1618391"	"GSM1618392"	"GSM1618393"	"GSM1618394"	"GSM1618395"	"GSM1618396"	"GSM1618397"	"GSM1618398"	"GSM1618399"	"GSM1618400"	"GSM1618401"	"GSM1618402"	"GSM1618403"	"GSM1618404"	"GSM1618405"	"GSM1618406"	"GSM1618407"	"GSM1618408"	"GSM1618409"	"GSM1618410"	"GSM1618411"	"GSM1618412"	"GSM1618413"	"GSM1618414"
"1007_s_at"	-1.1281	-0.3333	-0.0992	0.3434	0.1525	0.2175	0.2911	-0.1439	0.0102	-0.0138	-1.1896	-0.0255	0.2214	0.1831	-0.077	-0.0503	-0.2592	0.0796	-0.0102	0.109	-0.3114	-0.3195	0.3824	-0.2181	0.0824	0.0329	0.1991	0.1376
"1053_at"	0.386	-0.8258	0.6892	-0.3789	0.7949	-0.4127	1.0692	-0.8846	0.7706	-0.5779	0.3027	-0.8359	0.3286	-0.7268	0.7418	-0.8016	0.7333	-0.3027	0.7115	-0.8189	0.557	-0.6747	0.5432	-1.1376	0.7075	-0.6638	0.4607	-0.8767
"117_at"	1.9283	-0.4516	-0.0221	-0.6903	1.4627	-0.7632	-0.08	-0.3389	1.0004	-0.4824	1.0595	0.5477	1.7579	0.1295	2.407	0.1273	-0.8022	-1.0211	0.3156	-1.0469	0.9393	-0.4489	0.9569	-0.7902	-0.5478	0.0221	0.5301	-0.1312
"121_at"	-2.164	0.0774	-1.2948	0.1785	-1.1692	0.0896	-0.6491	0.1582	-1.8322	0.0287	-1.7746	0.3444	-1.0666	0.0007	-0.4965	0.0735	-1.3967	0.2115	-1.5365	0.2826	-0.5143	0.1443	-0.9241	0.1792	-1.1599	0.019	-0.0007	0.083
"1255_g_at"	-2.9416	0.6494	-0.1195	0.7728	0.5784	0.5369	-1.312	0.4671	-0.9744	-3.4807	-1.2562	0.4165	-2.8841	-1.5684	-0.0057	0.6216	-0.2191	-3.0207	-2.4198	1.2909	0.5841	0.3283	0.0645	0.3234	0.0793	-0.3003	-2.6422	0.0057
"1294_at"	0.4109	-0.1275	-0.06	-0.3033	0.7749	-0.3375	-0.2947	0.2966	0.2413	-0.5608	-0.3091	0.2646	0.0587	-0.3883	0.4368	-0.2052	0.0697	-0.3031	-0.4268	0.1225	0.8504	-0.2464	0.5566	0.2282	-0.0747	0.0937	0.3785	-0.0587
"1316_at"	-0.6703	-0.0441	-0.0991	-0.0975	-0.0545	0.5632	0.0441	0.9575	0.297	0.4109	-0.7603	0.1732	-0.4016	0.4833	-0.1502	0.8744	-0.6574	0.3883	0.2066	0.43	-1.0146	0.3767	-0.2458	0.4208	-0.1069	-0.0476	-0.0719	0.3623
"1320_at"	-0.4952	-0.6912	0.5021	0.8725	-0.3775	0.5109	0.0494	0.4634	-1.0722	-0.0494	-0.822	0.1308	0.3687	0.774	-3.221	1.0788	0.6719	1.0955	-0.6138	-1.1392	0.23	0.197	-1.5956	-2.4311	-0.0513	0.2238	-0.8883	-2.9625
"1405_i_at"	4.2789	-1.4796	2.1573	-1.6101	4.008	-2.548	0.195	-1.3082	2.778	-2.9776	1.1096	-0.9503	2.0332	-3.5083	3.6432	-1.2327	1.625	-3.2464	1.4704	-2.2801	4.57	-2.732	2.1311	-1.6098	3.334	-0.195	3.6698	-2.2153
"1431_at"	-0.475	1.6298	-0.3484	1.3181	-0.6406	2.113	-0.9659	-0.0933	-0.3774	0.1716	0.3159	-0.2893	-0.6572	0.4528	-1.7208	-0.1008	0.0933	3.8542	-0.8207	2.0469	-0.2544	0.9193	-3.4318	0.5942	-0.224	2.7012	0.7267	1.0943
"1438_at"	-0.5311	0.3682	-2.1409	1.5323	-1.5657	0.2396	-1.3509	-0.0605	-0.3867	0.3387	-0.303	0.2179	0.2238	0.7534	-1.0625	-0.4708	-0.3766	1.3665	0.4841	0.9673	-0.6431	0.2247	0.02	-0.02	0.6616	-2.0683	-1.9189	0.073
"1487_at"	-1.0991	0.437	-0.8296	0.1718	-0.6153	0.3545	-0.2507	0.2158	-0.6794	0.4234	-1.0401	0.0938	-1.0546	0.3908	-0.0485	0.2309	-0.6443	0.0485	-0.5371	0.2329	-0.7341	0.5574	-0.7922	0.1967	-0.7788	0.2905	-0.5142	0.3362
"1494_f_at"	0.1619	0.4999	-0.3926	-0.306	-0.8478	0.1364	-1.8065	0.6778	0.3138	0.5493	-0.5318	0.3768	-0.4825	0.4543	-0.3509	0.7438	-0.4883	-0.0748	0.2662	0.484	0.0294	-0.8598	-0.0416	0.4934	-0.6617	-0.0294	-0.6837	0.4342
"1552256_a_at"	4.0355	-0.8801	3.5397	-1.7364	0.7639	-1.2969	2.1712	-0.8552	2.5437	-0.7754	3.2308	-0.5971	1.9789	-0.332	2.8188	-1.0797	2.8688	-1.3906	3.7585	-0.5814	0.4678	-1.7046	2.019	-0.9729	3.6428	-0.512	0.332	-0.7903
"1552257_a_at"	-0.4399	-0.119	-0.3032	-0.0723	-0.0354	0.236	0.1873	0.185	0.2245	-0.28	-0.0336	0.0046	-0.3565	-0.2452	0.308	-0.4296	-0.0046	0.2362	0.4928	0.0802	-0.3105	0.3679	0.0837	-0.0479	-0.0512	0.0413	0.2505	0.0068
"1552258_at"	0.0954	-0.6869	0.3054	-1.0834	-0.675	0.2058	-0.584	0.016	0.2134	-2.3064	0.309	0.1376	-0.6086	1.1022	-0.8304	-0.016	-1.6883	-2.7928	0.6247	-2.474	-0.9035	0.8105	0.8379	0.8394	-2.2479	-1.0348	0.1482	0.6056
"1552261_at"	-1.3829	0.0487	-2.9915	0.1352	-0.5675	0.0756	-2.0248	1.1653	0.0581	0.3264	-1.7883	0.3903	-0.2776	-0.0487	-0.4503	0.3793	-1.3186	-1.9147	0.4061	0.2973	-0.0599	0.3727	-0.4414	0.4357	-0.4676	0.5392	-1.3591	0.8331
"1552263_at"	1.5164	-0.277	0.3568	-0.9987	1.1367	-0.2784	0.4023	-0.5597	1.0233	-0.4785	0.4423	-0.5388	0.7529	-0.6323	1.0578	-0.3885	0.7279	-0.5571	0.7628	-0.9385	0.9726	-1.0796	0.8879	-0.7227	0.277	-0.3237	0.4048	-0.4692
"1552264_a_at"	0.1344	-0.5303	1.0091	-0.0113	0.3319	-0.596	0.8343	-1.8029	0.6254	-0.4707	0.6365	-1.0651	0.7142	-0.9873	0.0113	-0.7894	0.9995	0.1602	-0.078	-1.0087	0.6991	-1.1653	0.7053	-1.9583	0.7147	-0.8424	0.772	-1.6641
"1552266_at"	-0.3241	0.3935	0.493	-0.0358	1.0077	-0.001	0.001	1.1738	-0.4441	0.2975	-0.1226	-0.5029	0.2967	-0.0733	-0.2731	0.6794	-0.0637	0.4707	-0.3243	0.5514	-0.595	0.5854	0.4112	-2.3897	-2.6895	-1.0509	0.2353	0.162
"1552269_at"	-1.543	-0.0069	0.3048	0.3226	-1.598	0.4877	-0.4162	0.0976	-0.1631	0.9129	-3.7181	-0.3182	-0.0919	0.0334	0.0295	1.5108	-0.5321	-0.3062	-0.7625	0.4416	0.0069	1.5309	-0.7255	0.7368	-1.2651	0.2557	-0.3207	0.8771
"1552271_at"	-2.383	0.2097	-0.6162	1.2245	0.116	0.167	-0.2878	-0.784	0.2164	1.8523	0.1391	0.2351	-2.183	2.0508	1.2604	-0.0008	-0.0445	-0.518	-0.3147	0.631	-0.1972	-0.0556	-0.8832	0.3244	-1.8915	-0.1698	0.0008	0.5673
"1552272_a_at"	-1.0108	0.4105	-0.3684	0.0245	-0.2101	0.4795	-0.3615	0.298	-0.3867	0.3778	-0.5689	0.6807	-1.4371	0.0183	0.0322	0.397	-0.0436	-0.0226	0.4609	0.2591	-0.0535	1.1739	-0.4262	0.945	-0.4459	0.8084	-0.1043	-0.0183
"1552274_at"	-0.3506	0.2131	-0.3284	1.049	-0.4561	0.4849	-0.5513	0.648	-0.3803	0.1408	-0.3903	0.3235	-0.5917	0.2099	-2.0883	0.8075	-0.6437	0.8247	-1.0226	0.4497	-0.1408	0.4294	-0.7656	0.2797	-1.006	0.4109	-0.2794	0.3714
"1552275_s_at"	0.2872	0.7649	-0.136	1.2845	-0.1078	1.2006	-0.0994	0.393	-0.8245	0.4953	-0.1131	0.7122	-1.1302	0.3752	-1.5193	0.9157	-0.4365	1.3304	-1.564	0.9254	-0.2121	0.0994	-0.5565	-0.4156	-0.574	1.0552	-0.7399	0.3556
"1552276_a_at"	0.5828	1.1127	1.0385	-0.5914	-0.074	0.99	1.027	0.292	0.0142	0.3402	-0.2577	0.1019	0.0778	0.4336	-0.6737	1.5216	-0.2647	0.9662	-0.936	-1.2684	-0.1436	-0.1139	1.0448	-0.0142	-2.0372	-1.4757	-0.1524	-0.7401
"1552277_a_at"	0.2733	-0.9687	0.0997	-0.0176	0.101	-0.288	0.0416	-0.9187	0.1794	-0.511	0.4689	-0.5966	0.205	-0.4476	0.3621	-0.8817	1.1542	0.0176	0.1789	-0.561	0.7746	-1.1481	-0.4307	-0.7619	0.2913	-0.9582	0.028	-1.0876
"1552278_a_at"	0.2188	0.0417	-0.842	-0.1936	-0.7892	-0.2609	-0.4108	0.5571	0.2268	0.0332	-0.228	0.8734	0.2285	0.0796	-0.2774	0.2156	-1.3437	-0.7207	-0.3388	0.0007	-0.4006	0.5944	0.6783	0.2463	-0.3107	0.6119	-0.0007	-0.385
"1552279_a_at"	-0.1344	0.0198	0.2003	-0.1118	0.4007	-0.4752	0.3342	0.0715	-0.6728	-0.0495	-0.1191	0.2849	0.557	0.4686	-0.2297	0.0761	-0.2432	-0.0605	0.5412	-0.0198	-0.2525	0.3301	0.2684	-0.1247	0.3915	0.1405	-0.2469	-0.141
"1552280_at"	1.4803	-0.523	1.0691	-0.2076	1.4387	-0.847	0.812	-0.3238	1.0837	-0.7025	0.2076	-0.2637	0.2797	-1.9382	1.2175	-0.8353	-1.1724	-0.34	1.8179	-0.351	1.9235	0.4252	0.243	-0.7273	1.2683	-0.2699	1.6769	-0.4285
"1552281_at"	-2.9728	1.0836	-2.8201	0.4173	-0.9911	0.4798	-1.6828	0.9644	-2.3961	1.071	-5.6178	0.7122	-2.5184	1.2024	0.1635	0.6062	-1.1137	-0.1635	-0.6365	0.8009	-0.213	1.1378	-0.197	1.0106	-0.7298	1.2139	-0.4669	1.1179
"1552283_s_at"	-1.4579	0.4203	0.1565	-0.1136	-1.0392	0.2939	-0.6257	-0.0074	-0.6434	0.7357	-0.3766	0.3313	-0.3584	0.4993	-2.3442	0.4061	-0.4333	-0.7475	0.0074	0.0293	-0.2196	0.1024	-1.082	0.5842	-0.6968	0.8307	0.4987	0.4805
"1552286_at"	-0.0978	0.1134	-0.4318	0.1066	0.2854	-0.0508	0.4631	-0.0761	0.0086	0.0216	-0.6297	-0.8606	0.0795	0.2339	0.1648	-1.0468	-0.2642	0.0807	-0.2243	0.4221	-0.205	-0.3702	-0.0086	0.7507	-0.2463	0.1395	0.6466	-0.5091
"1552287_s_at"	-0.5043	0.0187	0.1237	-0.2739	-0.6927	-0.0854	-0.2881	0.3776	-0.6466	-0.2175	-0.2967	0.3475	-0.3239	0.3544	-0.3274	0.2558	0.3264	-0.0251	-0.4122	0.0759	-0.2668	0.0928	0.1029	0.6691	-0.0187	0.0586	0.1695	0.1875
"1552288_at"	-0.3147	-0.5099	-0.403	-0.7125	-0.3368	-0.8417	-1.8408	2.088	-1.8365	2.6984	0.5958	-0.3933	1.9173	0.3168	-1.2298	2.1604	-1.4656	-0.7899	0.7956	0.0739	0.4189	0.399	-0.0739	2.7228	0.3979	1.15	-1.3711	1.7611
"1552289_a_at"	0.4082	-1.6526	-0.1592	-0.524	-0.2714	0.4837	0.3107	0.8061	-0.2742	0.6703	0.3204	-0.3411	-2.1146	0.4534	-2.2008	-0.5928	0.1592	0.9698	0.597	0.4378	-1.753	1.0544	-2.2475	0.2296	-0.6344	-0.4576	-3.3031	0.8853
"1552291_at"	-0.1137	-0.0376	-0.3168	0.2152	-0.8639	0.3321	0.4147	-0.3648	0.9034	0.0772	-0.1303	-0.1919	0.6914	-0.522	0.725	-0.3049	0.3384	0.4223	-1.0416	0.0376	-1.5542	-0.1755	0.6322	0.0472	1.1253	-0.0885	-0.1411	0.1263
"1552293_at"	-0.1054	-0.3108	0.5814	-1.1669	-0.6229	2.347	0.976	-0.3255	-1.6718	0.0299	-0.9142	-0.4979	0.2923	2.4779	1.1927	1.6555	1.4481	-1.525	1.8024	-0.8714	0.6511	-0.0299	0.5865	-0.7645	-1.6853	-0.981	2.0322	1.65
"1552295_a_at"	-0.2235	-0.4034	0.4976	0.8147	-0.2827	0.3002	0.5916	-0.4011	-0.0478	0	0.0158	0.3575	0.023	-0.057	0.6737	-0.6302	0.3446	0.8832	-0.4346	0.426	0	-0.1881	0.6723	-0.3957	-0.1612	-0.0442	0.1317	-0.3607
"1552296_at"	2.8802	2.1006	-0.8427	-0.7002	0.01	-1.1002	1.6716	-0.9517	7.529	-0.4622	4.9473	-0.9619	2.5649	0.0504	3.4133	-0.6186	-1.0977	-0.9082	-0.01	-0.3447	-2.163	-0.2459	4.9615	0.3502	1.5277	0.0298	2.3202	-0.0951
"1552299_at"	-0.8018	-0.7177	0.1118	0.2167	-1.043	0.1624	0.7619	0.0996	-1.1949	-0.5657	-0.0272	0.3362	-0.3258	0.0272	0.0887	0.5993	-0.6143	0.3623	0.0728	0.4353	-3.8912	0.1115	-1.5658	-0.1035	0.5601	-0.312	-3.7427	-0.4461
"1552301_a_at"	-0.9046	0.7845	-0.5082	-0.2058	-0.9095	0.484	0.146	0.1977	-0.6674	0.5539	-0.9168	0.7291	-1.1764	0.419	-1.2849	0.5404	-0.2823	-0.0465	-0.3546	1.1319	-0.2103	0.8335	-0.2618	0.6179	-0.323	0.5189	0.0465	0.9447
"1552302_at"	-0.9277	1.4295	-0.4002	-0.0056	-1.5228	1.0784	-0.1302	2.3159	-0.9378	2.0574	-2.9647	1.6091	0.0114	1.3906	-0.3362	1.7056	-1.6361	-0.6127	-0.1811	1.2082	-0.4641	1.9504	-0.4948	2.3174	0.0056	1.6065	-0.2947	1.8976
"1552303_a_at"	-0.7053	0.9706	-0.2878	0.2964	-0.8228	0.4873	0.0911	1.2764	-0.8347	1.6127	-1.7047	1.556	-0.1978	1.1961	-0.393	0.7894	-1.1343	-0.5228	-0.1257	1.0026	-0.3655	0.9802	-0.8553	1.5109	-0.0911	1.393	-0.5214	0.9801
"1552304_at"	0.0681	0.571	0.931	0.2979	-0.4565	-0.7201	0.5745	-2.7337	-1.2748	-2.1128	0.2736	-1.0614	0.4323	-1.2768	0.1939	-1.1459	0.597	-0.3533	0.2722	0.4531	0.0564	-0.0828	-2.2181	-0.8568	1.3787	0.626	-0.0564	-0.2635
"1552306_at"	0.4051	0.0397	0.3121	0.3187	0.8769	-0.6999	0.4388	-0.4455	-0.4843	-1.7074	-0.2911	-1.0231	-0.2185	0.0362	-0.3833	-0.5745	0.3345	0.265	0.7842	0.6419	0.1371	-1.1403	-0.0362	-1.0017	0.6843	-0.4925	0.2285	-1.0134
"1552307_a_at"	0.9031	-0.105	-0.5486	-1.9739	0.2853	-0.1879	0.1014	-0.4322	0.4714	-0.1593	0.228	0.0726	-0.1219	-4.2359	0.7092	0.0018	-0.0018	-0.2916	0.3897	-2.7321	1.0301	0.0382	0.4334	-3.5496	-2.4527	0.442	0.7926	-0.2728
"1552309_a_at"	-0.6237	0.0005	0.9098	-0.3055	0.1212	0.0217	-1.7524	0.1011	-0.3615	-0.0005	-0.5057	0.327	-0.7558	0.4195	-1.8137	-0.0366	0.5488	0.2911	-1.3235	0.7589	0.8082	0.51	-0.9986	-0.1611	-1.1744	0.3811	-0.4112	0.622
"1552310_at"	-0.2851	0.1739	-0.1302	0.5374	-0.4385	0.3948	-0.2461	0.1056	-0.0868	-0.018	-0.6439	0.0379	-0.4536	0.018	-0.0628	0.1042	-0.4516	0.4262	0.0195	0.0375	-0.4293	-0.0217	-0.4158	0.2214	0.0406	0.1044	-0.3312	0.1176
"1552311_a_at"	-1.8227	0.24	-1.0822	0.5181	-0.8185	0.7835	-2.5913	1.1006	-1.6058	0.9638	-1.4034	0.7861	-0.3974	0.5221	-0.2476	0.6436	-1.0911	-0.0842	0.4593	0.5546	-2.5255	0.0842	-4.1225	0.5221	-1.7693	-0.4245	0.3512	1.3347
"1552312_a_at"	1.6129	-0.7488	1.1438	-0.006	1.1263	-0.9211	0.2975	-1.7417	0.876	-1.1766	1.5343	-1.3388	1.022	-2.1328	-0.2561	-0.4652	0.7009	0.6965	0.9023	-1.0701	0.3974	-1.3683	0.7405	-3.6698	0.8846	-1.1994	0.006	-2.8057
"1552314_a_at"	0.2662	0.0614	0.2059	-0.3073	-0.888	0.341	-1.3985	-0.1043	-0.7208	0.3824	-0.2461	0.717	0.3078	0.041	-0.0409	-0.2648	-0.9809	0.366	-0.6735	-1.1225	0.0409	0.2298	-0.9314	0.2631	-0.049	-0.0581	0.8389	0.3945
"1552315_at"	1.0264	-0.5934	0.6642	-0.27	1.1869	0.0246	-0.0246	-0.3591	0.8597	-0.9108	0.663	-1.1853	0.9684	-0.1478	0.1053	-0.3561	0.4074	-0.1585	0.7479	-0.3494	1.0309	-0.4516	0.6936	-0.7817	0.5843	-0.0882	0.6231	-0.421
"1552316_a_at"	1.5454	-0.7502	1.0463	-0.5568	1.619	-0.2809	-0.088	-0.9938	0.9862	-0.5775	0.8578	-0.7519	1.0685	-0.8549	0.3465	-0.0314	1.0878	0.018	1.1896	-0.018	1.5603	-0.7336	0.2753	-0.1827	0.8497	-0.8725	0.7642	-0.1885
"1552318_at"	1.3143	-0.8995	1.2564	0.2201	1.6538	-0.2944	-0.1707	-1.0803	0.6398	-1.0106	1.4393	-0.3349	1.682	-0.652	-0.4876	-0.8846	1.799	-0.0928	0.8232	0.1483	1.4302	-1.1201	0.4901	-0.0413	1.3343	-0.4968	0.0413	-0.0535
"1552319_a_at"	-1.4879	-1.1329	-0.7985	-0.855	-2.8141	0.8755	-0.8182	0.0667	-1.2292	0.7862	-0.0464	0.5757	-0.5026	-0.5263	0.0464	0.2327	0.8893	1.5701	-1.1765	-0.2363	0.6475	1.1212	0.0682	0.1578	-1.8187	1.0616	-1.4181	0.4788
"1552320_a_at"	-0.537	0.0187	-0.591	0.1754	-0.0024	0.5952	-1.2482	0.0024	-1.0457	-1.3809	-1.0331	0.5794	0.3451	-2.5791	1.0722	0.2217	-0.473	0.2256	-1.2097	0.0596	-0.5435	0.4868	-0.2306	0.1039	-1.8764	0.1545	-0.0965	0.6097
"1552321_a_at"	3.343	2.9189	-0.3512	2.6797	2.0923	2.9648	-0.8022	-1.3402	0.3495	-0.1582	-0.3749	2.8551	2.6178	-0.0353	3.972	1.4196	-0.6286	2.5373	-1.3967	0.0353	-1.1165	-0.7121	-0.1523	-0.897	0.9623	2.2336	-0.5646	-0.5751
"1552322_at"	-0.0682	-2.4144	-0.1813	0.0682	-0.5331	1.0693	1.0622	-2.0388	-1.3457	1.1854	-0.8569	0.3877	0.0951	-0.9705	-2.9431	1.2938	1.1784	-0.8811	-0.3244	0.4629	1.5337	-0.7935	0.8646	-0.8342	-4.6351	0.9428	0.8595	0.4307
"1552323_s_at"	0.2427	-0.0213	0.4342	0.5419	-0.3109	0.3533	-0.1119	-1.0023	0.4479	-0.1655	-0.4265	-0.2426	0.0182	-0.92	0.4552	-0.5428	0.4461	0.0585	-0.0182	-0.1939	0.0933	-0.2929	-0.5028	0.4901	0.1191	0.0695	0.4378	-1.1677
"1552325_at"	-1.1162	-0.3984	0.2328	0.0055	0.4903	0.1725	-0.7826	-1.8852	0.7191	0.9128	-1.2805	-0.4069	0.5675	-0.3158	-0.0213	1.2966	0.0301	-4.4947	0.7105	-2.8354	-4.1822	1.1225	0.1468	-0.2297	-0.0055	-1.1298	0.5124	0.3959
"1552326_a_at"	-0.3211	-0.197	-0.1244	0.0046	-0.407	0.2953	0.5864	0.9502	0.2018	-0.1302	-1.3544	0.2688	-0.7684	0.395	0.3416	-0.3156	-0.1491	-0.0691	-0.0046	-0.0776	-0.4451	0.1436	0.2902	0.4792	-1.0136	0.507	0.8348	0.6282
"1552327_at"	-1.2926	-0.0482	-1.0674	0.0482	-0.0696	0.1036	0.348	0.058	-0.2183	-0.3206	0.2919	-0.3616	-0.5931	0.5184	-2.1462	-0.2065	0.1863	0.1782	-0.3252	0.4118	-2.2182	-0.9211	0.2369	0.8604	-0.6104	0.5781	0.4328	0.3282
"1552329_at"	0.5457	0.1727	-0.1497	-0.0566	0.1423	0.0112	0.151	-0.0112	-0.13	-0.1896	0.7299	-0.3042	0.1604	-0.3089	0.5483	-0.2183	0.3501	0.5279	-0.2059	-0.1742	-0.0539	-0.1391	0.3026	0.1289	0.1063	-0.3454	0.349	-0.091
"1552330_at"	-0.3418	0.2875	0.2983	0.4617	0.4937	0.2395	-0.1272	-0.1836	0.6666	-0.0653	-0.6255	-0.3157	-0.2426	-0.1193	0.3609	0.0766	0.2986	0.467	-0.4155	-0.4696	-0.0139	-0.1421	0.0139	-0.0848	0.1907	-0.096	0.1338	0.3624
"1552332_at"	-1.3777	0.2059	-0.6201	-0.1527	0.6411	-0.4278	2.0803	0.4364	-0.6294	-0.0039	-0.3812	-0.1788	0.408	0.4175	2.5858	0.0039	-0.191	0.0282	-0.6177	-0.2575	0.2444	-0.6074	1.7034	0.1037	1.6632	-1.5358	0.2025	-0.3317
"1552334_at"	0.2141	-0.1073	0.478	0.5109	-1.2327	-0.001	0.001	-0.4843	-0.3365	0.1756	-0.3512	0.103	0.5363	0.4849	0.7188	-0.5755	-0.4705	0.004	0.7672	-0.5295	-0.5493	-0.7129	0.5242	-0.5545	-0.0427	0.4945	0.6405	-0.1996
"1552335_at"	0.0901	-1.8971	0.2679	0.2207	0.1785	-1.8964	0.1042	-1.2549	-0.2965	-1.1077	-0.0884	-1.8978	0.3109	-2.182	0.3472	-3.0876	0.6923	0.1607	0.0884	-0.1465	0.6125	-0.0999	0.1513	-2.4444	0.8799	-0.3127	0.8369	-2.0358
"1552337_s_at"	-0.6106	0.1984	0.3696	0.9205	-0.9887	0.1804	-1.0429	0.2477	0.3127	0.0698	-0.4633	0.3326	0.6826	-0.2363	-0.2724	-0.1126	-0.8917	0.6558	-0.9303	0.4824	-1.2394	0.1673	0.1347	-0.6156	-0.0698	0.4581	-5.1824	-1.6072
"1552338_at"	0.0455	0.246	-0.4125	-0.2569	-0.0041	-0.4812	-0.1314	0.5873	0.1687	0.8799	-0.4548	-0.0481	-0.3041	0.4237	-0.5002	0.5149	-0.4652	0.0041	-0.0407	0.4051	0.1445	0.5349	-0.6066	0.0995	-0.2356	0.5761	-0.14	1.5582
"1552340_at"	1.6182	0.7875	-2.0517	-0.0918	-0.3587	-1.2137	0.6595	-0.6475	-0.5501	-0.9427	-1.1149	0.1685	-1.1209	-0.6193	-0.1953	2.2213	-0.2164	1.4858	1.1192	2.2195	1.3852	1.3994	1.0771	-1.6988	0.5327	0.0918	-0.2655	0.3498
"1552343_s_at"	-0.453	-0.0217	-1.508	-1.5856	-0.8307	-0.3565	-1.761	1.0536	-0.1078	0.9237	-0.8095	1.1518	-0.1893	0.7475	-0.1623	0.04	-0.5683	0.2471	-0.0335	0.4043	0.0217	0.5686	0.9027	1.2462	-0.1567	0.9701	0.2656	0.7612
"1552344_s_at"	-0.0668	0.2077	-0.493	0.432	-0.1906	-0.2398	0.7164	-0.5256	0.5795	0.0246	0.391	-0.0246	0.4206	-0.486	-0.5648	0.2454	0.2421	0.4509	-0.0751	-0.2037	0.0421	-0.2802	0.0958	-1.0769	0.45	-0.1612	0.5385	-0.9025
"1552347_at"	-0.1976	-0.1088	-0.019	-0.1631	-0.1074	-0.0008	0.0056	0.1489	0.5377	0.0573	0.0552	0.5424	-0.3141	0.0008	-0.1158	0.5867	-1.0102	-0.0894	0.3161	0.3665	-0.0008	-0.1908	-0.1974	0.3729	0.0136	-0.4057	0.5668	0.7693
"1552348_at"	-0.0428	1.5704	0.783	-1.6043	-2.1132	0.5922	0.2873	-1.002	-1.5597	-1.2261	-1.8201	-1.327	-0.3261	0.1819	-0.2223	0.6576	0.8794	0.3274	0.436	-0.6751	0.8747	1.7617	0.0428	1.5048	-0.6088	0.0731	-0.6052	-1.1535
"1552349_a_at"	-1.5682	-0.7956	-2.0363	-1.454	0.9235	1.0828	0.736	-0.4523	-1.8968	-1.3296	-0.2481	1.7764	0.9427	0.0065	0.2401	-0.4461	0.9996	-1.593	-0.0065	2.0295	1.5605	1.6823	-0.7957	-0.3865	0.1927	-1.3109	0.2293	1.0692
"1552354_at"	-0.0111	0.5711	-0.3145	0.277	-2.0368	-1.3991	-1.5117	2.54	0.3125	0.7111	-0.1836	0.4426	-0.0333	-0.7252	-0.7725	-0.8001	0.2323	-0.2347	0.1029	0.7383	0.0111	0.5145	-0.6523	0.7763	0.3056	-0.3772	0.934	-0.9527
"1552355_s_at"	-1.8074	0.1816	0.2424	0.0562	0.2905	1.1598	-1.6674	0.4593	1.084	-0.0562	-0.6081	-1.0148	-0.9619	0.0707	-2.5894	0.2242	-1.3126	-1.6145	-0.5773	0.2676	-1.7156	0.6836	-1.8867	0.5375	-0.7918	1.7496	0.4473	-0.2966
"1552359_at"	0.0249	-1.2878	-0.6878	0.2969	0.4516	0.1791	0.325	-0.0429	1.3152	-2.3154	-0.2654	0.2152	0.3244	-3.4913	-0.9777	-1.9081	-1.9819	0.6196	1.0279	0.3888	-2.0301	-0.0249	0.149	-3.6764	1.091	0.6365	-0.1894	-1.8834
"1552360_a_at"	-0.3599	0.2356	-0.2345	-0.0057	-0.2168	0.2839	0.7305	0.0466	0.6602	-0.5712	-0.4096	0.2662	0.2336	-0.4674	-0.1208	0.0657	0.4577	0.0339	0.4047	-0.149	0.0057	-0.1922	-0.015	-0.5396	0.089	-0.7065	-0.9048	0.5195
"1552362_a_at"	-2.6166	1.1472	-1.0482	1.1298	-1.6975	-0.1238	-2.6765	-0.4005	-2.9613	0.3803	-2.8612	1.2864	-1.6777	0.2878	0.1238	-0.1345	-3.0106	-0.8736	-1.3318	0.5946	0.9477	0.8138	0.2004	0.8192	-1.579	0.1813	0.4526	0.8353
"1552364_s_at"	-0.1381	0.549	-0.2283	0.8723	0.0355	0.0646	-0.0355	-0.1461	-0.135	0.8922	-0.8662	0.4919	-0.1332	-0.687	-0.9867	0.1719	0.192	0.4644	-0.3511	0.1328	-0.1268	0.4795	-0.2289	0.1564	0.0709	-0.0468	0.2067	-1.2267
"1552365_at"	0.0517	0.0579	0.1515	1.3454	0.5006	0.7649	0.1665	-0.3081	-2.4242	-0.0611	-1.5737	-0.3072	-1.6639	0.1655	0.6982	-0.1665	-3.0522	1.2711	-0.5435	0.0955	0.5314	-0.1199	-0.02	0.02	-3.1957	0.2106	-3.9889	-0.1862
"1552367_a_at"	-0.7433	-0.1654	0.1545	1.4592	0.2193	0.5806	0.5411	-0.027	-2.299	0.1502	-2.0272	-0.1469	-2.2203	0.3073	0.1019	0.2292	-3.0026	1.4826	-0.7286	0.2921	0.4261	-0.3789	-0.229	-0.3427	-3.0842	0.2712	-3.7068	0.027
"1552368_at"	-0.4671	0.1159	-0.1133	0.9366	-0.5015	0.1649	0.2122	-1.4819	-1.2201	-1.8339	0.2333	0.2954	-1.0304	0.8628	0.2983	-1.7464	-0.1599	-2.3735	0.0993	0.8159	0.2197	0.1898	-3.077	-0.3449	0.3712	0.2831	-0.3533	-0.0993
"1552370_at"	-1.0061	-0.2079	0.1501	0.764	0.7422	0.2128	-0.3946	-0.0119	-0.958	-0.0351	-0.1508	-0.8752	0.2974	0.0327	1.3796	0.0119	-0.1615	0.4688	-1.0578	-0.0804	0.4538	-0.6133	0.0908	-0.6779	0.3357	0.3679	1.3235	-0.047
"1552372_at"	-0.1082	-3.1583	1.1829	0.7555	0.3651	-2.4716	-2.1463	-0.5359	1.2477	0.678	-1.81	-2.6829	-2.9671	-3.1924	1.3233	-1.6967	0.0916	0.6831	1.1306	-3.2186	-2.7675	2.9649	-0.0916	1.367	0.6494	-1.5512	0.6584	0.8999
"1552373_s_at"	-2.4131	-0.1954	0.2317	-1.2534	-0.5989	-3.7066	0.3619	0.7664	-0.8054	0.3199	-0.004	-0.4595	-0.3926	-2.7007	0.5156	0.9179	-0.0115	-0.2636	1.0946	-2.4883	0.2298	1.0128	0.004	0.5676	0.1883	-1.5932	0.8884	0.4462
"1552375_at"	0.5574	-0.4869	0.1142	0.1054	0.1999	-0.8475	0.5527	-1.1671	0.6724	-1.9086	0.4271	-0.2773	0.5184	0.3077	-0.3837	0.0151	0.3749	-0.9856	0.2406	-0.0151	-0.2592	-0.2794	0.1221	-2.8657	0.4048	-0.9197	-0.079	-0.3826
"1552377_s_at"	-0.1075	0.3547	-0.2226	0.9017	-0.8068	-1.0658	-0.5399	1.0689	0.0984	-2.3655	-0.254	0.9248	-0.3908	0.0552	-0.0608	0.9948	-1.1194	-0.0552	0.0844	1.0871	-0.1761	0.7813	-0.7191	1.2872	-3.7385	0.4546	0.1009	0.7675
"1552378_s_at"	-0.1304	0.755	-1.0569	0.6648	-0.0726	0.5628	0.1176	-0.5776	-1.0478	0.6312	-0.212	0.7146	0.2164	0.0655	-0.6227	-0.0655	0.0715	1.6019	-0.3527	0.4729	-0.8946	-0.1682	0.6023	-0.4105	0.408	0.3749	-0.5663	-0.2059
"1552379_at"	0.3345	0.1473	-0.0054	-2.7528	-2.1255	-0.6001	-3.4693	-0.3667	0.9246	1.6742	-3.7156	1.4021	0.7011	-1.4106	-0.3821	1.3942	0.0054	1.098	-0.096	-2.2628	0.9864	1.7771	-0.5903	1.119	-3.4978	-3.2193	1.8183	1.7702
"1552381_at"	0.3763	-0.3434	-0.174	0.2752	-0.0175	0.7264	0.4461	-0.4545	1.324	-0.031	0.618	-0.1781	0.0114	-1.5972	0.3025	0.7435	1.3163	-0.1385	0.8317	-2.5789	-0.6538	-0.4019	0.1533	0.343	-0.0114	-3.2596	-2.7861	0.3124
"1552383_at"	-0.1323	0.0868	-0.8996	0.9528	-0.6404	-1.4561	0.0135	1.3491	0.2413	-1.8979	0.1677	-0.8268	0.0568	0.5118	-1.7325	1.0212	-3.9142	-2.5443	0.9771	0.7509	0.1	0.7784	-2.5611	-0.131	-1.1339	-1.3079	-0.0135	0.1464
"1552384_a_at"	0.8433	0.2096	-0.517	0.5393	1.0772	0.0085	1.1099	-2.0419	-0.9462	2.1225	-1.333	-0.5167	0.7446	-0.1181	0.1621	-1.3957	1.3179	1.7818	0.5559	-0.3406	-1.632	-0.5266	-0.0141	1.4884	1.3613	-0.6966	-0.7863	-0.0085
"1552386_at"	0.631	-0.9382	0.7207	-1.7639	1.6433	-0.9806	1.6582	-1.811	2.0988	-1.3336	0.7819	-0.4223	0.4223	-0.6639	2.6087	-1.0394	1.4971	-1.0919	0.8013	-1.2811	1.893	-0.9764	2.7021	-1.2438	0.4355	-0.9423	1.678	-0.9976
"1552388_at"	-0.2306	-0.3422	0.0234	0.4716	-0.7329	0.4398	-0.4925	0.6714	1.0416	0.0621	1.6785	-0.1202	-0.9623	0.6687	0.6761	-0.8563	-0.8151	1.3721	-0.4103	0.2348	0.1582	-0.2837	0.7299	-0.462	0.7045	-0.0234	-0.4065	-0.2093
"1552389_at"	-1.3723	-0.0993	0.801	-1.0659	-1.1771	-0.3288	-2.6755	0.3981	0.9492	-0.0924	0.2222	0.2269	0.1298	0.0431	-0.0617	0.7566	1.3504	-0.3796	-0.0275	0.1036	-0.5069	-0.0421	0.6696	-0.4865	0.9638	0.0275	-2.4842	0.2571
"1552390_a_at"	-1.2228	0.0214	0.773	-1.1436	-1.1645	-0.0687	-4.1126	-0.3787	1.204	-0.2473	0.3973	0.3486	0.4703	-0.4117	0.6761	-0.0689	1.4043	-0.7259	0.4427	-0.8295	0.0218	0.4929	0.9749	0.3936	0.9748	-0.1789	-1.9056	-0.0214
"1552391_at"	-0.6502	1.2279	0.2842	0.711	-1.2213	1.2613	-3.3454	1.3598	-1.1496	0.451	0.048	-2.7683	0.319	-0.0155	-0.3089	-1.9256	-0.6018	-3.223	-0.3291	1.3427	-2.6397	1.5241	0.0155	1.0262	0.4289	-0.8952	-0.2766	1.1784
"1552393_at"	0.858	-0.3911	-2.4087	0.5335	0.059	0.6259	0.3114	-1.3248	-1.8527	0.672	0.2396	-1.5499	-1.9529	0.5855	-3.8524	-4.0107	-0.059	-0.7546	1.124	-3.5828	-1.8583	1.1221	0.1878	1.0622	0.3362	0.4215	-0.8229	-0.8903
"1552394_a_at"	-0.0359	1.8203	-1.7394	0.0947	1.2974	2.0759	-1.1977	-0.1203	1.7245	1.711	-1.0739	2.5459	-1.3645	-0.516	-1.7614	-0.5394	1.5557	-0.6322	2.4964	3.0929	-1.4354	2.5427	0.0359	2.1282	-0.9517	-0.7152	-2.2417	0.7051
"1552395_at"	-0.7483	0.2027	-0.3431	0.4646	-0.0417	-0.5854	0.0114	-0.1238	0.1633	0.1373	0.3823	-0.4829	0.0253	0.2261	-0.0114	-0.5123	-0.5559	1.0049	-0.446	0.2447	0.8871	-0.7395	-0.437	-0.2633	0.2062	-0.149	1.6066	0.1023
"1552396_at"	-0.0299	0.2365	-1.8715	1.2311	-2.0145	1.5228	1.3024	-1.1579	1.2157	-2.3727	-1.6243	0.5672	0.7298	-0.7158	0.9462	1.1017	1.4182	1.0079	-1.0706	-1.1436	-1.1923	-0.3602	0.0299	1.1618	-1.2352	1.2981	-1.1984	-0.7373
"1552398_a_at"	2.4338	-0.5044	0.1265	-6.1308	1.0471	-1.2197	0.8745	-1.6271	1.3406	-1.4828	1.2629	-0.1265	0.6306	-3.1376	1.6115	-3.1502	1.732	-2.5875	1.7693	-3.1443	1.8397	-0.4471	2.4892	-1.3616	0.2376	-1.1666	1.4546	-3.5055
"1552399_a_at"	-1.3106	0.5657	-0.75	1.2049	-0.5261	-3.4191	-0.6677	-0.1684	0.8444	0.0935	-0.6149	0.2627	0.5204	0.4705	-0.8269	-0.409	1.0928	0.5186	1.6151	-1.6034	0.2511	-3.4651	-0.0206	-2.5277	1.0557	-3.6831	0.0206	0.8902
"1552400_a_at"	-0.2124	0.9437	-2.379	0.4316	-0.176	0.2579	-0.5692	1.0994	1.2876	1.1874	-0.0009	0.895	0.6691	-0.6868	-0.2723	1.2378	-0.4615	-0.5273	-0.1724	0.9875	-0.5285	1.2029	-2.9502	0.4475	-0.9056	-0.0984	0.0009	0.7394
"1552401_a_at"	0.17	0.7038	-0.1536	-0.9587	0.2409	0.4281	-0.6391	0.837	0.2161	-0.827	0.757	0.0347	-2.8918	0.8457	-0.2815	-0.1473	-0.5164	-1.0518	-0.0919	0.8182	-2.7662	-0.0347	0.7852	1.786	-1.0257	0.9084	0.8419	-0.6501
"1552402_at"	1.4021	1.3017	0.5508	-1.7538	-1.9224	-0.4108	0.3133	0.0213	-0.4919	0.6758	-0.1917	-0.1863	-0.0213	1.5391	-2.1264	1.3018	-1.0535	-0.4669	0.0995	1.4516	-2.6895	-0.3836	-1.1134	1.3313	-1.221	1.3485	1.3109	1.4318
"1552405_at"	0.5533	0.8862	-2.9642	-1.5953	-2.0975	0.5487	0.3975	0.1544	0.0063	-0.8665	0.2107	0.5171	-0.3636	-0.06	-0.0382	0.3157	0.317	-2.2311	-0.4645	-0.0063	-0.7742	-0.6026	0.67	0.5835	1.355	0.453	-0.1949	-3.2255
"1552408_at"	-1.6194	-0.3613	0.9982	-1.3079	-0.6254	-2.1366	0.9761	0.3613	-2.7749	1.237	0.4547	1.4442	-0.7189	0.7551	-2.5763	1.2139	1.4698	-0.4788	-0.8764	-0.529	1.733	0.8267	0.9279	-2.6096	1.2179	-0.6285	1.4269	-0.414
"1552409_a_at"	1.1265	-0.4879	0.3729	-1.486	-0.6731	1.5296	-0.866	1.6455	-0.6161	-0.3003	-0.7236	1.1646	-0.6183	0.0669	0.1533	0.4021	-0.589	1.8174	-0.19	-1.4877	0.1187	-0.4856	-2.2834	0.3895	1.0728	-0.0669	0.0824	0.2444
"1552410_at"	0.3933	-0.0395	-0.085	-0.6437	-0.3612	-0.5445	-1.0941	-0.5065	0.0252	-0.0597	0.4242	0.6059	0.0333	0.3536	-0.059	0.4499	0.3617	-0.5769	0.13	-0.0252	0.6445	-0.6992	0.3053	-2.1189	1.0738	1.0698	0.7072	-2.657
"1552411_at"	0.9243	0.0347	-0.0347	-1.6499	1.1299	-1.7224	0.4817	0.8767	-0.0365	0.0728	0.5543	-0.2974	-0.2729	-0.0567	-0.226	-2.4095	0.6353	-0.5799	0.5802	0.3328	0.8645	-1.4237	0.6575	0.7637	-0.7349	-1.4067	0.3626	-1.5388
"1552412_a_at"	1.3993	1.7631	-1.5331	-3.4409	1.4177	1.2305	-2.4389	1.8694	-0.9318	1.9751	-2.4886	0.1685	-1.2615	0.6231	-2.1663	-0.4026	-2.4542	1.5844	1.4122	-0.2922	0.7804	1.9226	-0.1695	-2.2302	0.1116	-1.3506	2.1449	-0.1116
"1552414_at"	0.501	1.2056	-1.988	0.0738	0.415	-0.0738	0.683	1.5967	-2.2032	-0.1163	-2.3983	0.5766	-0.6723	0.2485	-1.7669	0.1085	-1.4991	-0.3914	1.0174	1.2498	-1.4752	-2.1045	1.1023	0.6694	-1.7558	-1.634	-1.2253	0.0853
"1552415_a_at"	0.0453	-0.6779	-0.415	-1.7427	-0.3766	1.9237	-1.3407	0.5547	1.3083	0.8335	1.0381	0.6708	-1.6876	-1.2228	0.7971	-0.0068	-2.4355	0.3746	-1.7511	-1.0596	-2.0307	0.0068	0.9572	0.7707	-1.5392	1.5095	1.0481	-1.7499
"1552417_a_at"	0.8002	-0.4546	0.8258	-0.1466	0.953	-0.5418	0.0308	-0.8371	0.1434	-0.2077	0.6421	0.0778	0.4369	-0.6198	-0.0009	-0.3101	0.7292	0.5288	0.0009	-1.0789	0.4223	-0.7925	-0.0876	-1.3047	0.1562	-0.844	0.3573	-0.244
"1552418_at"	0.1151	1.2626	-0.2683	1.0817	-0.1529	-0.591	-0.1146	-0.375	-0.7258	-0.3157	-0.0784	0.5112	-0.084	-0.6659	0.0178	1.1817	-0.0396	-0.935	0.6131	0.9072	-0.589	0.1077	0.1597	0.4524	0.6005	-0.0178	0.5583	1.3568
"1552419_s_at"	-0.0661	-1.4304	0.7028	0.2172	0.1679	0.6973	0.2505	-0.2705	-1.3555	-1.8209	-0.0106	0.3874	-0.3834	-0.5459	-0.9821	-0.1289	-0.454	0.1338	-0.9234	1.4005	0.0106	-0.564	0.0858	0.1174	0.6752	1.1616	0.8482	-0.5897
"1552421_a_at"	-0.0479	2.0211	-0.2793	0.9858	-0.1325	-0.4624	0.0479	-0.4965	-0.4539	-0.579	-2.8783	1.457	1.8097	-1.1653	0.0831	-0.6443	1.3129	-0.3122	0.4129	1.1249	0.4299	-1.1718	0.1733	0.4452	0.3085	-1.1083	2.724	-0.8954
"1552422_at"	1.4325	0.0198	0.211	-0.7084	0.5123	-0.9529	0.5334	-2.1645	1.8138	-2.1725	1.5393	-1.6701	0.9391	-1.6475	1.1321	-1.7837	1.8368	-0.0809	0.4627	-1.3525	-0.0198	-1.8918	0.9235	-1.3831	0.926	-0.1693	0.0932	-1.6644
"1552423_at"	-0.2048	0.4724	-0.0182	0.0837	-0.151	0.3307	-0.637	1.5091	-0.066	0.8264	0.3594	0.8055	-0.5946	0.6352	-1.312	0.9665	-0.1354	0.0182	-0.1006	0.4789	-0.9738	0.1919	-1.1293	-0.0349	-0.8679	1.3005	-0.0314	0.4005
"1552424_at"	2.5046	3.2227	-0.891	-0.5491	-0.4077	-0.0213	0.5203	0.1354	-1.3619	0.6569	-0.9599	0.6864	-1.5764	3.3378	2.2824	-0.2211	-1.3712	1.8823	-0.0589	1.0164	-0.965	0.6275	0.0213	0.0526	-0.3215	0.2499	-0.3228	-0.3611
"1552425_a_at"	0.4977	-0.714	-2.0584	-0.1239	0.0871	0.5973	-0.044	-0.335	0.1695	-0.5944	-1.3284	-0.3546	-1.1977	0.1693	0.044	-0.1467	-1.9342	0.5826	0.4925	0.5405	0.4544	0.6231	-1.065	0.0603	-1.2035	-2.35	0.8318	0.4397
"1552426_a_at"	0.6721	-0.3829	0.4584	0.0236	-0.0236	-0.0509	0.0791	-0.5452	0.0789	-0.7363	0.6545	-0.3529	0.3611	-0.4025	0.562	-0.1858	0.5552	0.2727	0.2999	-0.1333	-0.2561	-0.813	0.0455	-0.5106	0.5457	-0.5903	0.2039	-0.4143
"1552427_at"	-0.3388	-1.6855	-0.2641	-0.3435	1.3273	0.1318	0.2791	-0.6872	0.06	-1.747	-0.8243	0.0189	-0.0189	-0.9518	0.2473	0.1524	0.4638	-1.4282	0.4987	-0.8636	0.0462	-1.3483	1.2069	-0.7037	0.1989	-0.4226	0.7736	0.2652
"1552430_at"	-0.846	0.5873	0.4019	1.4813	-0.3517	0.6919	-0.7841	-0.3209	0.6042	0.9483	0.0004	0.3342	-0.3925	-0.6543	-0.322	0.0046	0.6399	0.7798	0.9535	1.1524	-2.3311	-0.0004	-5.8656	-0.5495	0.2213	-0.1471	-0.2447	-0.0576
"1552432_at"	-0.2375	-0.231	-0.2057	0.2174	-1.0634	0.708	0.4843	0.0219	-0.4508	-0.1005	-0.4631	0.1302	0.5052	-0.4225	0.8519	0.8351	-0.0219	-0.2853	0.2813	0.7029	0.3994	-0.2681	0.1978	2.0713	-1.4407	0.1928	-0.2513	-0.1043
"1552436_a_at"	-0.6098	0.0167	2.3896	0.8182	-0.9928	0.2085	-0.7521	2.0351	0.6914	2.0558	-0.7274	-0.3589	-2.3841	1.3349	-0.2788	0.5923	-0.7252	-0.0167	-0.0729	1.3877	-1.1711	2.3728	-0.8793	0.6602	-0.8099	0.1084	-1.1314	0.5741
"1552438_a_at"	-1.1366	-1.4409	-4.8104	-0.373	0.1998	-0.0559	-0.5493	0.8944	0.0027	0.6739	0.5041	0.4046	0.134	0.1706	-0.5144	-1.7927	-4.7208	0.1042	0.0387	-2.502	-0.9393	0.3959	0.373	0.2527	-0.2769	-0.0027	0.4564	-0.2789
"1552439_s_at"	-1.0521	-0.112	3.1214	-1.7771	0.8444	-0.7971	0.1767	-1.404	1.2095	0.3469	4.5141	4.5889	2.137	-2.8948	-2.2196	-3.3164	2.4022	-0.7355	0.2644	1.7598	0.5036	-0.413	-0.8033	-2.4702	-1.3223	0.112	2.0083	-1.0754
"1552440_at"	-0.7443	0.3764	-0.2042	-0.0644	-0.3179	0.9623	-0.758	1.0693	-0.8499	-1.2671	-0.5764	0.0644	0.0684	0.4675	-3.3769	0.5222	-0.9792	0.4536	-0.9771	1.325	0.3265	-2.979	-0.2038	0.3669	0.3168	0.4104	-1.4164	1.0562
"1552445_a_at"	-2.8378	0.5392	1.4877	0.4385	-0.8358	-0.7707	0.3354	-2.5988	1.8241	-0.7593	-0.2769	-2.0308	1.1674	0.8418	-1.7677	-1.7186	-0.3604	0.5816	0.8493	0.2769	-1.7572	1.0152	0.6507	0.5417	-0.6777	1.8763	-0.5103	-1.576
"1552448_a_at"	-1.6524	2.9053	-0.4781	2.7795	-0.8373	2.0597	0.5302	1.061	0.0039	2.0496	-0.9649	-0.9668	-1.1841	2.1526	-1.8565	2.0489	-0.6616	2.4307	-0.4011	3.1743	0.6858	-0.0039	-0.5	-0.4598	0.373	-1.2167	1.0593	-0.2042
"1552449_a_at"	0.2586	0.3344	-1.7457	-0.0354	0.2328	0.1554	-0.5136	2.5211	-0.8196	-0.5373	-0.4315	-0.3204	-1.2744	-0.8451	-1.6355	0.1961	-0.1121	-0.2286	0.2403	1.8009	1.4503	0.1145	2.8352	0.3906	1.8019	-1.1097	-1.5452	0.0354
"1552450_a_at"	0.4955	0.3529	0.0215	-2.3811	0.0419	0.6744	0.542	0.4163	-0.3029	1.2645	-1.4284	-0.1868	-0.5743	0.5309	-0.5623	-0.0488	0.6423	-0.3214	-0.3392	-1.3173	0.6204	-1.8322	0.3087	0.4682	0.6282	-1.8077	-0.0215	-1.3644
"1552452_at"	-0.8234	0.7156	-1.6658	0.2076	-0.237	0.3721	-0.5261	1.8493	1.7883	-0.8742	-0.0575	-0.7673	-0.7712	1.1298	0.26	0.1077	-0.8452	0.8117	-1.4261	-0.0579	-0.8852	2.0174	0.0667	0.0575	-0.2249	-0.8433	1.5071	1.8868
"1552453_a_at"	-1.0054	1.732	-0.1756	0.238	-0.4249	0.0978	0.094	0.0123	-0.1558	0.5625	-0.0123	0.2765	-1.0525	0.3287	-1.6413	-0.1318	-1.4504	1.2365	0.0955	-0.347	0.8165	0.17	-0.4421	-0.3151	-0.208	1.4133	0.1921	-0.1575
"1552455_at"	-1.2785	0.0925	0.6806	-1.8419	-0.7175	-0.6071	0.1933	-0.327	-0.4931	0.0631	0.1583	0.1579	-0.8982	-1.6108	0.9105	0.5384	-0.0631	-1.2903	0.2881	0.5292	-0.1668	0.4644	0.5203	1.3373	-0.8732	-0.1556	0.3601	-0.1112
"1552456_a_at"	0.2136	1.042	-0.269	0.5404	-0.2603	0.5127	-0.3108	0.5591	2.1232	0.5131	-1.4831	0.7612	-1.5692	-0.473	-1.0319	1.0779	-0.1972	-0.4457	-0.8793	0.8232	0.2016	2.1867	-0.7719	1.7281	-1.2593	-0.0631	-0.6556	0.0631
"1552457_a_at"	-2.2016	1.341	2.1412	1.2556	-0.3194	0.4069	0.366	1.4602	-0.0687	2.3879	-2.3553	-0.328	-0.7052	2.815	-1.5783	0.9709	-0.3766	0.0687	-0.8527	2.5767	-0.2565	0.0909	-1.979	-0.7011	-1.5851	2.2542	-1.3233	1.25
"1552458_at"	0.0266	0.2185	0.4417	0.241	-4.539	0.2169	-0.076	-0.6125	0.1331	0.6988	-0.1121	-0.0266	-0.7464	0.2038	-1.4589	0.695	-4.2606	-0.3329	-0.2508	0.5827	0.8951	-0.8098	-0.3527	0.359	0.7078	-0.0599	-0.8428	1.3226
"1552459_a_at"	-0.7586	-0.9163	-0.6266	0.3556	2.3278	0.0139	-1.3395	0.5756	0.7667	2.6429	-0.2332	-0.8466	-2.331	0.8194	0.01	0.1709	-0.871	0.9422	-0.4931	-1.9876	0.2083	-0.1977	-2.1954	0.4942	-1.0407	0.6987	1.1699	-0.01
"1552461_at"	-3.4521	0.4127	0.5229	0.67	-1.4273	0.2159	-0.2159	-0.9643	-1.8299	-0.9881	0.7122	1.0164	-0.9	-1.0708	-0.6768	0.8274	0.7886	1.2109	0.5667	1.2465	-1.6071	-1.9937	0.8946	1.6147	-3.2464	1.6828	-1.9749	-1.1331
"1552463_at"	0.119	0.0215	-4.128	-0.9806	-2.6061	0.6778	-0.3218	1.3576	-0.0183	0.8982	-0.7655	-1.2974	-0.2382	-0.0061	-3.0083	0.704	0.5913	0.0061	0.1169	0.535	0.0406	-0.0283	-0.4775	-1.2001	-0.533	0.0547	0.1919	1.0738
"1552466_x_at"	0.5314	-1.4703	1.6252	0.3657	-1.6176	1.0477	0.5621	-1.7171	1.6267	1.7606	0.0492	-1.6539	-2.002	-0.8776	1.1507	-0.0492	0.7926	-2.0938	-2.9749	-0.0588	-1.5755	-1.2302	2.6844	1.7917	-1.9795	-0.1863	0.7287	2.5976
"1552467_at"	-0.0775	0.7041	1.4592	0.1858	-0.3475	-0.6331	0.2472	0.4632	-1.0576	0.0617	-1.1037	2.2346	-1.4087	-0.1254	-1.3383	2.3539	-1.6722	-0.8566	1.9372	0.0922	0.1581	0.6881	-0.5671	-0.173	-0.3565	-0.0617	0.1273	1.9763
"1552468_a_at"	1.3334	1.9832	2.11	2.4487	-1.344	0.606	-1.6292	1.2832	-1.9945	1.0873	1.6368	1.0987	0.9929	-0.0675	-1.909	-0.3883	1.6549	-0.568	-0.7801	-0.2331	1.7849	-0.6083	-1.2334	0.0675	1.3054	-2.0658	-0.6293	-1.0217
"1552470_a_at"	0.0559	-1.0513	-1.1943	0.1747	0.654	0.1778	0.738	-4.2367	-0.5101	0.3058	0.2983	-0.477	0.3651	-0.4333	0.9524	-0.9778	-0.0546	0.6115	0.3689	0.0906	-0.9243	-4.3119	0.6987	-1.5384	-1.1538	-0.6539	0.0546	-0.892
"1552472_a_at"	1.0239	-0.2029	-0.059	-0.1591	0.4138	-0.0773	1.0156	-0.5338	0.7526	-0.5915	0.8546	-0.0903	0.9692	-0.0387	-0.3774	-0.656	1.1535	0.0617	0.1137	0.0387	0.3158	-0.4825	0.5398	-0.6911	0.7064	-0.2176	0.6375	-0.7366
"1552473_at"	-0.9404	-0.0393	-0.8377	-0.992	0.1464	-0.1392	0.7458	0.7728	0.1877	0.8515	-0.4385	0.3349	-0.8841	-0.1741	0.4362	0.4792	-0.1188	-1.6525	-0.0877	0.0431	-1.2138	0.0393	0.6101	0.2584	0.0836	-0.536	-0.1787	0.3575
"1552474_a_at"	-1.4198	0.1414	0.1063	-0.2687	-0.0952	-0.2358	0.6695	0.0053	-0.1279	0.3647	-0.8662	0.261	-0.6845	-0.3847	1.338	0.3458	0.5279	-0.3456	0.4105	0.0155	-0.2256	0.1837	0.3935	-0.0053	0.4432	-0.5935	-0.3527	-0.0115
"1552476_s_at"	0.0019	-0.5602	-0.0411	-0.0831	-0.7467	-0.0357	0.4862	-0.4053	0.1201	-0.1155	-0.7256	-0.0285	-2.5106	-1.4272	0.7025	0.0569	-0.1231	0.3747	0.2581	0.0274	0.5036	0.5226	0.6427	0.2403	-0.0019	0.2866	0.163	-0.5034
"1552477_a_at"	-2.3284	0.7805	-0.8906	0.8886	-1.2495	0.4664	0.0241	0.2489	-2.539	0.3499	-1.1295	0.1273	0.7645	-0.2744	-0.373	0.4843	-0.2127	1.1688	-2.5615	0.3852	-0.2135	0.4196	-0.0241	-0.4824	-0.4969	0.1378	-0.3533	0.2669
"1552478_a_at"	-3.818	0.5193	-0.0652	1.3437	-0.7921	0.5597	-0.1393	-0.5697	-3.5448	0.2757	-0.8244	-0.6986	1.174	0.3093	-0.894	0.0041	0.2709	1.3573	-0.8214	0.6594	-0.3388	-0.4779	0.0577	-0.7685	0.159	0.1956	-0.0041	0.2079
"1552480_s_at"	0.4825	-0.0126	-1.8293	-2.4022	-0.3432	-2.7444	0.7477	0.4079	1.0677	0.3713	-0.3695	-0.5528	-1.2544	-2.3147	-0.6739	0.0525	0.2049	-0.7203	0.0126	-2.7147	1.3991	1.1787	-0.5538	0.6844	0.1149	0.0374	0.7826	-2.5528
"1552481_s_at"	-1.1322	-0.6338	0.5863	-0.2537	-0.0368	0.3883	0.9461	0.1268	0.0861	-0.7195	0.0489	-0.4513	-0.0078	0.0078	-0.2773	-0.2457	0.7166	0.1684	0.0095	-0.4434	-3.1877	-0.5258	0.4603	-0.1822	0.295	0.0901	0.1284	-3.442
"1552482_at"	-0.8176	0.4359	-0.2254	-0.6614	-3.1896	0.1265	-1.4444	0.6728	-0.1265	0.3163	-3.0505	1.2114	-0.5084	-0.6159	0.8853	0.8323	-1.1073	-1.1062	-0.6042	0.6101	0.4652	0.638	0.2196	0.9181	-1.6215	0.5477	-0.2409	1.1736
"1552484_at"	-0.7914	-0.2433	1.5017	0.6268	-1.3801	0.2038	-0.5484	1.6442	-0.9028	-0.2038	0.3861	-0.5411	-0.383	-0.276	0.5942	1.3819	0.7024	0.8339	-0.8086	1.3451	-0.7496	1.9259	0.5671	-0.3252	-1.0183	1.6435	0.3261	-0.2336
"1552485_at"	0.6815	0.4585	-0.4429	-0.2204	0.3987	-0.1244	0.0142	0.1727	0.3682	0.4319	-0.0819	-0.1459	-0.2258	0.5139	0.9324	0.0534	-0.3405	0.406	-0.3729	-0.2008	-0.0509	-0.0534	1.1343	-0.0142	-0.6228	0.0993	0.3791	-0.1234
"1552486_s_at"	1.0161	0.0152	-0.0057	-0.1681	0.6953	0.0474	0.2048	-0.3839	0.6626	-0.1369	0.0344	-0.0565	0.0057	-0.4521	0.1702	-0.7939	0.0661	0.1537	0.3268	-0.5086	0.5226	-0.2722	-0.0305	-1.2788	-0.4364	0.1528	-0.4408	-0.6684
"1552487_a_at"	2.227	0.1553	1.6509	-0.457	-0.8483	0.0399	-0.0581	-1.1341	0.8368	0.3729	1.7326	-0.6392	-2.1393	-1.2647	-0.6596	1.1195	-0.1774	1.6533	-0.0399	-0.4739	1.4653	1.0488	-2.187	1.2764	1.5016	-2.1523	3.0708	-0.4233
"1552489_s_at"	0.0272	3.1374	-0.5555	1.9789	-0.3295	2.2683	-1.7357	0.1063	-2.3693	-0.9441	1.6526	-1.6272	-2.4385	0.9089	1.2707	-1.0482	-1.3749	-0.6414	-1.4496	2.1102	1.8493	-0.6287	1.8193	-0.9068	1.7121	3.3859	-0.0272	0.3647
"1552490_at"	-0.5893	0.0799	-0.2105	0.3168	-0.6505	0.3923	-0.7192	0.1498	-0.9754	0.1997	-0.8024	0.1179	-0.2044	0.0616	-1.1123	0.3097	0.0834	0.4475	-0.1231	-0.6449	0.0875	0.1948	-0.9596	0.0093	-0.4379	-0.1585	-0.0093	0.1539
"1552491_at"	0.7044	0.433	0.3877	-0.4291	-0.0071	-1.0202	1.0672	1.095	-0.7993	-0.0632	-0.7537	-0.2827	0.0071	1.3251	-0.265	2.2115	0.5596	-1.1219	-0.8952	2.4518	-2.0723	0.5681	0.1214	1.5756	-0.7686	-0.0999	-0.8923	2.2463
"1552493_s_at"	0.083	-0.743	-1.4204	-0.443	-0.3856	-0.1929	0.1062	-0.1803	0.4205	-0.5657	-0.083	0.3992	2.1703	-0.2745	1.0203	3.2443	1.7558	-0.3332	-0.3738	0.9484	-0.1549	0.1421	1.9501	0.1545	0.6216	-0.767	-0.4567	0.4799
"1552494_at"	-0.1916	-1.9865	1.3988	1.3793	-0.3443	-0.8866	0.0008	0.9712	-1.0059	-0.8963	-0.3554	2.1375	-2.0762	-0.7805	-1.056	0.564	-0.135	0.0397	-1.3935	-1.9367	-0.0008	0.7013	1.3282	0.8002	1.1263	1.0875	0.6633	0.4581
"1552496_a_at"	-2.15	0.0478	-0.0525	0.4216	-0.37	0.6017	0.1624	-0.0104	-3.6902	0.087	-3.2056	0.3926	-0.3411	0.6693	-0.0975	0.0012	-0.8004	0.8444	-0.0012	0.9029	-0.3753	0.0173	-0.1294	-0.1306	-0.0289	0.3191	0.455	0.087
"1552497_a_at"	1.0208	0.0621	0.0218	-0.548	0.9629	-0.0023	-0.5991	0.6976	-0.0112	0.0845	-0.347	0.1056	-0.579	0.0023	-0.6939	0.6999	-0.6378	-0.4616	0.03	0.3352	1.0176	-0.0308	-0.6906	-0.2966	-0.0041	0.2559	-0.3598	0.2111
"1552498_at"	-2.9694	-1.324	-0.259	0.5282	-0.2297	0.2476	-0.4761	0.7851	0.0354	0.1554	-0.2915	-0.0354	-1.6375	0.0761	-0.7932	0.5659	-0.2275	0.3193	0.6879	0.8228	-0.778	1.0406	0.158	-0.2595	-0.6738	-0.6906	0.3652	0.5668
"1552499_a_at"	-2.216	1.1352	-0.2846	0.4035	-0.0306	0.9276	0.525	0.6991	-0.268	0.5531	-0.6542	0.454	-0.5376	-1.1474	0.0306	0.8332	-0.4635	-0.118	0.4735	0.6396	-2.7816	-1.8685	0.1033	0.203	-0.1148	1.3478	-0.7991	-0.8339
"1552501_a_at"	-0.2635	-2.3262	0.0745	2.4512	1.3225	0.6818	-0.3036	-1.5262	1.3646	-1.9187	0.0858	0.6763	1.2935	-1.9097	0.1074	-1.5577	0.3827	1.2765	0.9793	-1.0598	0.9659	-0.4509	0.5832	-1.3402	-0.0745	-1.7928	-0.4512	-0.9016
"1552502_s_at"	-0.2342	0.6276	-2.7683	-1.0198	0.8952	0.4272	0.858	0.2789	0.2827	-0.4844	0.7148	-1.9793	0.0389	-2.0889	0.1013	0.1887	-0.0389	-0.1148	0.5267	-0.4514	-0.381	-1.4441	0.8668	-2.2712	0.3086	-1.8087	0.5336	-4.2426
"1552503_at"	-0.0175	0.9558	0.9902	1.2422	0.5004	-1.3493	0.8842	-0.7302	-0.5372	-0.7988	0.0175	-1.6859	-0.8047	-1.3825	-0.2207	-1.4801	-0.0541	0.4572	0.5583	-0.3218	0.6477	1.6781	-0.0331	0.2903	0.4365	0.7987	0.9082	-1.0895
"1552504_a_at"	0.8361	0.5657	-0.8463	-0.1054	-0.2273	1.1545	-1.2968	1.1512	0.0665	1.2746	-1.1329	0.9576	-1.2974	0.6882	-0.641	1.7794	-4.7582	-0.821	-2.2825	0.486	-0.0894	1.7845	-3.857	1.6305	-1.4684	0.6388	-0.0665	1.0113
"1552506_at"	0.0593	1.0974	-2.7119	-2.0553	-0.4068	0.3425	0.1444	1.1062	-1.0026	1.0128	-2.3623	0.613	-1.2456	-0.0593	-4.0307	0.8326	-0.5554	-0.5575	-0.1568	0.4012	-2.0702	1.5166	-0.177	1.341	-0.3269	1.1688	0.3795	0.9182
"1552507_at"	2.2445	-2.0892	1.3092	-0.5152	1.2418	-1.0313	0.2283	-1.5018	1.5902	-2.8226	2.6383	0.2961	1.4848	-0.0921	-0.7413	-3.1386	1.3571	-0.0565	1.7337	-1.9567	0.6079	-1.8861	1.2996	-2.289	1.7748	-2.5726	0.0565	-1.6275
"1552508_at"	2.3008	-0.3133	1.9973	0.0433	1.2211	-2.0509	0.3068	-0.0433	1.7191	0.6356	2.7814	0.2276	1.9613	-1.5431	-0.8848	-2.2173	1.5287	-0.2848	0.8604	-0.8434	-3.146	-0.4805	1.4646	-2.3778	1.9563	-2.2764	-3.6216	-2.7713
"1552509_a_at"	-2.4183	0.0975	-0.4428	0.073	-0.9861	-0.1031	0.3104	0.2819	-1.0984	0.2765	-0.6051	-0.0861	1.0046	-0.2155	-1.2618	0.3379	1.6179	0.1967	-1.269	1.44	0.3591	-0.0362	-0.9144	0.0362	0.9019	0.6504	-2.0578	-0.4443
"1552510_at"	-0.8426	1.7828	-2.7526	0.3171	-0.0349	0.9252	-1.3066	1.9675	-0.452	1.8488	-1.0454	1.3701	-1.2011	1.3901	-0.4006	1.4832	-0.7215	0.0349	-0.2182	1.2477	-0.6824	2.2697	-0.2824	2.1759	-0.6092	2.3865	-0.5217	1.7926
"1552511_a_at"	2.6805	-0.0726	1.9202	-0.2816	1.3832	-0.0864	-1.5977	0.7123	-1.2773	0.0726	2.654	-1.6516	2.4342	-2.6852	0.7094	-1.8251	2.1792	-0.3149	2.1491	-2.5715	1.3649	-2.1647	-2.5322	-0.5071	2.3173	1.8031	-0.1543	0.8136
"1552514_at"	0.144	0.1398	-6.0336	0.0573	1.1066	-0.9743	-3.6596	0.0767	-0.7596	0.0553	-0.7879	-0.0295	-1.2522	0.7937	-0.3383	-0.862	0.0544	0.0295	0.9394	-2.718	0.2907	0.5136	-0.3946	0.8695	-0.7885	0.584	-1.3147	-3.444
"1552515_at"	-0.5997	-0.2692	-2.6578	-0.0071	-3.0369	0.7523	0.1236	1.5327	-3.2354	0.7945	0.3566	-1.6865	-0.801	0.1349	0.0071	2.0227	-2.2019	-1.4286	-1.2705	-0.0859	0.5962	0.6519	0.8727	0.7578	0.5243	-2.8176	1.3855	-0.6953
"1552516_a_at"	0.3237	0.3669	0.4368	0.5147	-0.0422	-0.3001	0.3293	-0.7778	-0.0321	0.499	0.4027	-0.1568	-0.2095	0.0321	-1.703	0.0846	-0.0849	0.2648	-0.6555	0.4126	0.6705	-0.5928	0.2559	-0.3131	-0.5461	-0.693	0.4279	-1.0835
"1552518_s_at"	-2.2838	-0.0574	-0.2129	0.0793	1.7939	-1.5401	1.9425	2.5434	0.0574	-2.3365	1.1677	-2.8093	1.1949	-1.9459	1.8083	1.8722	0.5925	1.7105	-1.44	-2.4473	0.9263	0.9457	-1.0931	-1.7722	1.6276	-2.1503	-0.7768	-2.2052
"1552519_at"	-0.1507	0.661	-1.0077	0.0349	-0.0746	-0.0359	-0.6797	0.0197	-3.4765	1.3148	-0.7746	0.8017	-0.4532	1.4195	-3.8539	1.6131	-3.7036	-0.0908	-0.0197	0.8141	0.391	1.5518	0.0418	1.2605	-0.6615	1.4297	-0.359	1.3749
"1552520_at"	0.0689	0.2818	-0.5259	0.7431	0.4194	-0.587	-0.1581	0.1905	-0.8024	-1.5453	-0.7016	-1.0957	-0.0689	1.0924	-0.4915	-0.285	0.1399	0.2604	-0.5788	-2.5634	0.1173	0.6732	0.4894	0.7054	-0.1171	0.1064	-0.1219	0.8517
"1552521_a_at"	0.0921	0.9165	-1.3285	0.4303	-4.0385	0.6946	-2.6671	0.9286	-2.9786	1.0431	0.0203	0.6973	-0.486	1.4584	0.3301	-0.6296	-0.1951	-0.2067	-0.3313	-0.0203	-3.1446	0.49	0.7393	-3.6109	0.4088	-0.9376	1.543	-0.1629
"1552522_at"	-0.0112	-0.0932	-0.2948	-0.3187	0.246	0.2236	-1.1478	-0.4832	0.2985	-1.3566	-3.6204	0.6205	-0.5042	0.4502	0.3655	-0.3331	-0.9742	0.0994	0.0112	0.0201	0.3472	0.1661	-0.4724	-1.1907	0.1111	0.3316	-3.2249	0.2253
"1552523_a_at"	-0.5474	0.3562	-0.0748	-0.4521	0.2189	0.334	0.4281	0.7579	-3.1611	0.3533	-3.09	0.1819	0.0433	0.1756	0.4567	0.1859	-0.5271	-0.3246	0.4681	-0.1693	-0.0442	-0.507	0.1437	-0.8344	0.11	-1.921	-0.0433	-1.0885
"1552524_at"	-0.5603	0.5067	-0.487	-1.1412	-0.0318	0.5263	-0.1988	0.5325	-0.8397	0.7634	1.4217	0.3649	-1.0017	-0.9452	0.5665	0.5687	-0.0681	-0.3402	0.07	0.0318	-1.089	0.8008	-0.1088	0.1666	-0.0674	-0.4127	0.0747	0.3611
"1552526_at"	0.0193	-1.0033	0.3328	1.1867	-0.5001	-0.2649	-0.7278	0.4612	-0.6746	0.3966	-0.743	0.8996	-0.0544	-0.0067	-0.0142	0.6423	-0.1002	0.5757	-0.5198	0.2721	1.8326	0.5053	-0.8405	-0.049	0.7102	-0.5437	1.3318	0.0067
"1552528_at"	0.7884	0.8938	-1.2064	1.3661	1.3341	0.0623	-1.7372	-0.1863	0.3566	-1.741	-0.5234	-0.9972	-2.8822	-0.0623	-0.2917	1.5106	-1.5852	-0.0676	-2.6569	0.6263	-1.3786	0.8108	-2.8247	0.2487	0.549	1.5301	1.0011	0.991
"1552531_a_at"	2.1783	-1.8393	1.1661	-0.3298	2.1589	-1.898	1.0312	-0.8756	1.1031	-0.3138	0.3112	0.0021	1.4083	-0.2098	1.4347	-1.6925	0.5621	-0.6126	0.1634	-1.5497	-0.2927	-1.9973	1.573	-0.0088	0.4829	-0.0021	0.7977	-2.0701
"1552532_a_at"	-1.352	1.41	-4.5025	1.8458	-1.1148	1.699	-3.3119	2.6713	-3.5788	2.8768	-0.9274	2.6658	-1.1443	2.7808	-1.7545	3.6081	-3.6129	1.5682	-3.5386	0.9274	-4.6101	2.9868	-1.6307	2.4332	-1.2175	1.5343	-5.1109	2.27
"1552535_at"	-3.2642	2.2757	-0.2662	3.9497	-1.8734	2.8242	-0.7908	1.793	-0.8418	1.365	-1.8351	0.5415	-0.381	2.7966	-1.7354	0.2662	-1.8456	3.9128	-1.0794	2.9387	-3.0862	0.8258	-0.6673	1.9968	-3.2839	1.4919	-1.4295	2.3841
"1552536_at"	-0.4846	0.0075	-0.3983	-0.339	-0.6627	-0.0075	-1.0877	1.1283	-0.5233	0.7328	-0.8259	1.165	-0.355	0.3708	0.0949	0.934	-1.136	-0.6706	0.1695	0.6054	0.0674	0.6658	-0.163	2.1143	-1.2038	0.9905	-1.7064	0.7394
"1552538_a_at"	-1.6094	0.3904	-1.1732	-0.7939	-0.8603	0.2658	-0.1385	1.9825	2.4386	1.8467	-0.4861	-0.086	0.0475	0.4008	0.514	2.7863	-0.4601	0.6153	-1.1468	0.3109	-0.2482	1.9767	-0.0475	-0.2528	1.1665	0.3741	-1.1139	-0.2935
"1552540_s_at"	0.0711	0.4332	-0.3542	0.4195	-0.6217	0.2737	-0.0895	0.7289	0.2123	-1.8207	-0.0711	-0.9454	0.391	-3.3425	-0.2529	-0.1328	0.0794	0.1262	-2.9184	0.3327	-0.649	-0.0924	-0.628	0.1016	0.3656	0.3201	-0.2577	0.9757
"1552541_at"	0.9528	-0.2771	0.4065	-0.0523	0.8033	0.0523	0.1359	0.3668	0.3024	-0.1537	0.9868	-0.8316	-0.2441	-0.4734	0.4191	-0.3003	-0.2824	-0.2004	0.687	0.6061	1.0712	-0.1317	0.0714	-0.2696	-0.303	-0.2162	0.1594	-0.1453
"1552542_s_at"	1.6162	0.1015	0.0856	-4.7674	0.8752	-0.4479	-0.842	-0.1626	0.5962	0.0115	-0.0115	-0.5001	0.0708	-0.7722	-0.7573	-1.4801	0.5648	-0.9493	0.5288	0.3344	0.7441	-0.4024	0.6222	-2.493	-0.1874	-1.1258	0.0282	0.1268
"1552543_a_at"	-1.4684	0.755	-0.6764	0.3797	-0.1217	0.2361	-0.1228	0.6262	-0.8108	-0.5412	0.1433	0.5763	-0.4974	-0.0836	-1.0668	0.7181	0.405	0.0373	-0.0384	0.19	-0.3059	0.3001	-0.0776	-0.1671	0.3597	0.0641	-0.0373	0.2593
"1552544_at"	-0.5823	0.1594	-0.558	0.3139	-1.9002	-0.8137	-0.4014	0.7367	0.3527	0.0979	-2.0738	0.5599	-1.1402	0.0307	-0.1991	0.3698	-0.0928	-2.9671	-0.0307	0.5492	-0.344	0.3369	-2.2389	0.6031	-0.7729	0.5983	0.4215	0.3306
"1552546_a_at"	0.1479	-1.2025	-0.8295	0.0709	-1.7308	-0.5421	0.4235	0.3519	0.0439	0.2262	-0.0439	0.1909	-0.6731	0.1561	-0.1455	0.0965	-1.4702	1.008	1.9378	-0.3735	-0.1554	0.3594	-0.092	0.1352	-0.2848	-0.3757	-0.2685	0.2625
"1552548_at"	-0.6597	1.2063	-0.4255	1.5599	-4.155	1.0442	-1.6999	0.8996	-3.5013	1.0864	-0.3731	0.2407	-0.2407	1.0649	-2.4069	0.6784	-1.7012	1.1795	-1.336	0.7524	-1.974	0.8444	-2.317	1.1004	-0.2801	0.2631	-1.6445	1.3543
"1552549_a_at"	-0.979	1.7856	-0.8901	2.0147	-2.1201	2.0174	-3.6365	1.3923	-1.2876	1.7695	-1.2853	0.8606	-0.8606	1.59	-1.4345	1.6412	-1.7502	1.4808	-1.0244	2.2736	-2.1411	1.2756	-2.4536	1.2026	-2.4619	1.9763	-2.2615	2.0838
"1552552_s_at"	0.4544	1.1113	-0.471	0.1194	-0.1593	0.4796	0.1248	0.1112	-1.0176	1.2703	-0.4049	-3.8819	-0.7491	0.4657	-4.7967	0.9434	-0.1112	1.0444	0.9012	-0.9192	-1.8621	-2.9951	0.5211	0.5247	-0.5501	0.582	-0.3467	-1.6801
"1552553_a_at"	2.0964	-1.7702	0.251	-3.4042	1.079	-4.3835	-0.5032	-0.4553	0.6071	-0.5816	0.7502	0.0492	0.4975	-3.0103	0.4056	-0.8564	0.2887	-3.6417	1.1147	-0.3448	1.1081	-0.0492	1.1782	-0.495	0.605	-1.1043	0.6963	-1.1068
"1552554_a_at"	2.1035	-0.8891	0.7955	-1.535	0.7802	-0.8036	0.9629	-2.0588	0.6855	-1.8085	1.2296	-3.1795	-0.9108	1.581	0.855	-0.3026	1.2552	-4.55	-1.0639	-1.6676	1.6845	-2.9716	1.5974	0.2412	1.0252	-0.2412	1.2023	-1.364
"1552555_at"	1.3338	-1.5079	0.2306	-1.9868	-0.9724	-1.7506	0.2283	-0.8214	0.9718	-1.4944	1.0212	-2.2381	0.0736	-1.4239	1.4111	-1.6368	0.7695	-0.3864	1.1356	-1.4909	0.4675	-0.0736	0.7546	0.3291	0.3975	-2.0503	0.5651	-0.096
"1552557_a_at"	-1.1642	-0.1578	-1.7759	0.7293	-1.5667	0.3896	-1.6033	0.2719	0.2	0.1578	0.1801	0.3347	-0.5902	-0.7603	-1.4167	0.2396	-1.848	0.6178	0.5624	0.5546	-1.3026	0.2977	-0.909	-0.2817	-1.4173	0.3676	-1.5469	0.2665
"1552558_a_at"	0.1474	-0.3461	-0.3586	0.2177	0.0775	-0.0436	0.0768	0.5033	0.3197	-0.2257	-0.0374	-0.0482	-0.4698	0.401	-0.1215	0.354	-0.6228	-0.0941	-0.421	0.0982	-0.0219	1.0478	0.0219	0.2968	-0.2435	0.2424	-0.3749	0.4952
"1552559_a_at"	0.3267	0.4658	0.5243	0.491	-1.2594	0.7907	-1.1067	-1.2477	0.4237	0.7281	-0.4031	-0.9773	-0.6734	-0.0741	-0.6664	-0.6937	0.1541	-0.0238	-1.0949	0.2499	0.3216	0.5383	-1.5215	-0.1155	-0.1005	0.0238	0.2225	1.0917
"1552562_at"	-0.1895	0.4754	-0.5602	-0.0498	-0.1411	-0.396	0.0875	0.5939	0.6807	0.4297	0.5661	-0.3854	-0.3339	0.0008	-1.4266	0.4258	0.1643	0.1331	0.2565	-0.0008	0.2526	-0.6856	-0.3429	-0.0235	0.4942	-0.5745	0.1514	-1.6613
"1552563_a_at"	1.1676	-1.809	-3.4739	-1.4489	1.4345	-1.2249	-3.9541	1.5878	-1.5959	2.237	-2.1515	-1.0401	-0.8939	1.8169	-0.0616	1.4766	0.0616	-2.4785	-2.0705	2.0567	0.91	2.6456	1.7123	1.9415	-1.9022	-0.1761	1.7259	1.4945
"1552564_at"	-0.6938	0.6021	-0.3469	-0.4114	-0.1164	-0.4289	-2.0356	0.092	0.8299	-0.3058	-3.0844	1.1984	0.2817	0.7619	0.1886	0.8931	-2.616	0.0168	-1.3273	0.5417	-0.6972	0.7773	-1.8494	0.6613	-0.0168	-0.1214	0.6585	0.9132
"1552566_at"	3.3439	-1.2502	-2.0119	-1.7421	2.7005	1.2049	-0.9892	-0.5488	2.9893	-0.0336	1.9412	-0.0714	1.9773	-1.1997	4.9452	-0.2985	2.7034	0.9202	1.5894	-0.7936	0.7517	-1.2715	4.1256	-0.9943	2.8423	0.0336	-1.6759	-0.5549
"1552568_at"	-1.8771	0.885	0.8125	0.4186	-2.7008	0.2429	-0.0018	0.5206	1.0483	-1.3423	0.1834	-1.3861	-2.3283	-2.9315	-1.212	0.3482	-0.6293	-1.734	0.0018	-1.6421	-2.9659	2.3336	-0.4307	0.2521	0.7788	2.2039	-1.6225	1.3916
"1552569_a_at"	-2.5087	-0.3351	-0.3795	0.2344	-2.3678	0.8889	-2.1346	1.58	-2.2889	1.1772	-2.1595	-0.4855	-2.2767	0.0826	0.0017	0.3355	-3.3859	-0.0017	0.6956	1.0531	-2.4389	2.0975	-0.1889	1.6323	-2.6214	0.1119	0.3427	1.2739
"1552570_at"	-3.1327	0.7311	-0.3755	-0.3802	-0.5009	-0.0047	0.4794	-4.0375	0.1164	1.2358	-0.3558	0.6135	0.3886	0.8798	-0.6279	0.6232	-0.3046	-1.5696	-0.5507	0.0711	-1.2494	0.4257	-1.4145	0.0047	-0.96	0.1836	0.4873	0.1455
"1552572_a_at"	0.4318	-1.5463	1.1991	1.2127	-5.075	0.7249	-0.1409	-0.6356	-0.0682	-0.0804	0.062	-0.7259	-0.1851	0.5431	-4.9911	1.1566	0.9005	0.7961	0.9115	0.0542	-3.6324	-0.0299	-4.5355	0.0299	1.2961	-0.8482	-1.0492	0.1184
"1552573_s_at"	0.2445	0.3908	0.2709	0.9706	-1.899	0.8723	-0.2047	0.8871	0.5446	-0.2074	-1.7558	-0.7079	-0.275	0.0434	-4.5319	0.6946	0.1178	0.5554	0.8968	-0.0595	-0.9359	-0.0434	-1.7561	-1.0709	0.3873	-0.9661	-0.7967	0.1036
"1552575_a_at"	2.9165	-1.8913	-1.1476	1.0671	2.0787	-1.2924	0.5901	-0.995	0.573	-1.7254	3.3094	-1.982	-0.2392	-0.6675	1.7138	0.9889	-0.0033	-0.1229	-1.2867	1.0921	1.0663	-2.6741	0.491	-2.2468	0.8767	1.7603	-0.4755	0.0033
"1552576_at"	-1.9723	0.3192	0.3611	0.1927	-0.4545	0.4676	0.6399	-0.4955	-0.9219	-2.5304	-1.8781	-1.1766	0.3177	-0.3737	-2.6717	0.302	0.0162	-0.3515	0.5737	-0.0162	-0.4419	0.3147	-0.3705	0.6947	-0.5301	0.5317	0.7367	0.9787
"1552578_a_at"	-2.4033	0.6155	-2.3969	1.5399	0.3719	1.1423	-1.7953	0.9578	-1.6696	0.5117	-0.8745	-0.6531	0.68	1.3584	-5.1168	0.6666	-2.0319	2.4019	-3.5687	1.4315	-3.4657	-0.1429	-2.1928	0.3382	-2.7168	0.1429	-0.5529	0.512
"1552579_a_at"	0.8682	2.6862	1.2204	-0.2269	1.0025	1.1388	-0.1404	1.9713	-1.7344	-1.7196	-1.1992	1.6523	-1.2305	0.0617	1.5556	-0.7971	-1.4358	1.9794	-0.1273	2.2483	-1.3577	-1.4205	-0.0139	0.0394	0.0139	-1.2436	-1.2362	0.6031
"1552580_at"	-0.9811	-1.1596	0.1832	0.0295	-2.0476	0.7916	0.2831	0.6573	0.9364	-0.9257	0.7009	-0.0295	0.2707	0.9509	0.2329	-0.4212	-2.6718	-2.2839	-1.6667	-1.0998	1.3383	-0.9849	-2.4462	-1.9531	0.8522	0.5441	-1.7704	1.1592
"1552582_at"	-0.1563	1.917	-1.5864	-3.6195	0.5487	0.6807	-2.0851	0.3647	-1.5924	2.1394	-2.8173	1.8988	0.6601	-1.5133	0.1972	0.9786	-0.2964	-0.0455	-0.1491	0.3011	-1.4146	-1.1018	-0.3906	0.7552	1.1984	1.7542	0.0455	-2.2286
"1552583_s_at"	0.7442	0.7588	-1.0916	-3.098	0.372	0.0367	-2.8398	-0.186	1.0409	2.175	0.2483	0.879	-2.8159	-0.3446	-2.5128	1.5351	0.2736	-0.1197	-0.1108	-2.3973	-0.0512	1.225	-0.0367	0.5304	-1.1598	0.4872	-1.8729	1.4977
"1552584_at"	2.5732	-3.8389	0.8167	-3.2959	2.7607	-0.743	0.372	-0.8625	1.6577	-3.3534	1.7505	-0.5493	1.1499	-1.1915	1.726	-3.4594	0.5674	-1.159	0.9468	-1.0527	2.1938	-2.4689	0.8689	-1.1911	1.2281	-0.808	1.8238	-0.372
"1552585_s_at"	-0.0324	0.9413	-2.2009	-0.1347	0.2973	0.4947	0.6914	-1.7114	-0.7005	-0.5639	-0.0409	-0.2498	-0.3478	0.1362	1.2038	-0.5156	-4.3646	-4.2315	0.7417	0.8895	0.6744	1.3517	0.0813	0.1113	-0.7823	0.7927	0.0324	-0.382
"1552586_at"	0.6192	0.7775	-1.2535	0.106	-0.5739	-1.5246	-0.5165	0.2273	-0.0869	-1.2709	0.3832	0.3339	0.2772	-2.1851	-0.6914	1.0707	0.0869	-0.0949	0.8186	-1.4208	-0.3346	-0.8505	0.567	0.5794	-0.9463	-0.9195	0.189	0.9269
"1552587_at"	-0.3242	-3.1836	-0.7931	-0.3994	0.0217	0.0053	-1.0232	-0.0053	-1.2672	-0.7785	-0.2572	1.1049	-1.2812	0.6567	0.2935	0.7649	-1.3352	-0.4868	0.8927	0.2007	0.1104	1.1135	0.3563	0.4519	-3.4308	0.1941	-0.7029	0.3577
"1552588_a_at"	0.1859	1.6657	-2.4405	0.4818	-0.1859	-0.2909	-2.2338	-2.8927	-1.7056	1.4975	1.5381	-1.5155	1.3117	-0.7615	-1.231	-1.3935	1.1332	-1.9029	-3.5092	2.6172	-1.6666	1.5455	1.1885	1.3822	2.1743	0.5522	-1.8399	1.9829
"1552590_a_at"	-2.082	-2.0702	-1.0354	1.1466	1.2903	0.2121	0.3307	-0.9486	1.1027	1.2124	-1.1434	1.8789	1.4135	0.8995	-1.0211	-0.8347	-1.3032	-2.2336	-1.9349	-0.2121	-0.6562	2.1041	-1.0996	-1.395	0.7422	1.2318	1.2844	1.6698
"1552592_at"	-0.5699	0.9569	1.0945	0.2385	0.32	0.1153	0.6335	0.1448	-0.7547	0.8865	-0.3091	-0.253	-0.1153	-1.2257	-0.2229	0.6122	-1.981	0.5362	0.132	-1.334	0.1884	-1.6203	0.7259	-1.7359	-4.0449	-2.2718	0.7081	-3.082
"1552594_at"	-0.9736	-0.1809	-0.7086	-0.0211	-0.8305	-1.091	-0.398	0.4173	0.5761	-0.6808	-0.7113	2.0294	0.9956	1.7991	0.0771	-0.482	0.0211	1.6631	2.0468	-0.6178	1.3121	0.0672	-1.0502	-0.8253	1.3687	0.2553	-0.3861	0.5144
"1552596_at"	-0.2134	0.0489	-1.2636	-0.6045	-0.8203	0.1539	1.1673	1.8373	-0.9362	3.1311	-0.512	1.9389	-1.2107	1.5884	0.8201	2.5604	0.3561	-0.0489	-0.7209	2.298	-0.636	2.1119	-0.1815	0.2313	-0.3091	-0.962	1.5307	-0.0621
"1552598_at"	-2.6794	1.9381	-1.0049	0.4551	1.0349	1.044	1.015	-1.4374	-0.6965	-1.1841	0.3273	0.4357	-0.0305	-1.826	0.0305	1.3054	0.8267	-0.3775	-1.0703	-0.6395	-1.5566	-1.4175	0.7882	0.311	1.2625	-0.1548	1.7304	-1.3803
"1552599_at"	-0.1702	-0.1879	-0.4285	-3.0118	0.238	0.9541	-3.1977	0.536	-0.7204	1.2202	-0.2566	0.1714	-0.3505	0.7861	-2.8209	-0.1066	0.1066	-2.484	-0.6244	0.9595	-0.9408	0.7886	1.3054	0.4612	0.8744	-3.0851	0.9057	0.5934
"1552602_at"	-0.0057	0.649	-1.5344	0.1911	-0.2868	0.0057	-1.5051	-0.3667	-0.5346	0.8317	-0.4575	0.4768	-0.5468	0.0585	-1.598	0.4464	-0.0233	-0.2552	0.0134	0.3788	0.0469	-1.5193	0.3418	-0.5261	0.218	0.0325	-0.5926	0.2706
"1552604_at"	-2.9948	-0.8117	-3.0024	0.3371	-2.288	1.3217	-0.6538	1.284	0.9708	1.7997	-0.7582	0.0322	-2.813	0.1757	-1.2815	1.4775	-1.07	1.028	-0.0322	0.8988	0.6743	-1.6831	1.0887	1.2012	-2.4412	1.1398	-1.9574	-0.3163
"1552605_s_at"	-1.2848	-1.4924	0.6847	0.723	1.6056	0.581	0.9002	-0.3062	-2.601	0.7572	0.9788	0.6544	1.4785	-1.1264	1.343	1.2108	0.1244	-1.2126	1.4022	0.7581	-0.957	-0.1244	-0.3033	-0.5461	-0.6376	-0.6408	-1.4845	-2.2545
"1552607_at"	-1.2393	-2.5501	0.1765	0.4475	-2.1045	-1.1501	0.6223	0.6426	0.2799	0.4554	0.1369	-0.0069	0.1621	0.7703	0.9759	0.4526	-1.509	0.0069	0.2665	-2.2236	-0.3664	-0.3325	-0.4371	-0.2351	-0.4049	-1.7283	0.2428	-2.4031
"1552608_at"	1.609	3.0927	0.2092	-0.5328	2.0608	2.3578	-0.436	3.2182	0.0616	0.9086	-0.4381	-0.8971	-1.1023	-0.6989	-1.1878	-0.7104	-0.7916	-0.5462	0.0331	0.8732	-0.1673	0.6765	1.8571	0.7576	-0.9897	-0.0331	-0.0832	0.486
"1552609_s_at"	0.484	-0.5379	-0.1707	-0.4387	-1.0245	-2.5878	0.6293	-0.4627	0.9364	-0.0249	0.1658	-0.2974	0.4615	0.143	-2.9385	-0.5187	0.8423	-0.6066	0.7916	-1.7549	0.0249	0.4219	-0.1475	0.9545	0.3407	0.2173	1.2411	-1.2701
"1552610_a_at"	0.1569	-0.5958	0.5291	-0.2796	0.3927	-0.4681	0.5908	-1.3009	0.3747	-0.9018	0.3046	-0.6226	0.4119	-0.6383	0.3164	-1.2072	0.7051	-0.1569	0.2719	-0.9027	0.8412	-1.2518	0.5044	-2.2825	0.8174	-0.872	0.8688	-1.232
"1552611_a_at"	0.1816	-0.6529	0.743	-0.0356	0.4511	-0.4345	0.7904	-0.8692	0.3838	-0.4865	-0.0396	-0.3144	0.6421	-0.6974	0.1285	-0.213	0.6223	0.0585	0.4772	-0.3824	0.0356	-0.5148	0.4424	-0.177	0.6547	-0.9671	0.9581	-0.2514
"1552612_at"	-0.0296	-0.0867	0.9051	0.0414	1.0517	0.0296	0.7323	-1.356	-0.2579	-0.3813	-0.3084	-1.0586	0.8644	-0.7098	0.1398	-0.4464	0.5482	0.6986	0.1804	-0.6095	0.9998	-1.6741	0.3485	-1.7911	0.6576	-0.8624	0.3577	-1.4791
"1552613_s_at"	0.415	-0.8705	1.0228	-0.3317	1.1475	-0.0336	1.1164	-2.1142	0.2332	-0.8439	-0.0247	-1.7425	0.9987	-0.5153	0.4549	-1.2957	0.5542	0.3326	0.0247	-1.249	1.2038	-1.2118	0.923	-2.2299	1.0529	-0.9732	0.6441	-1.5682
"1552615_at"	-0.7163	0.4203	-0.4105	0.3221	-0.7611	0.5111	-0.0673	0.7398	-0.5288	0.5805	-0.2547	0.595	-1.4229	0.0673	-1.1266	0.6144	-0.7271	0.0798	-0.1656	0.7922	-0.3881	0.525	-0.6478	0.188	-1.0008	0.185	-1.0189	0.5439
"1552616_a_at"	-0.5603	-0.1332	0.3449	0.9336	-0.6441	1.0706	0.2909	0.1652	0.0922	0.4976	-0.3008	0.0387	-0.0186	-0.0135	0.0405	0.411	-1.3638	0.5289	-0.2976	-0.6047	-0.1769	-0.1724	0.017	-0.1535	-0.8427	0.0135	-0.6205	0.3243
"1552617_a_at"	0.4132	0.0566	0.2921	0.2199	0.5387	-0.3226	-0.0566	-0.6224	0.0836	-0.1692	0.134	-0.1927	0.7114	-0.0885	0.1083	-0.299	0.1973	-0.0902	-0.3678	-0.3639	0.4009	-0.8403	0.2712	-0.5622	0.2606	-0.1239	0.6614	-0.4802
"1552618_at"	1.0252	-0.3748	0.2863	0.0053	0.2469	-0.2605	0.1804	-0.5943	0.2956	-0.513	0.3635	-0.7152	0.4075	-0.6832	-0.0053	-0.1828	0.2845	0.1633	-0.0835	-0.5163	0.4025	-0.6662	0.1499	-0.7471	0.0235	-0.8082	0.2279	-0.839
"1552619_a_at"	0.6363	-3.3871	0.913	-0.7961	1.7859	-1.4118	1.3448	-0.4285	0.6602	-3.2146	1.2004	-0.8198	1.6877	-1.0667	0.658	-3.1371	0.4285	-1.1832	1.0495	-3.3421	1.4676	-3.2225	1.9668	-4.4579	0.6755	-1.3552	0.5024	-1.4647
"1552620_at"	-0.1235	0.454	-0.0507	0.2742	-0.1228	0.3559	0.1888	1.0568	-0.3466	0.9263	-0.1965	0.0166	-1.0473	0.7373	-0.5263	1.2927	-0.085	-0.1541	0.5778	0.8774	-0.2504	0.2235	0.0878	-2.2676	0.063	-1.2483	-0.0777	-0.0166
"1552621_at"	-0.8525	-0.7609	-0.308	-0.1602	-1.2715	-1.0471	-0.3776	-0.4466	0.2139	0.3706	0.1906	0.9341	0.1184	0.6129	0.9784	0.2283	-0.261	0.502	0.2581	-0.2787	-1.1892	-0.8357	0.7542	0.9065	-1.1422	-0.1184	1.1915	0.5043
"1552622_s_at"	-0.9456	-0.5648	-0.0146	0.0146	-1.0115	-0.7231	-0.0662	-0.4054	0.5968	0.4865	-0.178	1.2916	0.1454	0.8614	1.1409	0.4224	-0.0182	0.6581	0.0773	-0.2275	-0.5765	-0.4437	1.054	0.9028	-0.7696	-0.0916	1.3048	1.0376
"1552623_at"	-1.364	-0.0642	-0.0577	-1.0062	1.4621	0.0235	-0.7632	-0.0235	-0.2071	1.0583	1.936	0.9614	1.9396	-1.2721	0.0284	0.5935	0.1373	0.5999	-0.2669	-0.2847	2.3865	0.1761	2.3201	-0.4544	1.1458	-0.1877	-0.0639	-0.2228
"1552625_a_at"	0.4918	0.2562	0.2165	1.0379	0.3452	0.5623	0.0511	0.617	-0.6513	-0.012	-0.6593	0.2222	0.194	0.3387	-1.0793	-0.0249	0.3161	1.0719	-0.388	-0.129	0.012	-0.4782	-0.3783	-0.2636	-0.6442	-0.3477	-0.6101	-0.0178
"1552626_a_at"	0.9203	0.6004	-0.121	-1.2964	-0.8408	-1.3216	2.3618	-0.0796	-0.722	0.0962	0.6395	-0.402	-0.0359	0.0359	-0.9125	-1.259	0.5796	0.3672	0.6353	0.7103	-0.5271	-0.2021	0.4257	-0.361	-0.086	0.3667	0.3756	0.3337
"1552627_a_at"	-0.0633	0.1413	0.6979	0.5031	-0.455	0.5951	-0.1108	0.0498	0.2646	0.0536	-0.1091	-0.2137	-0.1521	0.0971	-0.9632	0.2367	-0.0425	0.8306	0.4373	-0.1278	0.0542	0.0425	-0.7178	-0.6111	0.4985	-0.5052	-0.4933	-0.5674
"1552628_a_at"	0.571	0.1385	0.122	-0.1822	0.51	-0.4271	0.7043	-0.5723	0.6118	-0.2582	0.4963	-0.172	0.2232	0.007	-0.007	-0.311	0.4704	-0.1693	0.6186	-0.3081	0.2421	-0.1465	-0.1352	-0.2585	0.7203	-0.1043	0.9235	-0.046
"1552629_a_at"	-0.417	-1.1019	0.2028	2.158	-1.1123	-0.9129	0.0697	0.9481	-0.3119	0.8039	-0.2597	0.0523	-0.5813	-1.3411	-0.0328	-0.1576	1.0889	-0.1034	2.3765	0.7882	-0.9781	0.3046	-0.9586	0.8606	0.0328	0.9581	0.3755	-1.1364
"1552630_a_at"	-0.4849	0.7044	-1.7864	0.358	-0.3572	0.1791	-1.6729	-0.0301	0.2425	-0.0527	0.2088	-0.9138	0.0099	1.1215	0.2517	-0.1066	0.2807	-0.221	-0.5336	-0.0099	-1.6767	-0.7425	0.3666	0.235	-2.1968	0.3269	0.1676	0.7663
"1552631_a_at"	0.2797	-1.9936	0.5286	-0.3814	-0.0741	-0.8996	0.5257	-0.6132	-0.2129	0.0655	0.6648	-0.7292	0.4239	-0.1057	0.483	-3.9188	0.1035	0.1777	0.7217	0.0476	0.4125	-0.0476	0.3888	-1.8021	0.4651	-2.5548	-1.6509	-1.0675
"1552632_a_at"	0.6475	0.442	-0.6044	-0.0859	-0.5286	-0.1033	0.1306	-0.265	0.9279	-0.2429	0.8419	0.1921	0.7295	-0.126	0.1017	0.2783	0.0965	-1.2943	0.5719	-0.5869	-0.0089	0.9741	0.109	0.0089	-0.8589	-0.3506	-0.1628	-0.1899
"1552633_at"	0.7804	-0.6692	-0.0063	-0.2583	0.786	0.0218	0.2657	-0.2358	0.827	-0.3481	0.0052	0.2178	0.2834	-0.2766	0.2079	-0.3363	0.2784	0.085	-0.9316	-0.6483	0.7998	-0.4334	0.5346	-0.6336	-0.0052	-0.3952	0.566	-0.2374
"1552634_a_at"	1.2559	0.4969	-0.0395	-0.5404	1.0889	-0.3126	-0.3463	-0.2631	0.2746	-0.7878	0.0515	0.137	0.0546	-0.8283	0.1391	-0.5897	-0.996	-0.041	0.111	0.8227	0.7974	-0.3985	0.0261	0.061	-0.4934	-0.4191	0.311	-0.0261
"1552637_at"	-3.6386	0.8024	0.2843	1.1403	0.5431	0.1841	-1.3549	-0.1496	0.3312	-0.1133	-3.3713	0.2291	0.127	0.7345	-3.1717	-0.3722	-0.0122	0.0122	0.4764	0.8684	0.5445	0.1509	-1.6378	-0.0309	-0.385	-1.4942	-0.4351	-2.4541
"1552639_at"	-0.4044	-0.8102	0.1594	-0.1634	1.6705	0.3173	-0.47	0.3427	0.2857	-1.6961	-0.2062	-0.2201	-0.2655	-2.0758	1.0895	-0.3577	-2.9126	0.0634	-1.3154	0.5376	0.6668	0.5852	0.2753	0.2773	-0.0634	-2.348	0.6737	0.7667
"1552641_s_at"	0.5619	-1.1032	-0.1536	0.4474	0.3299	-1.0188	0.566	0.4937	0.8781	0.1716	0.1536	-0.5511	0.2357	0.3216	0.5612	-0.9106	-0.3608	0.6504	-2.4346	-1.0967	-0.8965	-1.4608	0.9185	0.3395	-0.4693	-0.7613	-2.3412	-0.4086
"1552643_at"	0.3687	0.0914	0.2465	-0.0877	-0.1645	-0.4372	0.0368	0.1593	0.0605	-0.0938	0.2027	0.0759	-0.0284	-0.4132	-0.2549	0.0714	0.0967	0.0433	-0.3137	0.2743	-0.0534	-0.2369	-0.3297	-0.7529	0.0763	-0.3629	-0.0611	0.0284
"1552644_a_at"	1.0086	0.0166	-0.1539	-0.0316	0.4503	-0.1297	-0.5433	-0.2437	0.1689	-0.0743	0.9359	0.1529	0.2688	-0.2306	-0.7861	0.4609	0.3324	0.3807	-0.0569	-0.0166	0.4101	0.1599	0.049	-0.2915	-0.4866	-0.1033	0.2303	-0.1839
"1552646_at"	-0.1637	-0.3602	-0.6858	0.2655	-0.1134	0.1046	0.1242	0.3571	-0.9221	0.1829	-0.2767	0.4381	-0.194	0.2035	-0.6039	0.5379	-0.3461	-0.1638	0.5679	-0.0351	-0.4594	0.0351	-0.6892	0.4833	-0.4288	0.0483	0.538	0.3858
"1552648_a_at"	0.5523	-0.4147	0.0437	-0.268	1.3957	-0.9982	0.7266	-0.4788	1.1279	-0.471	1.154	-0.2919	0.3858	-0.5794	0.7778	-1.2123	1.4969	-0.8638	1.427	-1.3601	1.2348	-0.6077	0.916	-0.3794	0.9655	-0.6575	1.0652	-0.0437
"1552649_a_at"	-0.1504	-0.0847	0.2552	-1.0142	0.9547	-0.2633	0.8924	0.1008	0.3304	0.2492	0.2119	1.2108	-0.0777	0.5975	0.0439	-0.0439	0.5506	-0.496	-3.9278	-0.6323	-2.9266	0.1418	-0.8963	-2.3463	-1.0351	0.5941	0.1819	-3.6173
"1552651_a_at"	0.0408	-0.1953	0.4409	0.1385	0.1026	-0.0032	0.2118	0.1591	-0.3127	0.0032	-1.3343	0.403	0.3469	0.0304	-0.3728	0.5053	0.1812	-0.4281	-0.4353	-0.1175	-1.5574	-0.2857	-0.9301	-0.178	0.2223	-0.1257	-2.0514	0.1857
"1552652_at"	0.2655	-0.5811	-0.0312	-0.467	0.0987	-0.7463	-0.2873	-0.0382	0.6385	0.1417	0.4778	0.2444	-0.9344	0.7959	0.3676	0.4065	-0.7465	-0.1231	0.0312	0.1596	-0.3284	0.9333	-0.1031	0.295	-0.4415	0.2682	-0.19	-0.6911
"1552656_s_at"	0.2127	0.0781	-0.0489	0.1537	0.1027	0.129	0.5527	-1.5617	-0.2239	-0.2132	0.0489	-0.1531	0.7456	0.0812	-1.3396	0.7913	0.4917	0.5326	-0.4177	-0.4362	-0.1326	-0.5182	-0.1417	-0.4918	0.1545	-0.0498	0.2613	-0.2841
"1552657_a_at"	-3.2097	0.7973	-2.9977	1.2165	-2.1591	0.2722	-1.511	1.3853	-0.8084	1.7895	-2.4781	1.1541	-3.6652	-2.4254	-1.9918	1.8985	-0.2911	0.7613	-0.127	-1.7317	0.3712	1.4847	-1.8144	2.3644	0.3798	0.127	-1.1216	1.7814
"1552658_a_at"	1.2152	0.2628	0.4513	0.0343	-2.9048	-0.577	-0.0785	-3.5492	-0.7138	0.5252	0.2414	0.815	-0.6567	-1.0081	-0.6791	0.0711	0.0378	-4.2795	0.4137	-0.5415	0.4783	0.7018	-0.0343	-0.566	-0.8499	0.3079	-0.412	0.6425
"1552660_a_at"	0.1792	-0.0111	0.4359	0.2032	-0.0141	-0.1395	0.794	-0.444	-0.3517	0.1059	0.479	-0.2494	0.295	0.0015	-0.914	-0.3398	0.6143	0.4507	0.4593	-0.415	0.7984	-0.7353	-0.0015	-3.3528	0.0114	-0.4571	0.3556	-0.9618
"1552661_at"	0.5821	-3.3536	-0.025	0.285	-2.7977	0.7793	0.1965	-3.466	-0.5788	1.4577	1.2605	0.3775	0.1915	-2.4541	-3.2794	-3.4102	-0.7531	0.7704	-3.3736	0.9546	0.8295	-3.4123	1.171	-2.4199	-2.5429	0.4387	0.025	-3.418
"1552662_a_at"	-1.3917	0.309	0.1063	-0.4326	-2.7915	-0.3487	-0.0953	0.9459	1.6974	0.3114	1.1346	0.0397	-1.435	-0.3068	-0.7047	-1.0373	2.0441	-0.3903	1.1345	0.0901	-0.8936	0.0083	-0.3566	-0.0083	1.9173	0.1179	0.3021	-0.2998
"1552663_a_at"	0.1478	0.5565	0.645	1.0272	-0.7492	-0.3639	0.4345	-0.0251	-0.7301	-0.6939	-0.1273	0.3456	-0.3954	0.0846	-0.5472	0.1368	0.0251	0.9699	-0.0758	-0.2107	-0.394	-0.4333	0.4677	-0.3136	0.3939	0.252	0.2659	-0.1217
"1552664_at"	0.0564	-0.0514	0.5814	-0.2137	-0.05	-0.1785	0.2507	-0.3816	0.0377	-0.1389	0.2985	-0.0377	0.1512	-0.5609	0.7882	0.1861	0.7269	0.1549	0.4796	-0.4481	0.712	-0.5453	-0.2459	-0.5041	0.7582	-0.4783	0.6012	-0.3629
"1552665_at"	-0.8071	0.9052	-0.4308	0.0269	-0.496	0.5959	0.1269	0.8661	0.3311	0.09	-0.4412	-0.0269	-0.3935	0.046	-0.4202	0.3092	0.4299	0.6915	0.2957	-0.1322	-0.7243	0.1288	-1.1828	-0.0384	-0.2657	-0.0992	-0.3356	0.2374
"1552666_a_at"	1.5225	-0.4779	-1.9632	1.3642	-1.1518	-0.6924	-0.5561	0.095	-0.2637	-0.8799	-1.1372	1.5363	-0.6	0.1288	2.1494	-0.8529	-1.746	1.6022	-0.095	-0.618	2.6344	2.004	-2.3914	2.5201	3.3496	0.0979	0.3373	2.5351
"1552667_a_at"	1.037	-1.6119	1.1295	-0.0815	-0.0788	-0.5152	0.2957	0.0161	0.2425	-0.0189	0.9659	-0.3045	0.7358	-0.8092	0.1108	-0.6973	1.2647	-0.3996	0.4964	0.1072	0.4527	-0.7616	0.6508	-0.9076	0.746	-0.4431	-0.0161	-0.4601
"1552669_at"	0.3023	-0.9869	-0.9498	-2.1992	-2.9408	0.0491	0.8022	0.8475	0.5233	0.2169	-0.9133	-2.4538	-1.066	0.7465	-0.0491	1.1264	-1.7626	-0.8068	-0.1356	-2.4524	0.0576	0.2347	-1.9156	0.136	0.4271	-0.0853	0.4985	1.1978
"1552670_a_at"	1.4291	-1.038	1.026	-1.1161	1.0351	-1.2769	1.6351	-1.6877	1.7832	-1.134	1.365	-1.6796	0.666	-1.0951	0.4556	-1.1848	1.1998	-0.4556	1.539	-0.6551	0.6798	-1.1406	1.0587	-1.1702	0.889	-0.5305	1.0484	-1.2875
"1552671_a_at"	1.5765	-1.032	1.1281	-1.48	-0.9796	1.8731	0.3937	1.7484	-0.8974	-1.2229	0.4775	1.0824	-1.5559	-0.5724	0.7892	0.7972	1.0438	1.5824	-1.4512	-1.5933	0.3428	-0.9915	-1.0256	-1.2435	0.8889	-0.3428	1.2579	-1.8399
"1552672_a_at"	0.5153	1.0625	1.4939	0.3069	-1.0141	1.2029	-0.1515	0.0857	-1.5037	0.0871	-0.9729	1.3927	1.2095	-0.2439	-1.4361	-0.0473	-0.1341	1.7534	0.7399	-0.2387	-1.0976	-0.1194	0.0473	1.8189	-0.965	-0.9342	-1.0084	0.4105
"1552673_at"	-3.4262	-0.0482	0.1289	0.5495	-1.8811	-2.2164	-1.6854	-0.246	-0.7251	0.5505	0.0099	1.521	-1.4704	1.4487	-0.6117	1.2426	0.216	-2.9329	0.9709	-0.0099	-1.4435	0.042	-0.4504	2.1454	-0.2731	1.642	1.1804	0.9091
"1552674_at"	-0.5381	-1.0627	1.2387	-0.1263	0.7232	-1.4727	0.2712	0.1237	0.5899	-0.1237	1.6784	-0.1269	-0.8696	-0.3492	-0.5777	0.3183	0.4467	1.8167	-3.214	-1.7933	-2.3967	1.5013	1.4708	2.4951	1.3891	-1.0478	-1.7325	0.1675
"1552675_at"	0.1911	0.381	-4.2127	-3.5596	0.3968	0.8377	-4.5201	-3.4091	-3.6298	0.4529	-4.1492	-3.6322	0.5095	0.091	-0.091	-2.1135	-2.9846	0.7047	-0.8711	0.6859	-2.8496	-3.1763	0.1403	-3.5413	0.215	0.5116	0.1032	1.7305
"1552676_at"	0.9569	0.1956	0.8085	-2.2372	-0.1159	0.1069	-1.5953	0.1793	-0.7749	0.9426	-0.2022	0.348	-0.1069	0.8616	-2.2442	-2.4586	0.5282	-2.2615	1.7188	-0.9348	-0.7376	1.7343	-0.3279	0.6121	1.1796	-1.9756	0.4633	-0.6779
"1552677_a_at"	0.0548	0.0869	0.9493	0.3639	0.3401	0.0168	0.2911	-0.9706	-0.0485	-1.6738	0.4481	-0.6119	0.2205	-0.9435	-0.7445	0.0025	0.4323	-0.0025	-0.0684	-0.7948	0.5375	-1.2674	0.6061	-3.3372	0.6478	-2.7111	-0.7488	-0.6294
"1552678_a_at"	-0.1106	0.4192	0.2429	-0.0688	-0.0789	-0.0996	0.3	0.6051	0.2367	-0.0187	-0.0833	0.2336	-0.3597	0.1568	-0.8236	0.2379	-0.0214	0.2788	-0.0718	0.5797	0.0187	0.3082	-0.0545	-0.2695	-0.4078	0.2243	-0.5724	0.0588
"1552680_a_at"	0.3111	0.7125	-0.9593	-3.2354	-0.6071	0.2648	0.3689	0.4799	0.0828	-0.2171	0.0075	-0.3012	-0.3149	-0.1472	-1.0413	-0.0075	-0.8653	-0.3621	0.2848	-0.8914	0.7426	-0.096	-1.3711	0.3399	0.3323	0.6743	0.4113	0.3722
"1552682_a_at"	-0.2409	0.8999	-0.3504	0.706	-0.8872	0.6462	-0.4824	1.7867	0.0114	1.4529	-2.7014	1.3425	-0.7912	1.3823	-1.4325	1.5901	-0.6798	-0.0313	-0.0114	0.9653	-0.4441	1.4478	-0.2838	1.1809	-0.3779	0.8623	-0.6765	0.8335
"1552684_a_at"	-0.8091	-0.2494	-0.3997	0.1822	0.1741	-0.1335	0.5295	-0.8447	0.509	-0.0086	-0.2204	-0.2138	0.2542	0.0086	0.1901	-0.2012	0.1123	0.4899	0.5499	0.2769	-0.2881	-0.9326	0.1042	-1.6318	0.8217	-0.6132	0.0919	-0.2482
"1552685_a_at"	-0.5734	-0.3618	-0.0832	0.7345	-1.2338	0.8045	-0.4536	0.0322	-0.4021	0.4313	-0.8849	-0.0146	-0.0802	0.9835	-1.6555	0.0146	0.1627	0.6459	-0.6587	0.5727	0.0487	0.6077	0.0315	-2.6934	-1.1553	0.6181	-1.8035	0.2477
"1552686_at"	-1.7436	2.6544	-0.4554	-0.5305	-0.8811	2.8701	2.8516	2.2549	-0.5339	-0.5574	1.5905	2.8138	1.7133	2.888	-1.8648	2.7467	1.1609	-0.2957	-0.9975	1.7225	-0.3175	-0.0113	-0.6983	1.8931	1.5893	0.0113	-0.5045	-0.2697
"1552687_a_at"	-4.2173	0.7706	0.185	0.452	0.6311	0.7958	-0.0473	-2.0073	0.5854	1.6119	0.1146	-0.7178	-0.9979	1.3304	-0.35	-0.7662	0.7453	-0.7119	-1.439	0.625	0.3182	0.9928	-1.1653	0.0473	-0.0879	-0.9249	-0.2577	-0.9033
"1552689_at"	-1.2719	2.2531	-1.4519	0.1589	-1.1253	-0.0154	-1.3788	0.3591	2.7595	2.0796	1.2413	1.3774	-1.1829	-0.2165	0.8206	1.0212	-0.1671	-0.2694	-0.5992	-0.178	-0.8746	-0.3705	2.3924	0.0154	-0.7165	0.6283	0.1986	0.5073
"1552690_a_at"	0.6307	-0.5343	0.4061	-0.3524	0.2223	0.0096	-0.6541	0.0487	-0.5841	0.2725	-0.3382	0.212	-0.4495	-1.5484	0.2591	0.078	-0.3178	-1.0056	-0.876	-0.8059	0.1483	0.0762	0.2777	0.0944	-0.5305	-0.0437	-0.0096	0.2444
"1552691_at"	3.5141	-0.3162	1.0436	-2.6427	1.828	-0.9399	0.6118	-2.9239	1.9803	-0.5679	2.0842	-0.2314	1.2298	-0.3226	1.7104	-2.6815	0.9047	-2.1533	1.0832	-4.3932	2.4523	-1.0533	1.7701	-4.6245	0.2314	-3.1019	1.356	-3.9032
"1552693_at"	-1.1916	-1.8898	-0.6535	1.0579	1.9182	-1.4765	-0.4038	2.4955	-2.0229	0.0703	-1.5138	-0.0703	1.9897	-1.8378	2.4431	-1.0216	-0.4537	0.6296	2.752	2.2681	1.3427	2.6032	-1.616	1.6435	-1.6367	-1.4229	1.9315	1.0655
"1552694_at"	-3.2914	0.1358	-0.3876	0.9613	0.8427	0.0036	0.6245	-0.2538	0.158	-0.1264	-0.2657	-0.6458	-0.1022	-0.5097	0.7645	-1.9016	0.1638	0.99	0.2292	-0.0302	0.9112	-0.3345	0.2597	-0.4184	0.4429	-0.0036	0.3339	-0.4362
"1552695_a_at"	-0.4245	0.1712	0.3541	1.032	0.2942	0.2502	0.3568	0.0524	0.0646	-0.0126	-0.6846	0.0126	-0.7678	-1.0483	0.9334	-0.3619	-0.0338	0.9348	-0.0311	-0.4653	0.3497	-0.1469	0.5643	-0.1584	0.221	-0.0615	-0.7864	-0.4438
"1552696_at"	-1.0349	0.004	0.9636	0.6285	0.0447	-0.549	0.8695	-0.8041	0.2164	-0.6474	-0.2802	-0.7461	0.0349	-0.8943	0.0823	-1.5926	1.1847	0.3093	-0.1287	-0.004	0.3763	-0.7725	0.0213	-0.8045	0.7482	-1.4803	0.2064	-0.1477
"1552698_at"	-0.9137	1.1807	0.105	0.922	-0.2238	0.8882	-0.8303	0.6357	0.4195	0.4332	-0.1724	-0.7003	-2.6166	0.4535	-0.6813	1.0255	-0.8746	0.6508	-0.3252	0.1136	-0.105	0.8839	-2.8112	-0.3985	-0.1459	0.263	-0.4899	0.8601
"1552701_a_at"	2.6297	-0.5231	0.997	-0.9141	2.3176	-1.0093	1.3054	-0.7033	1.195	-1.4396	1.8673	-0.4675	1.7691	-0.8618	2.2865	-0.2448	0.4581	-0.9667	1.2139	-1.063	2.1269	-0.7946	1.4406	-0.7611	0.2448	-1.1124	0.6901	-1.7092
"1552703_s_at"	2.7009	-0.9406	1.0684	-0.8527	2.201	-1.383	0.9071	-1.2423	1.4412	-1.5461	1.7654	-0.7689	2.0378	-1.1315	2.253	-0.8468	1.1185	-0.8633	1.1425	-1.7219	2.1138	-2.0585	1.7235	-1.8121	1.2258	-1.7775	0.7689	-1.8047
"1552705_at"	-0.668	0.3255	0.3197	0.7093	0.5085	0.0436	-0.7313	-1.179	1.2461	0.2636	-0.1617	0.0159	0.4399	0.6553	0.7977	-2.9527	0.4811	0.0552	-0.3946	-0.2501	-0.5388	-0.7135	0.6438	-0.3517	-0.0159	-0.6682	-0.4686	-0.3124
"1552708_a_at"	-0.331	-3.2035	0.7995	0.6936	0.0198	0.0366	1.1568	-0.082	0.0212	0.7493	0.8154	0.1035	-0.0337	-0.547	0.8263	-2.1981	-0.129	0.1895	0.4731	-1.8302	-3.455	-1.8222	-0.0198	-0.3515	-0.7665	-2.6501	0.0825	0.3262
"1552711_a_at"	-1.1215	0.2193	0.3615	0.3423	-0.4131	0.0596	-0.1477	-0.2246	-0.0342	-0.2186	-0.6717	-0.2759	0.3535	-0.1343	0.0968	-0.6764	-0.1343	0.0342	-0.4321	0.1235	0.2247	-0.1507	0.2867	-0.3627	0.6377	0.0558	0.2778	0.1191
"1552712_a_at"	1.3295	-1.1012	1.2266	-0.0679	-0.924	0.5511	-3.0235	-0.3033	0.6136	-2.1359	0.8238	-0.0443	1.3803	-2.6679	-0.0442	-1.9512	1.2389	-0.0295	-0.1942	0.4043	0.0295	-0.1019	0.7595	0.2352	-2.1145	1.1262	0.1089	0.9601
"1552713_a_at"	-1.5735	0.8344	-1.673	1.5085	-1.2622	1.0598	-2.0475	0.9906	-1.3579	0.8402	-1.3563	1.0348	-2.0922	0.8352	-1.5623	1.4258	-1.256	0.2862	-2.154	0.886	-3.3876	0.9955	-1.1118	0.3225	-0.9966	1.0536	-0.2862	0.3079
"1552714_at"	3.205	1.8431	2.279	0.9993	-1.116	0.8231	-1.6416	-2.4545	3.4808	1.3436	3.2589	-3.0831	1.0928	-2.724	1.1392	-3.1063	-1.377	0.4668	3.0312	-1.6629	-1.8771	-1.7565	1.4044	-0.4668	2.0217	-2.1115	-1.016	-3.2122
"1552715_a_at"	0.2364	0.7196	1.6867	-0.0221	0.4064	-0.6986	-0.305	0.468	-0.1626	0.1571	1.3669	0.0787	-1.3178	-0.3541	-1.7889	0.0969	0.0221	-0.9658	0.5462	-0.083	0.3758	-0.2599	-0.3786	-1.9736	-2.2715	0.2069	-1.4886	0.4941
"1552716_at"	-0.7122	0.1202	-0.7409	-0.073	-0.27	0.066	0.3769	-0.6472	-0.0388	0.4453	-0.2725	0.4921	0.7253	0.5162	0.2069	-0.4418	-0.4666	0.4367	0.4419	0.2259	-0.0773	-0.12	-0.4712	-0.9865	0.0388	0.5728	0.1376	-0.8886
"1552717_s_at"	2.02	-2.402	0.9135	-0.4945	0.6358	0.0726	1.2464	-2.6939	0.9748	-2.2116	1.3651	-1.6499	0.8519	-0.3381	-0.1214	-0.3079	1.3001	-0.0726	0.5116	-2.3924	1.1204	-0.8046	1.3846	-0.1764	0.4074	-0.3273	1.4982	-0.384
"1552718_at"	-0.6593	0.2576	-0.8939	-0.2571	0.1938	0.6765	-0.6406	0.161	-0.2701	0.8535	-1.8808	0.757	-0.0261	0.0261	0.2984	0.0464	-0.0914	0.4708	-0.2793	0.9732	0.2384	0.6737	-0.1245	-0.1407	-0.952	-0.0884	-0.0282	0.1471
"1552719_at"	-1.5147	-4.2551	0.4036	0.321	-1.3882	-0.591	-0.4653	1.411	-2.5409	0.5916	-0.143	0.8184	-0.6848	0.7998	0.5254	1.7673	0.3132	-0.37	-0.4063	0.9093	-3.2342	-0.448	-0.0505	1.7726	-2.8495	0.0505	0.5033	0.7555
"1552721_a_at"	-1.2405	3.5374	-1.4625	1.139	-2.6462	2.5165	-2.4906	3.6786	-1.4698	3.2148	-2.591	2.2592	-1.1437	2.6502	-7.8349	4.198	-2.192	1.5353	-1.139	2.8652	-2.3599	3.2337	-1.6609	2.4226	-3.1783	2.7154	-5.4153	2.7883
"1552722_at"	1.3784	1.1182	0.1874	-0.2672	0.4202	-2.5019	1.7705	-1.8864	1.1615	0.8932	0.0556	-2.1539	-3.4288	-1.3553	-0.2567	-0.8591	0.8384	-0.289	-1.5151	0.4381	-2.0424	-3.0468	-0.0556	0.4523	1.3784	0.4548	-2.7242	1.0892
"1552724_at"	0.4478	-1.0089	-0.2956	-0.7909	-0.0888	-0.0256	-0.5148	0.471	-0.0779	0.1304	-0.1908	0.1524	0.0401	-0.8164	-0.793	-0.1552	-0.5429	-0.8794	0.7061	0.665	0.2443	0.9484	0.0256	0.4237	0.2469	0.4572	0.3513	-0.0832
"1552725_s_at"	-0.6204	-0.3199	-0.4454	0.1339	-0.1429	0.2124	-0.1156	-0.549	0.1723	-0.0974	-1.2435	0.4407	0.1185	-0.471	0.3508	-0.9913	-0.2672	0.2868	0.3364	0.0498	0.2166	0.1247	-0.0788	-0.028	-0.0119	0.0119	0.5469	0.0481
"1552726_at"	-1.3936	1.051	-1.3201	-1.9795	-1.3207	0.9764	-1.8481	0.082	0.796	-0.7568	-2.431	-1.8449	-1.6353	0.8913	-0.082	-1.2644	0.0887	0.2812	-1.3139	1.3162	0.1877	0.576	0.4521	1.3299	-2.3501	0.9992	0.5072	-0.5675
"1552727_s_at"	-1.5054	0.7518	-2.0598	0.0544	0.0849	0.5392	-1.4144	0.61	-0.0893	0.7727	-1.2373	-0.6405	-0.6965	0.9862	-0.9548	0.4256	-1.3304	-0.025	-0.8356	0.3704	-0.5191	1.1258	0.025	0.9254	-1.9707	1.0379	-0.5083	0.8731
"1552729_at"	0.0997	-1.3041	-0.1409	0.1907	-0.2033	0.1002	-0.7842	0.5023	-1.3131	0.4648	-1.0092	0.8155	-0.8695	-0.4601	-1.4359	0.9276	-0.8204	-0.4709	0.2814	0.3303	-1.4001	0.3449	-0.6528	0.1328	-0.0997	0.5521	0.3137	0.9139
"1552730_at"	0.9854	-0.9324	0.5153	-0.3578	0.7604	-1.2909	0.2521	1.16	0.1325	-0.3543	-0.0058	0.319	-0.0141	0.0058	-0.0846	-0.3419	-0.2046	-0.775	0.7328	-1.0806	0.6129	-1.0186	0.4612	0.4486	0.1321	-1.262	0.5262	-1.824
"1552731_at"	-1.5555	0.0941	1.2521	2.2362	-1.4352	-0.749	0.0394	-0.3013	-0.644	0.719	1.1202	-0.1066	-1.0535	-0.4623	-1.9727	1.3933	0.4178	1.2956	-1.0363	0.0017	-0.456	-0.3317	-1.5903	3.0745	0.1089	0.5133	-0.0017	2.8523
"1552732_at"	-0.3484	-1.9222	0.274	0.4531	-0.1235	0.4176	-2.3859	-2.7855	-0.7296	-0.3694	0.2578	0.7845	-0.1134	0.8175	0.8452	1.0133	-3.7612	-2.9723	0.7146	1.1422	-0.2782	1.23	0.1134	0.3418	-4.4063	-3.3208	-2.1192	0.7455
"1552733_at"	-0.4948	-0.1184	0.1096	0.2391	-0.5761	0.4254	-0.9162	0.0659	-0.0659	0.1222	-0.3638	-0.2976	-0.9374	-0.1389	-0.9532	-0.2444	0.2098	0.3016	0.5965	0.2283	-0.6965	0.2485	-0.0947	0.6193	0.2901	0.3457	-1.3062	0.1612
"1552734_at"	-0.861	-1.8436	-1.2976	-0.0321	0.3081	0.0321	-0.5157	-0.051	0.0878	-0.4765	-0.3463	0.2517	-0.687	0.1165	0.3786	-0.321	-0.7711	0.21	0.4114	-0.8744	-0.6624	0.3806	0.2898	-0.4663	0.6894	0.7619	0.2319	0.8834
"1552735_at"	0.4523	-2.8565	-1.5519	0.2558	2.1798	0.0485	-1.1795	0.3733	1.3123	-0.1849	-0.3891	-0.1066	-0.9332	0.4221	-1.8848	0.139	2.158	-0.6568	-0.0485	0.3644	-1.0612	0.1981	-0.3912	0.6862	-0.3589	0.6862	-1.8415	0.3135
"1552736_a_at"	1.235	-1.0308	-4.2945	-3.2589	-2.5867	-1.4678	-2.3617	0.6839	0.9511	0.7102	1.3545	-1.9996	0.3944	1.1182	-2.0315	-0.5335	-0.2241	-1.4926	0.8281	0.5105	0.2241	-1.2844	0.4801	-0.9036	1.8581	-1.384	1.096	1.0074
"1552737_s_at"	0.2166	0.1693	0.4205	0.5325	0.3229	0.5216	0.0026	0.0337	-0.2615	0.3169	-0.7388	-0.4242	-0.0269	0.5867	-0.2423	-0.5727	-0.0026	0.7029	-0.3107	-0.0311	-0.0977	0.2414	0.0297	-0.7511	-0.0914	0.0442	-0.2665	-0.8757
"1552738_a_at"	0.1708	0.3152	-0.8868	0.1484	-0.3633	0.5485	0.5072	0.0244	-0.5987	-0.1429	-0.4233	-0.0528	0.2131	-0.3023	0.079	0.6524	-0.5195	0.1846	0.6735	-0.0244	-0.311	-0.114	0.2196	0.3662	-0.5808	0.5216	-0.0432	-0.4677
"1552739_s_at"	-0.262	0.2608	0.3109	-0.0441	0.0117	-0.1326	0.7632	-0.8114	-0.8743	-0.687	0.1607	-0.6009	0.2185	0.059	0.1028	-0.7238	0.6742	0.247	0.3559	-0.7289	0.2842	-0.973	0.0411	-0.0117	0.2437	-0.1677	-0.2987	-0.7337
"1552740_at"	-2.8758	0.6402	-3.4376	0.5259	-0.5235	0.053	-0.7679	-2.5167	-2.7701	0.7284	-3.2994	-0.4848	-0.3529	0.6537	0.7856	-0.053	0.236	0.5873	-4.0841	0.1449	-3.6686	0.1926	0.3087	1.0028	-0.9358	-2.2474	1.114	1.0228
"1552742_at"	0.2451	1.4451	0.019	0.9757	0.6683	-1.0562	-1.7437	1.4767	-2.1246	-3.4167	-0.019	0.7779	-0.7149	1.0024	0.2818	0.6448	-4.1498	0.7765	-3.8198	0.4109	-3.5326	-2.5863	-2.0635	-1.4964	0.0691	1.4071	-2.927	-3.4929
"1552743_at"	-0.6032	1.3282	2.0463	-0.4434	-0.8355	0.213	1.4213	2.6741	-1.1423	0.0322	-0.3224	0.3638	2.7983	-0.4017	-0.1576	1.745	-1.0029	-0.0334	-0.1351	-0.729	0.4667	0.1583	0.562	0.0517	-1.3747	-0.0323	-0.3591	0.6862
"1552745_at"	-1.6346	1.444	-2.2097	1.4073	-2.0461	0.571	-2.8388	1.3052	-1.0158	-0.9167	-0.1272	1.9792	-0.1799	-0.5167	-2.0107	1.3391	-0.0469	0.6606	-2.9246	1.2714	1.311	1.2555	1.1628	-2.1785	0.0469	0.5053	-0.515	1.4939
"1552747_a_at"	-2.8986	1.5978	-0.0926	-3.0353	0.4384	-1.907	0.9233	-2.2789	-3.2207	1.1392	-1.7703	1.7714	0.6948	-3.7376	0.5416	1.3458	1.6226	0.0851	0.63	-0.9171	1.0642	-2.9342	-1.1578	-1.0518	-0.0851	0.3143	-2.9762	1.6025
"1552749_a_at"	-1.6704	-0.0139	-1.619	-0.2473	-0.1565	0.2351	0.6633	1.4021	-2.3327	2.0477	-0.1734	0.8715	-2.1936	1.4435	-1.505	1.2699	-1.2681	1.4238	0.8362	0.1603	-0.0993	2.2591	-0.2663	1.0133	-1.1424	-0.475	0.0139	1.1227
"1552750_at"	0.0305	-1.1786	-1.9621	-0.4376	0.3267	-0.2456	1.4345	2.6069	-1.4701	2.3696	-0.648	1.0129	-0.2419	1.0231	1.3939	0.1051	-1.2592	-1.9646	-0.0305	0.3154	-1.2388	0.9273	-0.4078	1.1099	-1.4018	1.9029	-1.4658	0.1239
"1552751_a_at"	-0.1132	0.4263	-2.1217	1.1841	0.3414	0.4654	-0.3314	0.9655	0.0931	-0.9361	-0.1548	0.2993	-0.4031	0.05	-3.9264	1.211	-0.9711	-1.6108	0.4839	-0.1521	-0.2929	-0.5619	-0.1303	-0.05	0.3627	1.1002	0.715	0.4304
"1552752_a_at"	-0.5122	0.9398	-0.655	0.1557	-0.4122	-0.3125	-0.0317	0.2065	-0.6812	0.4863	-0.4925	0.3671	-0.5506	0.0672	-1.7833	0.0317	0.2001	0.3185	-0.3267	0.4702	-0.3795	0.6872	-1.0716	-0.3089	0.5545	0.6614	-0.5868	0.889
"1552754_a_at"	1.4286	1.116	1.286	1.3654	-3.1438	-1.9886	-3.19	1.332	-0.2658	1.3389	-1.4297	-3.1937	-0.5327	2.122	1.7537	-1.4024	0.3779	1.112	-0.0511	-1.7223	0.4447	-1.3566	0.0511	-0.5131	-0.6934	1.3558	-2.1208	2.5292
"1552755_at"	-4.1751	1.7276	-0.335	0.0112	-2.9238	1.0101	-1.5941	1.4742	-1.6443	1.9704	-0.924	1.5509	-0.0112	1.2407	0.0855	1.605	-0.9448	-0.768	-0.8097	0.309	-0.5165	1.9748	-3.0892	1.5455	-0.4263	2.0773	-2.557	1.2252
"1552757_s_at"	-4.3875	1.9193	0.0922	-0.0757	-3.1609	0.585	-1.3195	1.2744	-0.9817	1.9569	-1.3069	1.3089	-0.4981	0.8604	-0.0241	1.7755	-0.9537	-0.8906	-0.4004	0.7629	-0.539	1.7847	-2.1456	1.1538	0.0241	1.6741	-1.5096	0.8533
"1552758_at"	-0.072	-1.7846	-2.43	-0.0943	0.2256	-1.9928	-0.2596	0.1824	0.2692	0.5809	-2.3429	0.5552	0.2959	1.0607	0.0868	-4.4357	-0.0045	-2.0362	0.0933	1.0326	0.4067	-0.1977	0.3801	1.1654	-3.9995	-2.834	-2.2236	0.0045
"1552760_at"	1.1495	-0.1356	0.8038	1.3691	0.5681	-2.2841	-2.8701	-2.2361	1.4445	0.8524	2.0769	-0.7619	-1.5025	-1.8906	1.3696	-0.4869	1.9332	1.7985	-1.058	-0.5827	2.7491	0.1356	1.7499	-1.5454	-0.9447	1.7104	-1.845	-0.9803
"1552761_at"	-1.0906	0.2005	-1.1701	0.6274	-0.7182	0.3298	-0.6394	0.3716	-2.8159	-0.1787	-1.8619	-0.1299	-0.114	0.3206	0.5887	1.0174	-1.2233	0.4674	0.0099	0.5858	-1.028	0.4569	0.3453	0.2773	-0.0139	-0.0099	-1.2301	0.5938
"1552763_at"	-0.333	-3.231	-0.1377	0.9947	-0.3781	1.0071	0.8233	-3.3959	-0.0462	0.4953	-0.4068	0.5712	0.0506	-2.3191	-0.0237	0.2114	-0.2909	-0.227	0.8645	0.6672	-0.1141	-1.784	0.8046	0.2678	0.0237	-1.7058	0.8007	1.2996
"1552765_x_at"	0.3477	0.4908	-0.3988	-1.0869	0.4639	0.7619	-0.6292	-2.7075	-0.0051	-0.9232	0.6348	-0.1951	0.6251	-1.8846	0.3914	-0.5414	1.1117	0.4408	0.5987	0.8502	-0.0941	0.6384	0.5088	-0.9325	-0.1298	-0.3145	0.0051	-3.1278
"1552766_at"	-4.1479	3.778	0.2869	4.6681	-0.7327	3.7229	-0.8302	3.1613	-5.0892	2.7086	-1.1252	-0.2869	-1.2638	3.5425	-4.296	2.1266	-0.6043	4.151	-0.4014	3.2425	-1.6303	1.8232	-5.2203	2.1272	-5.0461	2.5323	-0.4749	2.902
"1552767_a_at"	-4.9835	3.1448	-0.9739	4.0875	-3.8302	3.5862	-3.2866	2.9106	-3.5167	2.9086	-2.3018	0.9739	-1.9575	3.5223	-3.063	1.6445	-2.3437	3.7515	-2.3438	3.4381	-2.1236	2.8191	-3.0488	3.0171	-3.4377	2.4048	-2.0436	2.968
"1552768_at"	-0.3986	2.4314	-0.6735	0.0378	-0.7624	0.4702	-0.6367	2.1768	-0.6253	-0.0378	-0.469	-0.061	-1.0416	2.3144	-0.6005	2.726	-0.2947	1.6928	0.4668	1.1282	0.0804	0.6561	-0.2414	2.2343	-1.2095	1.9876	-0.3457	1.6578
"1552769_at"	-0.8297	-0.0157	0.4766	0.2035	0.1645	0.0157	0.0681	0.395	-0.9773	0.4518	-1.1121	-0.4138	-0.7287	0.512	0.0786	0.5875	-0.6618	0.7381	-1.4712	-0.5793	-0.0745	0.7432	-0.2758	-0.5657	0.1059	-1.5111	-1.996	0.5336
"1552770_s_at"	-2.1433	-0.3269	0.2724	-0.3328	-0.8127	0.3187	-1.0133	0.8431	0.1336	0.233	-0.0214	0.2091	-0.999	0.2248	-0.6693	-0.5371	0.0747	0.185	-0.4253	-0.1193	-0.7672	0.6113	-0.9535	1.0314	-0.591	0.5769	0.0214	0.7183
"1552771_a_at"	0.2463	0.9186	-0.5317	0.3429	-0.1219	-0.1475	-0.7791	1.2087	-0.2792	-0.1009	-1.1696	-0.5766	0.2347	3.2167	-1.2614	0.1379	-0.7911	1.1653	0.0904	0.6257	-0.1499	0.3536	-0.4747	-0.4496	-0.0455	0.1418	0.4264	0.0455
"1552772_at"	0.0493	-2.4592	-1.0082	-0.3626	-0.65	-0.3698	0.0347	0.7525	-0.457	0.6031	1.4991	0.8286	-0.7498	-1.8433	-1.2341	1.0464	0.4308	-0.0347	-2.1944	0.7995	0.9488	0.407	0.7042	-0.886	0.5407	0.9968	-0.3123	-1.6084
"1552773_at"	0.6864	0.7196	-0.7676	-0.1264	0.395	-0.9527	-0.0288	-2.1444	0.2077	-0.1515	0.2908	0.5498	-0.3008	0.0954	-1.7001	-0.1472	-0.1835	0.2554	-0.2508	0.6896	0.4506	-0.4755	0.0288	-0.6264	0.8096	0.1937	-0.4647	0.2408
"1552774_a_at"	-0.8265	0.4358	0.1435	0.6741	-0.5556	-0.3149	-0.6305	0.2245	0.2846	0.9208	-4.121	0.1238	-0.0005	-0.1149	-3.7008	-2.4433	-2.3452	0.4721	-1.07	0.7597	-3.4058	0.7612	0.0005	0.8022	-1.5148	1.0444	-1.1329	0.6828
"1552775_at"	-1.4083	-0.3927	-1.6361	-0.4743	-0.2626	0.9325	-1.2647	-0.4475	-0.6962	1.3101	0.3532	-0.5337	0.2333	2.4792	0.4652	2.7263	-1.0249	1.5019	-0.433	-0.1406	1.4873	-0.4641	0.1406	1.1806	0.9936	1.9305	-0.5363	1.0942
"1552777_a_at"	-0.0562	1.7219	-1.3055	-3.3358	-4.1411	0.0472	-0.4597	0.8448	-0.3507	0.8121	0.226	-0.9352	0.732	-1	-2.0212	1.0509	-1.4504	0.0422	0.3978	-1.5628	0.6607	0.6917	-0.0422	0.2045	-0.5425	1.2233	-0.1523	0.5407
"1552779_a_at"	-3.6476	-2.2463	3.0496	-1.1942	-0.0746	0.0746	3.6178	-2.7246	2.2094	1.4253	0.2446	0.7673	-0.7965	1.0707	-2.1644	-0.218	-0.6777	0.9856	-2.5559	1.0746	-2.795	1.0164	-1.1157	0.3983	0.4642	0.1676	-1.1888	-0.3042
"1552782_at"	-0.2658	-0.6139	2.1118	0.169	-0.7878	0.6701	3.0448	0.5584	2.0816	0.3245	-2.6249	-0.0989	-4.3519	-1.2565	-3.4557	-2.4197	-4.0325	0.0771	0.0552	0.683	-1.8391	0.2985	-2.1544	0.2544	-0.0552	0.3128	-1.078	0.9468
"1552783_at"	0.2077	0.1073	0.5239	1.1651	0.1523	-0.1317	-2.4051	-0.9152	0.8492	-0.2774	0.7877	1.6931	-0.2759	0.5163	-0.0995	0.1307	-1.6334	-0.5413	0.0995	-1.4909	-3.4865	-3.0797	-2.2051	-0.3228	0.255	-2.1842	0.6332	2.4967
"1552785_at"	-0.3952	-0.155	1.0515	-0.5555	-0.7724	0.5451	-0.0218	0.4083	0.4823	-0.0302	0.0687	0.6492	-0.0161	0.4367	-1.0973	0.2653	0.5616	-1.1852	-0.2227	0.3298	-0.3242	0.7346	-1.0996	0.112	0.0161	-0.0601	-1.7247	0.3157
"1552787_at"	0.8317	0.4371	-0.4447	-0.1969	-0.0421	-0.207	0.9769	0.6403	0.8224	-0.0682	0.7656	0.3551	-0.3389	0.3967	-0.2178	0.4844	-0.3532	0.4629	0.0421	0.4094	0.1452	-0.2338	-0.1022	-1.0987	0.2972	-0.1261	-0.3641	-0.6933
"1552788_a_at"	0.7241	0.2602	0.0757	-0.349	-0.1905	0.118	0.7596	-0.366	-0.1602	0.4385	-0.1061	0.7462	-0.4454	0.2644	0.0115	0.2837	-0.4526	-0.0825	0.3918	0.8196	-0.1252	-0.4813	-0.248	-1.1548	-0.0115	0.1212	0.5382	-0.0821
"1552789_at"	0.1798	-0.1877	0.3026	0.8169	-0.1718	0.5462	0.6486	-0.421	-0.3146	-0.0482	0.2298	-0.1024	0.7456	-0.3685	0.4382	-0.0069	-0.299	1.0376	-0.8239	-0.4377	-0.8294	-0.096	0.5688	-1.1576	0.5743	0.7197	0.6035	0.0069
"1552790_a_at"	-0.4086	0.2673	-0.4261	0.2327	-0.5247	0.1106	-0.1414	0.1912	-0.5397	0.1647	-0.0171	0.0806	0.2531	0.5449	-0.0686	0.0171	-0.6769	0.431	-0.7934	0.0397	-0.9112	-0.0295	-0.1468	-0.2566	-0.0469	0.2062	0.4933	0.0351
"1552791_a_at"	-3.2435	-1.9319	0.0811	0.0626	0.071	0.3605	0.2163	-0.0626	-2.7254	0.3065	-3.4442	-0.9106	0.2366	0.2378	-2.9939	-2.4413	-1.6371	-1.6753	-0.2593	0.4838	0.642	0.226	-3.8115	0.3149	-3.4074	-0.7112	1.14	1.0624
"1552792_at"	0.1995	-0.2118	0.8295	1.0301	-0.8474	0.1663	-0.2912	-2.2315	0.0083	0.9354	0.0408	0.0611	0.5663	-0.0906	-5.1714	0.8838	0.4713	1.2101	-0.3727	0.6235	-0.0741	0.389	-0.6622	-1.1045	-0.1652	-0.0083	-1.8406	-2.6957
"1552793_at"	1.4397	-1.4091	0.5194	1.1786	1.0878	0.8418	-0.6232	1.1145	-0.7542	0.3002	-0.8218	-0.7753	-0.2661	-1.3878	0.1568	0.1723	-0.2653	-0.5784	2.2776	-0.5011	2.8559	0.1979	4.3047	-0.1993	-1.2124	0.0431	-0.9567	-0.0431
"1552794_a_at"	0.0662	1.0152	-0.1984	0.305	0.8299	1.2445	-0.1386	-0.4974	0.4362	0.8346	-0.1101	0.2758	-0.0568	-0.6283	-0.9112	-0.8108	-0.72	0.8329	-0.5744	0.6175	0.4219	0.0568	0.3641	-0.7301	-2.3659	-2.1576	-2.9448	0.8097
"1552796_a_at"	-1.2714	0.4512	0.3992	1.1586	-5.7868	1.5201	-0.4079	0.0253	-5.2302	0.3159	-0.4031	0.216	0.011	0.8216	-1.334	0.9093	-0.4842	2.0241	-2.1539	0.2907	-1.17	0.1273	-1.0085	-0.2575	-0.6248	-0.011	-0.2149	0.1948
"1552797_s_at"	-3.2395	1.7784	-2.2942	2.8572	-3.3007	2.5038	-3.3837	2.2584	-4.0888	1.79	-2.4585	0.702	-2.957	1.7022	-5.2823	1.7878	-3.0044	2.5507	-2.2499	2.2063	-3.3077	1.951	-0.702	2.3368	-4.7545	1.6161	-2.4535	2.2045
"1552798_a_at"	2.1414	-3.2252	1.0343	-1.6015	1.864	-1.5873	0.396	-1.9632	1.2523	-3.9056	1.8487	-1.646	1.4291	-0.2598	0.2598	-2.945	1.5176	-0.725	1.0198	-1.1946	1.5651	-1.6992	0.5543	-1.9527	0.3115	-2.0356	0.6652	-2.527
"1552799_at"	-0.3786	2.229	-0.8893	0.2791	0.0543	0.0643	0.6418	0.113	0.2429	1.3268	-2.3657	1.2413	-0.8226	0.5292	-1.3413	0.0202	-0.4621	-0.0202	0.2694	-0.0355	-0.6678	-0.0298	-0.3991	0.2383	-0.4829	-0.8433	1.3509	-1.233
"1552800_at"	0.3746	0.8152	1.3302	-0.3763	0.9321	-1.1039	1.6805	-0.6374	0.0772	-0.5305	-0.4671	1.1641	1.8446	0.6299	0.7246	-0.3743	-0.3411	-0.0062	-0.1892	-0.6184	0.0512	-1.1519	2.4078	-0.9669	1.415	-0.3768	0.0062	-0.5592
"1552801_at"	0.2585	0.5898	-0.9497	-2.1561	-1.1488	1.1277	-0.2368	1.4022	0.5364	2.1749	-1.134	0.6941	-2.7206	1.147	-1.3986	-0.0116	-1.6083	0.9851	-0.0806	1.972	-2.3245	0.0116	-2.4567	0.4218	-1.4042	0.3157	-2.3194	1.7181
"1552803_a_at"	2.6765	-0.0308	-1.0257	0.1217	-0.8742	2.9908	-0.352	0.1293	0.3939	0.5656	0.2035	-0.4421	2.3251	0.0308	-0.3984	-0.2502	-1.418	-1.188	-0.1374	0.1646	-0.4495	0.9478	-0.837	1.1824	-0.29	0.0561	3.6329	-0.1692
"1552804_a_at"	0.2131	-2.2945	0.2801	0.364	-0.2571	-0.6385	0.8152	-3.0445	0.216	-2.4721	-0.6597	-1.43	0.548	-1.4192	0.1146	-2.214	0.6123	0.7232	0.7718	-0.7313	-1.3769	-0.9369	0.2827	0.1007	0.9861	0.3886	-0.1007	-0.2191
"1552806_a_at"	1.3486	-2.613	0.4525	-0.867	1.6173	0.8048	0.5413	-0.5546	1.4931	-0.9746	1.5233	-0.9975	0.6029	-2.5997	-0.2615	-3.0573	0.2615	-1.1328	1.3852	0.3243	1.619	-1.2119	1.1964	-2.789	-0.444	-2.2705	1.1382	-1.1072
"1552807_a_at"	1.3944	-1.7438	0.8413	-2.0762	2.2001	-1.1301	0.485	-0.9698	1.3362	-0.6197	0.8622	-2.3635	0.1157	-3.5229	0.9965	-0.8566	1.0669	-1.1269	0.9303	-0.9242	1.6223	-0.2321	1.638	-1.2971	0.3185	-1.0343	0.7457	-0.1157
"1552808_at"	-2.3464	-0.6815	-1.7018	-0.8871	1.1363	0.9188	-0.5486	-0.0411	-1.6144	0.0411	-1.5225	-1.9664	1.5495	1.5268	0.5967	-0.7692	0.0749	-0.152	1.2736	1.8675	0.2806	-2.1532	0.1133	0.8328	1.8728	-0.9926	-1.3261	0.53
"1552809_at"	-2.3636	0.765	-0.4415	-0.122	0.4	-0.8975	0.0878	-1.9613	-0.0529	-2.0483	-1.0109	0.802	0.2501	-1.6872	-1.4969	0.5709	-0.659	-3.1093	-0.5916	0.0529	0.5478	0.6682	0.4294	0.4383	-2.6666	0.5838	0.2345	0.3897
"1552811_at"	1.3321	-0.3977	-0.3225	-1.3242	1.0951	1.2911	-1.8643	1.5073	-2.5711	0.5263	-1.3018	0.172	-2.1614	0.7954	-1.3824	1.2985	0.7664	-1.7581	1.4051	-0.172	-1.3396	0.4528	-2.2389	-1.1932	-0.4773	1.2224	0.2267	1.4538
"1552812_a_at"	0.4842	-0.5309	0.4758	-0.5645	0.4764	0.1764	0.8968	-0.9584	0.7363	-0.0326	0.7599	-0.6638	-0.442	-0.4822	-1.027	-0.2184	0.6741	0.5069	0.3953	0.0326	0.7281	-0.6118	-0.4354	-2.9428	0.3109	-0.7059	0.257	-1.1765
"1552813_at"	-1.4913	3.2484	-0.2054	0.1102	-0.1102	-0.3062	-0.6558	2.6081	-0.5961	1.4564	-1.6612	2.1717	-0.6984	0.8782	-2.3775	1.5043	-0.6078	0.5159	-0.5168	1.0065	-1.386	1.0606	-1.333	1.064	-1.2303	0.4826	1.4135	0.7087
"1552814_a_at"	-0.6707	1.7128	-2.2786	-0.0193	-1.4327	0.3951	1.9505	-0.9335	-0.2241	-0.5968	0.9035	1.2372	1.2835	2.0778	0.0193	0.3188	0.2887	1.0944	-0.8217	1.8347	0.9337	1.6145	-0.7006	-0.6878	-0.2479	-1.4934	-0.1961	-1.3664
"1552816_at"	-1.6143	0.378	0.0434	-0.4142	0.0993	-0.2308	-0.6205	-0.6682	-0.2986	0.1417	-0.5451	0.2801	-0.9052	-0.6106	0.9532	0.1662	0.8877	-1.2664	0.4213	-0.5881	-0.0959	-1.105	0.3954	0.1457	1.6345	0.6424	0.4999	-0.0434
"1552818_a_at"	-1.3964	2.4394	1.5556	0.1228	2.4863	-0.1523	-1.6963	-0.5909	-1.0801	2.1249	-0.9654	-0.0693	-1.6919	2.7775	-1.2246	0.0782	-1.7262	0.771	-2.5399	0.4986	-0.3746	0.6673	2.3292	2.0986	-2.0123	2.3215	0.0693	-0.82
"1552819_at"	-0.268	-0.8827	-0.8319	-4.0265	0.1008	-0.4398	-1.771	-0.0246	0.0246	0.5693	-1.8505	0.5205	-4.1333	0.5842	0.2039	1.8576	-1.4914	-2.4881	0.816	0.2866	0.3518	0.8386	-0.4843	-0.4498	0.1333	0.8726	-2.9583	0.2295
"1552822_at"	0.7133	0.6373	0.2058	-0.0312	-0.5408	1.3258	0.5333	-2.8929	-0.7658	1.0501	-0.5349	-0.9454	-0.3003	-1.2827	0.2944	0.6518	-0.2373	-0.463	-0.2046	0.2349	-0.0151	-0.7749	0.1666	0.0151	0.5501	-0.8282	0.7264	0.6604
"1552825_at"	-0.751	-0.1412	0.1409	-0.1086	0.3248	0.6678	0.0388	-0.3482	-1.4059	0.0388	-1.301	0.2971	-0.0049	-1.1031	0.4325	0.3171	-0.8165	0.864	0.1308	-0.5	-0.9478	-0.1532	0.0049	-0.3751	0.2027	-0.1189	0.9523	0.4157
"1552826_at"	-2.1113	1.485	-0.3454	2.8813	-0.9393	1.9623	-2.3719	1.2927	-1.2574	1.4231	-0.8358	1.3345	-1.2816	3.2351	-5.3375	1.8915	-2.2488	2.0364	-0.8645	1.1967	-0.9798	1.7334	-0.5795	1.5938	-1.558	1.7302	-0.4415	0.3454
"1552827_s_at"	-0.2952	0.9297	-3.9618	1.2825	-1.1721	0.6869	-0.6718	0.1908	-0.9652	0.3986	-1.3759	0.371	-0.642	1.0572	-1.1261	1.3453	-0.0036	0.8697	-1.6767	0.0036	-1.1642	0.6773	-1.7058	0.5958	-1.457	1.0859	-1.24	0.8011
"1552828_at"	0.4222	1.2073	0.0206	-0.4355	0.5687	0.8768	1.061	-1.684	0.8613	0.469	0.5826	-1.8553	-0.0206	-0.1721	-1.9152	-1.6456	0.3425	-2.1297	0.284	0.0696	1.1853	-1.4031	-0.291	-1.4399	-0.8586	-1.8209	0.3993	-1.0835
"1552829_at"	-1.0384	0.8444	-0.1768	1.0462	0.0679	-0.0873	-0.4555	0.7709	-0.366	-0.0136	-0.2532	0.3801	-1.2279	0.6322	-0.3994	-1.7102	-1.0487	-0.8896	0.0136	0.3591	0.5918	1.0283	-0.6394	1.2897	-0.9231	0.6627	0.5963	1.2163
"1552830_at"	0.665	0.4417	-0.6701	0.4926	-2.8531	-1.7056	0.282	0.7882	-0.1586	-1.9402	0.4865	0.3704	-4.314	0.8746	-0.9435	-0.6383	1.2092	-0.9889	-1.8717	-2.6805	-2.2891	-0.164	0.1043	0.6715	0.0474	-0.0474	0.3671	0.6157
"1552833_at"	1.7011	0.2905	1.9609	-0.1223	-0.5176	-2.1067	-0.068	0.5223	0.7026	0.5501	-0.8569	-0.2893	1.9187	-0.1242	-0.2892	0.4907	-0.6013	-0.7284	1.8704	1.8333	0.068	0.3402	-0.5127	-1.5911	0.0743	-0.3887	0.1598	-0.4871
"1552834_at"	-1.8386	0.8806	-0.0443	-0.7887	0.2604	0.4677	-1.0791	-0.1629	-0.1462	-0.8031	0.6411	0.9801	1.4135	-1.7069	0.0443	0.8839	0.2033	-2.3603	-1.6664	2.5697	-1.6522	0.9993	1.6966	0.3148	-1.9272	-0.741	-0.1988	1.0215
"1552835_at"	-0.1227	-2.5912	-3.2963	-1.8984	0.2918	0.2285	-0.5155	-1.8557	-2.6078	-1.4468	0.2512	-0.3966	0.4802	1.1938	-0.758	0.1227	0.2148	1.3315	-3.7165	0.8493	0.5646	-3.8143	0.2832	0.7179	0.4226	-0.3285	1.5204	-0.3965
"1552836_at"	-0.0991	0.1718	0.0098	0.1221	-0.8219	-0.0218	-0.1541	0.1377	-0.5555	0.2	0.3452	-0.3051	-0.0098	-0.8154	-0.7611	0.502	0.2857	0.2025	-0.2466	0.5813	0.3301	-1.1068	-0.0734	-0.1835	0.0316	0.2689	-0.7279	0.6324
"1552837_at"	-1.0338	2.0738	-0.1804	-1.1021	3.1565	-0.9792	-0.3657	0.2358	2.102	0.9229	2.9272	1.8211	3.2768	-0.0185	-0.9773	4.2306	-1.0499	3.0747	3.6041	0.0185	-0.6785	-1.1101	-1.1055	-0.6679	-0.59	-0.0546	3.6356	3.6325
"1552839_at"	0.0251	0.69	0.6625	0.9256	-1.1184	-3.365	-3.2474	0.2834	0.153	0.1909	0.0319	-0.5578	-0.5493	0.1321	-2.8258	-0.3309	-1.0396	0.0661	0.5305	0.0383	0.3772	-1.9165	-2.9434	0.0927	-0.0251	-2.0734	-3.5435	-1.59
"1552841_s_at"	0.0102	1.3438	-1.6133	-2.5357	-2.9961	-2.4685	-0.5034	0.4418	-0.0085	1.4376	-1.304	1.5706	-3.8296	-2.3846	-1.3905	0.8281	-0.859	-1.1479	0.4002	0.8195	0.0085	0.7667	-0.4169	0.3252	-2.3205	0.5944	0.4837	0.8757
"1552842_at"	0.2576	-1.0956	-1.9626	0.858	-1.1814	0.6156	-2.3976	-1.0407	0.1601	0.9391	0.0266	-1.3502	-3.4938	1.6149	-0.3796	0.8892	-0.7022	-0.6898	0.1235	0.6368	0.5705	-1.4304	-0.0266	1.183	-1.636	0.6319	0.0475	-1.163
"1552843_at"	-0.791	-0.3473	2.3379	-0.375	-1.3006	2.9273	-0.3743	2.1851	-0.1084	-0.2904	0.1084	-0.5472	-1.3239	0.1702	1.253	0.9142	-0.5329	-1.0272	-1.0095	0.33	0.3592	0.6354	-1.0034	1.3143	-1.4792	0.9971	0.3392	3.2886
"1552845_at"	-1.1658	-0.8916	-1.5423	-1.1382	0.7994	-1.1658	0.5626	-1.9717	0.993	-1.6484	-0.0771	-0.3533	0.2562	-1.657	-2.0219	0.6459	0.5091	-1.6918	0.6864	1.149	0.6601	0.4731	0.0771	0.7022	-1.6407	-1.5932	0.5185	1.1818
"1552846_s_at"	2.9899	-0.8472	1.8868	-2.1509	2.2513	-1.2321	0.4691	-0.9812	3.5576	-0.9129	1.2388	-0.7505	0.2188	-1.5451	3.5324	-0.9739	3.1196	-2.54	2.5847	-1.0847	1.1618	-0.4787	3.8153	-1.2107	0.0492	-0.7508	1.3165	-0.0492
"1552848_a_at"	-0.1104	0.4125	-1.4924	0.0493	-0.3478	0.3611	-0.0277	0.2907	-0.3959	0.4785	0.4875	-1.0915	-0.3094	0.5147	-0.6904	-0.6129	-0.376	-0.5808	0.0277	0.5721	0.3341	0.4863	-2.8262	0.2018	-0.6235	0.8554	0.5298	-0.2625
"1552849_at"	1.9258	-0.1099	-3.9332	-1.4791	0.1099	1.5576	1.3721	-1.9777	1.8356	1.4332	-1.1803	0.516	-1.9088	-2.9966	0.4641	-3.0651	1.2802	2.0978	-1.0704	-2.7858	1.6969	-1.9554	0.3706	-1.9339	0.7158	2.1177	-2.7607	-1.7885
"1552851_at"	-0.0173	1.5103	-1.4872	-1.6354	0.1945	-3.0755	-0.5997	-2.3128	0.0574	0.4444	0.5628	-2.6348	0.9865	-2.7596	0.2183	-1.5433	-0.2336	1.4609	1.2605	-0.9889	-3.1574	1.3472	0.3429	-3.0818	0.7443	0.8143	0.0173	-1.2188
"1552852_a_at"	-0.9471	-1.8468	-0.9379	0.1739	-1.6957	0.5109	-1.4194	2.0714	1.9934	-1.5621	-0.7782	-0.6144	-1.6043	0.0447	0.7495	0.5756	-1.8736	-1.3765	1.5422	0.2338	2.4262	1.0031	1.363	0.629	-0.0447	1.7691	-1.712	-1.21
"1552853_at"	-0.8699	-0.3552	0.1256	0.0127	-0.5982	1.6354	-0.4794	2.645	-0.3399	2.7858	1.1107	1.3752	1.665	-0.0127	-0.3431	3.0765	-1.4862	-0.595	-0.9021	-0.0246	-0.5868	-1.648	-1.652	2.4916	1.6602	1.6435	0.7922	2.7835
"1552854_a_at"	-0.966	1.7255	-0.0965	1.4613	-0.5203	0.5854	-0.2215	0.3054	-0.6205	1.5652	-1.0759	0.262	-0.6844	2.9209	0.0965	1.5344	-0.2676	-1.5495	-0.4084	0.8564	-0.2754	0.3887	-1.3829	1.03	-0.12	1.83	-1.265	2.3124
"1552856_at"	0.1791	-1.7491	0.1069	-0.1274	0.863	0.2973	-0.39	0.76	-0.1069	0.4971	-1.1904	-0.3984	-2.1135	1.5993	-0.179	1.1039	-3.8133	0.5649	0.6139	1.493	-0.961	1.349	-0.1701	0.2155	-0.4607	-0.9044	-0.3664	0.8971
"1552857_a_at"	0.2993	1.8675	-2.7605	-2.7088	-3.0782	1.4105	0.1817	-1.0806	-1.6546	0.7298	1.7637	-0.5123	-1.5668	-2.0358	-0.0851	2.8462	-1.0326	1.8991	-0.7383	0.7095	0.9104	0.6076	0.743	-0.9841	-1.8607	0.0851	-3.04	1.2864
"1552858_at"	0.8834	-1.0969	1.4681	2.18	-2.4707	-1.8048	-0.8441	-2.5735	-1.8157	2.005	-1.7621	-2.1406	-2.4534	1.593	-1.7565	-0.4009	1.5385	1.7814	0.4009	1.2634	1.7476	1.1681	1.5225	-2.5685	-2.0692	1.0487	1.9023	-1.8053
"1552860_at"	-0.8147	-0.5433	-0.7762	-0.4717	-1.2028	0.6986	-0.1199	0.8436	0.3371	0.5602	-0.5521	-0.1638	0.0306	0.2279	-0.6966	1.0397	0.1428	0.0299	0.0187	0.5343	-0.131	-0.7227	-1.0697	0.2405	-0.6905	0.2993	1.0597	-0.0187
"1552862_at"	-1.5194	0.0952	-0.3073	-0.3251	-0.6506	-0.0998	-0.0874	0.3426	-1.308	0.0346	-1.0158	0.041	0.7154	-0.3029	0.7447	0.0465	-3.4788	-0.906	0.1968	0.148	0.0199	0.5912	0.0599	0.6191	-0.1092	-0.0199	-0.4951	0.2509
"1552863_a_at"	-0.1523	-0.0647	-0.5705	-0.0926	-0.1607	0.3608	-0.3024	0.7396	-0.6128	0.1825	-0.6798	0.6837	-0.4809	0.2695	-0.4953	0.5647	-0.2968	0.0629	0.3471	0.7508	-0.0084	0.6053	-0.4061	0.2654	0.0992	0.3817	-0.0173	0.0084
"1552865_a_at"	-1.3529	0.929	-1.309	0.0931	-0.3058	0.9798	-0.6721	1.0013	0.0969	-0.3803	0.1466	0.4554	-0.1346	0.741	-0.2313	0.6875	-0.6084	0.2791	0.4263	0.7414	-0.2227	-0.4793	-0.1299	-0.539	-0.1409	0.6701	-0.0931	0.2028
"1552867_at"	-0.6331	0.4371	-0.2092	0.0215	-0.6043	0.3329	-1.3326	0.8602	0.0141	1.0066	-0.657	1.3429	-0.5398	0.9199	-0.7211	0.7179	-1.981	-0.0926	-0.4618	0.2336	-2.1193	-0.2677	0.2524	0.29	-1.4391	0.5603	1.3261	-0.0141
"1552868_at"	-1.6843	-1.2199	-0.0352	0.5685	-1.0658	0.6668	-0.2543	-0.0322	0.0322	0.7852	0.2508	0.1205	-0.2526	1.2056	-0.6668	0.8353	-1.205	0.6605	0.6099	-0.6216	0.4046	-0.1265	-0.8176	0.4991	0.4666	-2.734	0.2109	-0.7488
"1552870_s_at"	-0.3019	-2.6219	1.184	-0.2835	0.2137	-0.2342	-1.8414	-2.1713	0.6785	1.1024	-0.6113	0.3533	0.3863	1.2138	-0.1802	1.196	-2.156	0.3957	-1.6086	-1.8725	-1.0387	0.4477	0.7527	1.0883	0.7646	-1.7621	-2.6496	0.1802
"1552872_at"	0.1712	-0.4353	-1.5957	1.5486	-1.4353	-1.3056	0.9917	-0.5672	-1.4548	-0.6092	-0.2288	2.2465	1.1244	0.2313	0.3529	1.9501	-0.3891	0.3583	0.7307	-0.0952	-1.1716	1.4222	-1.5878	0.0952	-0.7664	1.0174	-1.8545	1.2273
"1552873_s_at"	-0.0066	0.1928	0.5841	-0.3368	-1.2599	0.4755	-0.1896	0.321	-3.145	-2.1582	0.0066	0.5121	-0.4346	0.4187	-0.1597	-0.4936	0.3336	-1.4348	0.0298	-0.1843	-0.9609	0.0907	0.1201	0.423	-0.0595	0.8603	0.1163	-0.1422
"1552875_a_at"	2.1375	-2.6708	0.2358	-2.7841	2.7336	-2.3042	0.0209	-1.9773	1.914	0.1185	1.0426	0.9615	-0.4789	0.5703	0.2667	-1.549	0.1348	-0.3522	1.0062	-0.0209	2.6656	-2.8858	-2.3466	-2.9825	0.6111	-0.392	-0.1265	-1.3333
"1552876_at"	-1.3357	-0.2332	-0.4593	0.854	-1.108	-0.5761	-1.2841	-1.2428	0.7179	0.3559	0.3418	1.3452	-0.3938	0.2971	0.3933	-1.5251	-0.0506	-2.3877	-0.7837	0.9962	0.7521	-2.3281	0.7349	0.3233	-0.2849	0.981	0.6599	0.0506
"1552877_s_at"	-1.6005	1.4201	-3.0376	-1.5198	-1.1244	0.6902	-1.9213	0.6261	-0.6206	0.7078	-0.4671	0.9995	-0.726	0.9007	-2.3718	0.5784	-0.0017	0.0017	-1.0178	0.9108	0.0218	0.7133	-0.9588	0.6489	-1.1589	1.2356	-0.8826	1.2512
"1552878_at"	-1.026	1.4376	-0.5377	-0.8985	-2.7791	0.3529	-1.4416	1.6252	-0.0058	0.0058	-0.8888	1.1038	-0.6521	2.0766	-0.9046	1.7552	-0.9669	-2.3608	-0.9291	0.3764	-0.5251	0.7466	1.0189	2.1272	0.7856	-0.0199	1.1319	0.4906
"1552879_a_at"	-0.1528	1.8989	-1.3388	-0.3626	-2.4554	0.6992	0.1528	1.1805	-1.5495	0.4498	-0.6007	1.1793	-0.9119	1.0453	-1.3592	1.4394	-0.8108	-1.3489	-3.0568	-0.382	-0.6541	1.6421	1.644	2.7669	-0.4193	0.3068	1.2481	1.1553
"1552880_at"	-0.1425	-0.0152	0.6974	-0.4564	0.2362	0.1751	1.1858	0.0819	-0.0908	-0.1011	0.2165	-0.0163	1.3528	0.0152	0.662	-0.0391	-0.3426	-0.1492	0.3445	-0.2933	1.2084	-0.9059	1.136	-0.5374	0.8407	-0.3933	0.5641	-0.6859
"1552882_a_at"	0.6657	0.7324	-0.0424	-1.7171	-0.7513	1.1398	0.0511	1.1451	0.8694	0.3688	0.3075	-1.1865	-0.1519	-0.1527	-1.3892	-0.7232	-2.3411	0.0424	0.4618	0.3871	-1.1402	0.949	-2.5775	-1.907	-2.0833	0.909	-1.2257	1.1978
"1552884_at"	0.0744	0.4117	0.1813	0.3937	0.2399	-0.0014	-0.2858	-0.6093	0.0052	-0.1759	-0.2588	-0.6195	-0.371	0.5453	-0.4152	0.5844	-0.5088	-0.7194	0.0996	0.6639	0.6176	0.0422	-0.4813	0.118	-1.1964	-0.0268	-1.155	0.0014
"1552885_a_at"	-0.358	1.3986	0.7442	0.8623	-0.2484	0.2484	1.2283	1.2623	-1.7051	0.7727	-2.5801	-0.6468	-2.1484	-0.4681	-1.5156	1.2591	-1.545	-1.567	-1.5737	1.5805	0.626	1.4073	-2.2234	0.7533	0.5725	-0.7836	-0.9464	1.9216
"1552887_at"	-0.4658	1.7448	-0.9453	0.0435	0.3073	0.7485	-2.1593	1.5938	-0.5781	1.1286	-0.0435	1.1072	-2.3146	0.6328	-0.6079	2.3644	-0.9648	-0.2418	-1.8367	1.4718	-0.1529	0.8903	-1.357	1.6129	0.7291	0.9074	-1.6137	-0.5487
"1552889_a_at"	-0.3271	0.0367	1.3928	-1.0463	-0.0367	-0.7515	0.2031	0.1747	0.1645	-0.0403	1.1543	-1.4243	1.1482	-0.1484	-0.6383	-0.0921	1.1345	-0.3587	0.3038	-0.3437	0.2771	-0.1313	0.8002	0.4672	0.6257	-1.0132	-0.2398	0.0514
"1552890_a_at"	0.2368	0.1344	-1.7465	-0.4467	-1.7135	-0.1741	1.0593	0.731	-2.4155	-2.0882	0.1271	-0.2407	-0.2863	0.4222	1.0203	-0.1271	0.3193	-2.0972	0.4333	1.4924	-1.6919	0.1891	0.9224	-0.6064	-0.3031	0.9278	0.9168	-2.528
"1552892_at"	-0.2374	-0.0044	-1.8893	0.5854	-1.4597	0.2309	-0.2596	1.5237	0.0044	-0.1332	-1.1742	0.717	-0.6429	1.1798	-0.4135	1.2852	-0.0324	0.0802	-1.4308	0.9412	-1.3731	0.4325	-1.5304	1.2607	-0.3018	1.0305	0.6224	0.8426
"1552893_at"	0.0424	0.1757	-0.4278	-0.2568	-0.2519	0.0365	0.1386	-0.0365	-0.5306	-0.2793	-0.8129	-0.1953	-0.3154	0.2891	-0.0396	0.3743	-0.2247	0.1912	0.3054	0.3347	-0.815	1.0212	0.0778	0.0523	-0.4161	0.5921	0.6915	-0.0391
"1552895_a_at"	-0.0527	-0.0776	-0.0915	-1.8232	-0.935	-1.1588	-0.0611	0.1677	0.0923	0.2389	0.2695	0.5144	-0.9931	0.6901	-0.222	1.1348	0.4577	0.1032	0.0527	-0.5636	0.7547	-2.6441	0.3712	-0.8659	0.1135	-0.825	0.6131	-0.0984
"1552897_a_at"	-0.2374	1.6875	-0.1837	0.5229	-1.5588	0.6339	-0.418	0.5748	-1.1949	0.132	-0.3938	0.1007	-0.3361	1.213	-0.802	1.6319	-0.2458	1.0328	-2.5673	1.1832	-2.8539	0.2483	-2.1931	0.6425	-0.144	0.7777	-0.1007	0.7133
"1552898_a_at"	-0.5122	-0.8271	0.1424	-2.0241	-0.0366	0.982	-0.2333	0.0983	-1.7653	-0.5936	-0.755	0.0366	-1.9157	2.2633	0.89	2.1047	-0.9362	1.485	-1.8902	1.6952	-2.1383	1.3276	-0.222	1.4037	0.7372	0.6455	2.2469	-0.4167
"1552899_at"	-0.7053	1.066	0.584	0.816	-1.5737	0.9646	0.1606	0.9929	1.417	-0.0357	0.6863	-0.1987	0.0357	0.9924	-0.493	-0.8239	-2.5276	-2.5863	-0.9033	0.885	-0.1156	1.3082	-0.5192	0.7049	-1.4186	-0.706	0.6167	-0.3381
"1552900_a_at"	0.3832	-0.6798	-1.4062	0.1521	-2.2454	0.218	0.1584	0.326	0.5672	0.0014	-1.4811	0.0013	-3.9636	0.7291	-1.4087	1.2827	-0.0178	-2.668	-0.0541	-0.8886	-0.0013	0.5616	-0.5523	0.4365	0.8626	0.8808	-0.3353	-0.6227
"1552902_a_at"	-1.3924	-0.5841	1.9457	0.0524	1.4062	0.4162	2.5656	-0.8046	1.1288	1.3407	1.8239	-1.3309	-3.0606	-0.5943	-1.7948	-0.2954	1.5766	1.9076	1.8749	-0.4208	-2.4335	-0.0524	1.2141	-0.8231	2.3545	-1.6914	3.0624	-0.501
"1552903_at"	-1.1647	0.8222	-4.9601	1.6874	-2.2558	-0.5471	0.0871	0.3506	0.2421	0.2168	-1.1803	-0.4111	-2.393	0.2823	-0.1206	0.4265	-0.4615	1.3608	0.2346	1.1094	-1.3757	-0.0871	-0.4034	0.9245	-0.7225	0.6036	-2.5377	0.4571
"1552904_at"	0.5135	-0.9744	-0.0458	0.1611	-0.0562	-0.3891	-2.575	0.7417	0.5262	0.848	-0.7846	0.3596	-0.4132	0.3511	0.2464	1.3472	-0.0698	-0.2175	-1.0225	-0.9548	-0.3184	0.5854	-0.1542	-0.3699	1.414	0.2431	0.6515	0.0458
"1552906_at"	-2.7194	-2.5598	0.8178	0.1822	-2.2532	-2.2004	0.2908	0.6221	0.9239	1.8435	-2.2271	1.339	-0.1822	1.5774	0.2787	2.8411	-1.1974	-0.5296	1.5614	-1.9316	-0.77	-0.8813	-0.3239	0.4268	-2.7808	-2.0304	0.5575	2.4781
"1552908_at"	1.7203	0.3012	1.7688	1.5029	0.9357	1.7375	-2.2672	1.6814	-1.2968	-0.984	-2.1831	-0.8527	-1.7638	1.4822	-0.4769	2.412	-1.0397	0.4271	-1.0689	-3.1682	-2.4633	2.1956	-2.2939	2.678	0.2864	0.713	-1.088	-0.2864
"1552910_at"	0.5257	1.1492	-0.2464	0.9555	-0.0201	0.7997	-1.1437	0.031	-0.5607	0.1682	-0.2864	0.0983	-2.9479	0.9134	-0.5563	-1.3279	-0.8093	1.1229	-1.1317	1.3616	0.6404	-1.5379	-0.1512	0.6058	-0.0653	0.0201	-0.5541	1.1464
"1552911_at"	-0.6234	1.0427	0.5884	-1.6464	0.1775	0.5487	-0.175	0.7144	-1.9346	0.175	0.4823	-0.6244	-1.7144	0.7233	-2.927	0.2987	-2.6226	1.2119	-2.3986	0.4473	0.543	-1.3373	-0.3962	0.1946	-1.9103	-2.5556	-2.1266	0.8336
"1552912_a_at"	0.3468	-0.9682	-2.5439	-0.9855	-1.4376	0.8651	-1.8362	0.5695	-0.3468	0.4044	-1.0188	0.5174	-3.1012	1.6535	0.9063	-1.1455	0.6451	1.2334	1.1046	-1.1523	-1.3731	0.451	0.9312	0.9037	1.6319	-2.1528	-2.3865	-1.0271
"1552913_at"	-0.3957	0.8775	0.2869	0.1882	-3.0406	-0.1135	0.3252	-2.7194	-0.595	0.2239	0.4247	0.5508	-0.0744	1.0042	-0.3433	1.3696	0.9455	0.0744	-3.7003	-0.5112	-1.258	0.2189	0.419	-2.38	-1.4729	-3.7239	0.2879	-0.539
"1552914_a_at"	1.401	-1.0174	1.5042	-1.7961	-0.4578	-0.3771	2.4804	0.0873	-0.4162	0.4741	1.851	-0.9208	1.1449	-1.792	-0.8782	-0.311	0.7316	-0.0594	0.4309	-1.2313	0.4212	-0.8976	0.4537	-1.7459	0.2273	0.02	1.1921	-0.02
"1552915_at"	-0.3548	0.7965	0.3351	0.0128	0.485	-0.622	-1.5647	0.6313	-1.5673	1.0434	-1.1109	0.5009	0.3965	-0.0128	-0.9263	1.2352	-0.2804	-0.7808	-0.0963	0.9811	-0.8897	0.6776	-1.5543	-0.7257	-0.8051	0.0361	0.5146	0.0227
"1552917_at"	-1.2464	0.2614	-0.68	0.0406	0.1657	-2.1439	0.0088	0.9617	-0.7268	0.1724	-3.2397	0.6244	-0.7026	0.1327	-0.8089	1.0502	-0.0088	-0.0801	0.1441	0.3543	-1.1395	0.2382	-1.6984	0.424	0.1761	-0.5277	-0.3153	-2.2503
"1552919_at"	-0.1636	0.3946	1.1753	0.186	-1.4077	1.0884	0.1636	-0.3415	0.9059	-1.8686	-0.1912	-0.46	-0.817	0.7697	-0.2943	-1.4609	0.5343	0.3389	-0.2246	0.3382	0.8412	-1.1596	0.3536	-1.3708	0.2754	-0.1871	0.8367	-2.0224
"1552921_a_at"	-0.1693	-0.6535	0.6968	-0.0157	0.7461	-0.5785	0.7164	-1.3838	0.3792	-0.1061	0.6419	-1.2422	0.5953	-1.2538	0.0157	-0.0423	0.9552	0.13	0.6575	-0.6946	0.5034	-1.3899	0.6021	-1.9287	0.7014	-0.7583	0.6746	-0.6697
"1552922_at"	-1.1589	0.9166	-1.9895	0.8733	-1.4172	-0.1483	-0.5598	-0.2111	0.8558	0.2318	-0.4958	1.0067	-0.3928	0.2017	-1.0777	-1.1471	-1.9178	0.5517	-0.1202	-0.737	2.1933	0.4082	-1.0738	0.9976	0.572	0.5679	1.0251	0.1202
"1552923_a_at"	0.053	-1.1347	-0.1647	0.5018	-0.0898	0.3811	-2.2802	1.1345	-2.9759	1.0008	0.3117	0.1834	-0.0536	0.664	-0.5628	-1.5036	0.0401	0.2985	-0.121	-0.5705	-0.425	0.3551	-0.6747	-1.1177	0.1124	1.0709	-0.0401	0.9163
"1552924_a_at"	-0.035	0.8431	0.4602	0.1505	-1.1593	0.7088	0.421	1.2962	-0.03	-0.113	0.2615	-0.3215	0.0011	0.5151	-2.0718	-2.3123	0.2321	-0.5863	-0.1907	0.0857	-0.4014	0.5223	-0.0011	-0.266	-0.485	0.87	-0.7564	0.667
"1552925_at"	-1.2351	-0.3629	2.66	0.1433	1.1347	-0.9444	-1.1862	-0.302	2.872	-0.2771	2.477	1.2694	-0.3899	1.0234	0.0372	-0.0372	1.6792	2.1583	-0.7865	-1.0542	2.0162	-0.4571	-1.1664	-0.3997	-0.9659	0.1453	0.2529	0.3659
"1552927_at"	0.2598	0.2112	-1.1284	0.6378	-0.8628	0.0977	0.4004	0.1911	-0.1888	0.6905	0.2765	0.251	-0.2311	-0.3574	-1.0992	0.0811	0.4911	0.6768	-0.1384	-1.0916	-0.235	0.7037	-1.2117	-0.5566	-0.0811	-0.7229	0.2206	-0.514
"1552928_s_at"	-0.1006	0.1491	-0.0619	0.4892	-0.1799	0.0964	0.646	-0.1459	-0.0122	0.022	0.2742	0.0122	-0.1106	0.1136	-0.6576	0.3009	0.5126	0.7479	-0.246	-0.4268	-0.1313	-0.1577	-0.1106	-1.8778	0.2157	-0.1529	0.3032	0.2109
"1552929_at"	-0.2528	-1.813	0.4453	0.9602	1.2343	-0.5727	-1.231	-0.6491	1.4817	1.7082	-1.374	2.5844	-0.5134	2.2423	-1.3766	-0.036	0.7229	-1.7595	0.036	2.0935	1.3232	1.7416	2.003	-1.9977	1.9209	-0.2653	-0.4343	-1.2945
"1552930_at"	-0.9296	0.511	-0.0543	0.546	0.3066	0.5758	0.1025	0.4204	-0.8271	0.1265	-0.5108	-0.115	-0.7631	-0.1953	0.2477	0.687	0.0873	0.2818	-0.0636	-0.0646	-0.227	0.0543	-0.665	0.2905	-0.7162	-0.2932	-0.5619	0.3338
"1552931_a_at"	0.026	0.3881	0.486	-0.0665	-0.2593	-0.0249	0.1069	-0.3661	-0.1622	0.2157	0.6038	-0.1267	0.5953	0.172	-0.5007	-0.3049	0.7808	-0.1931	-0.0166	-0.039	-0.8728	-0.0827	0.0166	-0.4272	0.2788	0.0943	0.3778	0.0675
"1552932_at"	-0.6107	-1.9687	0.3922	0.3722	0.1571	0.0806	-0.1194	-1.7585	-2.7189	-2.0013	0.0855	0.0156	-0.4639	-0.7695	-0.0156	0.4561	-0.8996	-0.3868	1.057	1.0446	-2.1188	1.5747	0.0425	0.5864	0.575	0.5619	-0.7596	-1.0377
"1552933_at"	-0.0225	-0.3173	-2.8188	-0.3084	1.5627	-3.6067	-0.0566	1.9169	0.7031	-1.8753	-0.9267	0.7207	-2.4159	1.1491	-0.3941	-2.5512	0.5429	0.3284	-0.0506	0.5227	1.1478	1.557	-2.3863	0.525	0.0225	-3.1332	0.8098	0.4487
"1552935_at"	-0.6127	0.4689	-0.0272	0.1666	-1.2805	-0.4922	-0.0813	0.8224	-1.0125	-0.0361	-1.52	0.2174	-0.6235	0.2483	-1.2014	0.6151	-0.5109	0.4175	0.6696	1.0386	-0.8622	0.7265	-0.0791	0.4663	-0.5361	1.0889	0.0272	0.2946
"1552937_s_at"	0.0163	-1.0826	0.003	-1.2827	0.295	-0.0391	-1.3828	-0.4683	0.1994	0.0961	-0.3857	0.25	-0.5029	-0.0404	-0.5861	-0.0588	-0.0867	-0.2075	0.0737	0.1125	0.1134	0.1483	-0.9331	0.6888	0.0189	0.4093	-0.003	0.4803
"1552938_at"	0.307	1.7552	0.0387	0.6401	-0.6813	-0.0159	0.603	0.6893	0.7	-2.2059	0.9289	-1.49	0.0039	-0.2679	-0.0393	0.1666	-0.6255	-0.0039	-0.118	-0.3746	-1.934	-0.202	-1.5315	0.5265	-0.362	0.7031	0.3049	0.7893
"1552939_at"	-0.717	-4.2289	-3.0412	0.4454	-0.0802	-0.4393	0.2427	0.1123	0.4074	0.8971	0.0107	0.7201	-1.3727	1.0107	-0.0184	0.1128	0.6549	0.3095	-0.0107	-1.4457	-2.6364	1.5757	-0.9743	-3.3166	-4.1336	0.8062	-1.6452	0.3993
"1552940_at"	-2.1415	0.1916	-1.9777	-0.9176	-2.6149	0.6838	-1.1779	-0.699	-1.8552	2.6461	-0.236	1.03	-1.7755	0.419	-3.4042	2.302	-2.1276	-0.3407	-2.8738	-0.1916	0.9399	0.504	0.6002	0.2843	0.3124	1.4281	1.2805	2.3101
"1552942_at"	-0.3926	0.2527	-0.1593	0.0569	-0.6982	0.2063	0.0164	0.9455	-0.6101	0.2701	-0.3376	0.3805	-1.1687	0.0685	-0.3194	1.0731	-0.212	-0.4753	-0.0898	0.7011	-0.0868	0.7777	-0.2062	0.4719	-0.0164	0.2973	-0.2089	0.4901
"1552943_at"	-2.0069	0.0436	0.6726	-0.875	-2.3913	1.0208	-0.8991	1.2512	0.4176	-3.3678	0.3033	-0.1525	-0.5533	0.9425	-0.0436	-1.6771	0.676	-3.7916	-0.9079	-2.0031	1.3545	2.1747	-1.6014	1.6191	1.6013	0.5959	-3.6182	1.1366
"1552944_a_at"	-1.0413	2.7384	-0.6853	2.2243	-0.8658	0.2794	-0.4288	2.0767	-0.5082	0.5231	-0.8405	1.6507	-1.1079	1.7221	-1.9397	0.8625	-0.9165	-0.4357	0.0629	0.7303	1.8033	1.4002	-0.3947	0.2604	-0.4454	-0.0629	-0.7955	0.4763
"1552946_at"	0.6757	0.0247	-0.6018	0.4968	-1.5756	0.3249	-1.1742	0.053	3.8833	-0.7472	-0.0632	-0.0247	-1.5383	0.4115	-0.6396	0.6483	-0.9252	-0.1943	0.1226	0.4503	-1.9026	0.1524	-1.9895	-0.632	1.014	0.7755	-0.1372	0.5316
"1552947_x_at"	0.2089	-0.1333	-1.7536	-0.0928	-1.5715	0.2507	-1.068	0.6549	3.3796	0.6832	0.6512	-1.3794	-0.3573	0.7287	-2.5036	0.3675	-3.7884	-0.7304	0.2629	0.1289	-3.787	0.0686	-1.4145	0.0857	-0.0686	0.2556	-1.8329	0.9822
"1552948_at"	2.0946	-0.4847	-0.9397	0.8555	0.3729	0.0315	-1.0139	-0.3463	-0.56	0.1881	-0.0039	-0.4021	0.4971	2.5827	0.3205	0.4981	0.0473	-0.315	1.1883	1.08	-0.5957	-0.2202	0.0039	-0.0095	-0.2427	-0.4274	-0.5256	0.9611
"1552950_at"	-2.03	2.6289	-2.163	-0.654	0.0166	0.8771	-0.3725	1.8764	-2.0982	-0.2583	0.2011	-1.0484	-0.948	1.0125	-0.2517	1.7611	-0.4026	0.4734	-0.1345	0.8726	-0.2436	0.7551	1.7813	-0.0166	-0.2777	0.8296	0.177	2.309
"1552952_at"	-0.5438	-0.7354	-0.875	0.8019	0.1084	0.7029	-0.4479	0.0477	-0.1271	-2.0195	-0.3531	0.8021	-1.2444	0.9207	0.161	1.1058	-0.2734	-1.5482	-0.9176	0.3868	-0.4575	0.6654	-0.2186	0.4264	0.4022	0.3946	-0.0477	0.7982
"1552953_a_at"	0.1793	0.7843	-0.72	0.388	0.7407	0.6123	0.0765	0.0981	-0.0673	0.8408	-0.8072	0.396	-0.5548	-0.1619	0.1051	-1.71	-1.0486	-0.0449	-0.4164	0.49	0.0849	-0.6985	0.0164	-0.0164	0.2967	-0.28	-0.6703	-2.2573
"1552954_at"	0.2063	-2.4516	2.8437	2.9086	0.4813	-0.0394	-0.8587	0.3511	-2.3794	0.1593	0.0816	0.0517	-2.8791	0.6833	-3.7463	0.5118	-0.2826	0.0394	-0.1729	0.616	-0.1338	0.5618	-0.8254	-0.8015	-0.1092	0.2075	-1.8824	-0.065
"1552955_at"	-2.2462	1.261	-0.5308	0.9176	-2.0033	0.1409	0.0561	-0.9383	-3.1644	0.8009	0.0726	0.4914	-1.8064	1.19	-1.6432	-0.293	-1.7843	0.7727	-0.42	1.2727	0.2332	0.8792	-2.2555	-0.0561	-4.482	0.1539	-2.5492	1.2313
"1552957_at"	-1.6905	-0.0946	-0.0337	0.8356	0.846	0.0044	1.3389	0.7775	0.8334	0.9167	-3.0364	-0.3107	0.873	0.8905	0.2613	-2.4044	-1.03	0.0143	-0.4041	0.12	-3.0041	-0.3919	-0.0044	-2.2574	-0.101	1.5481	-0.7212	0.2593
"1552960_at"	0.268	-2.4842	-0.0931	2.0627	-2.064	-0.8011	-1.5489	-0.7596	0.3024	-1.1976	1.1451	1.681	-0.9521	0.5011	-2.6956	0.1792	0.937	1.8448	1.5327	0.6721	-0.7311	-0.066	-1.7906	1.599	-2.0296	1.3974	-1.1904	0.066
"1552961_at"	-0.2956	-0.8964	0.6399	0.1026	1.0059	-1.9447	-1.3383	-2.2721	0.0398	-1.7123	-2.544	0.0549	-3.2155	0.883	0.8791	-0.1172	-4.0747	0.2186	0.6504	0.439	-2.0864	0.4438	-0.0398	-1.6371	-0.1801	0.2275	0.1425	0.7164
"1552964_at"	-0.8713	1.1279	-1.0433	-0.0247	-0.6965	0.1064	0.1945	0.793	-0.0065	-0.0014	-0.5398	-0.2065	-0.5795	1.0507	-1.1894	0.8541	-0.7592	1.1432	0.0014	0.8615	0.2872	0.7841	-0.7107	0.3276	-0.9798	0.015	0.1902	-0.05
"1552965_a_at"	1.1629	-2.1714	-3.9892	-0.4712	-0.0677	0.0677	1.2567	1.428	-0.1303	1.0755	1.1155	-1.4692	-1.0747	0.2758	0.501	-0.9435	-2.594	0.8691	0.7739	-0.4486	-2.1457	1.6645	-1.6171	0.2424	1.112	-0.5796	-0.9761	1.5399
"1552967_at"	-0.7354	1.2774	-0.0657	-0.4585	0.2499	0.1484	-0.0653	0.5582	-0.3202	0.3929	-0.3613	-0.2425	-0.7681	0.1562	-0.9417	-0.3202	0.0653	-0.3032	0.1941	0.623	-0.81	0.3837	-1.4955	0.1746	0.2499	0.4846	-0.3191	0.0737
"1552969_a_at"	0.1299	-1.7886	-0.4322	0.9645	-0.1714	0.9945	0.446	1.1877	-0.6825	0.6223	-0.3792	-0.0233	-0.1933	0.0147	-0.0147	1.7054	0.0202	0.8758	0.9655	1.4126	-0.2915	-2.3053	-1.2659	-1.4166	-2.4769	0.8423	0.5533	-2.4118
"1552970_s_at"	-0.0433	1.2649	0.0433	-0.448	0.1497	0.2319	-0.5585	-0.6319	0.1924	0.0504	0.3855	0.5755	-0.3082	0.1064	0.1225	-3.2254	-0.2127	0.5611	0.1591	0.2175	-0.4802	-0.059	-1.3742	-1.9623	0.4477	-0.365	-0.3589	-0.3204
"1552971_at"	1.8689	-0.7392	-1.3034	1.5191	-1.4274	1.192	-1.0553	-1.3399	-1.2513	0.894	-2.4832	-2.4335	-0.1584	2.1343	1.0312	2.2653	0.7042	1.6118	-1.4869	-0.2753	1.7335	-0.0299	0.7889	0.3644	0.0299	-2.4442	-3.0003	2.2138
"1552972_at"	-2.1502	1.9396	-0.1319	1.8102	-2.1925	0.3484	1.0013	1.842	1.1195	-1.7235	-0.1335	-2.0614	0.8812	1.9375	-2.272	-1.0091	-1.4049	1.7877	-2.6137	2.113	0.5812	0.1319	2.1233	-0.3205	-2.5785	-1.1619	-2.5502	0.8116
"1552973_at"	1.283	1.529	0.7676	-1.3482	0.3593	-0.3038	-0.1416	-0.5715	1.4869	1.3771	-0.5731	0.5451	-1.7478	-0.8943	0.5033	0.333	-0.0298	-0.711	-0.9459	0.7925	-1.4639	-0.0456	-0.3912	-0.8569	1.1749	0.0298	0.798	0.4412
"1552974_at"	-3.0379	1.3713	-0.8075	-2.5785	0.7263	1.7182	1.1991	-1.2448	1.2992	-0.4308	1.545	-1.8495	-2.1279	0.653	-2.5717	1.3323	1.73	0.4308	-3.0755	0.9022	-1.0342	0.836	-1.4195	-2.2504	-3.0403	-0.8767	1.1642	2.4766
"1552975_x_at"	0.557	0.7479	-0.4249	1.0811	-0.4172	0.776	0.3949	-2.8797	-0.7603	0.0161	-3.3688	0.1228	-1.3556	-2.9883	0.1632	0.2142	-0.0161	-0.1105	-0.7024	0.1197	0.2892	0.5351	0.2861	-2.574	-4.5708	-0.258	-4.1315	0.7842
"1552976_at"	-0.1922	0.2746	-0.2954	-0.0673	-0.5106	0.1017	-0.5118	0.5615	-1.1105	0.6641	-0.7618	0.5718	-0.6518	0.4568	-0.5435	0.5606	-0.379	0.0566	0.5656	1.0207	-0.2418	0.5901	-0.2497	0.3449	0.0173	-0.0173	0.1169	-0.13
"1552977_a_at"	0.66	-0.8414	0.2282	-0.2247	0.511	-0.2641	0.1963	-0.641	0.5555	-0.3671	0.2559	-0.2706	0.7529	-0.6732	0.0585	-0.5815	0.5295	-0.0585	0.108	-0.3425	0.4539	-0.4854	0.3527	-1.0222	0.4797	-0.3549	0.3155	-1.0253
"1552978_a_at"	0.2606	-0.3733	0.456	0.3446	1.2225	-0.2785	0.4115	-0.9838	0.0991	-0.4247	0.2443	-0.293	0.4401	-0.4995	-1.1239	-0.3494	0.1544	0.3745	0.432	-0.817	0.331	-1.2598	0.1466	-1.6927	0.3739	-0.7447	-0.0991	-1.0514
"1552979_at"	-2.2561	1.9136	0.2768	-1.2052	2.3324	0.3471	1.4256	-2.002	-2.1647	-0.2768	0.3581	-2.0038	1.4278	1.2371	1.311	-0.6648	2.036	2.7083	-0.9258	-1.5963	-0.9221	-1.3399	1.1942	-2.8756	0.5254	-1.7471	1.9588	-0.903
"1552980_at"	-0.5484	0.1316	-0.4219	0.5329	-0.2096	0.3037	-0.1826	0.6473	0.0077	0.1541	-0.5083	0.5446	-0.3319	0.1128	-0.0077	0.5248	-0.0903	0.4899	0.1178	-0.1121	-0.3891	0.423	-0.6348	-0.0341	-0.3158	-0.3946	0.0204	0.456
"1552982_a_at"	-0.4094	1.5789	-0.1985	-0.1529	1.9314	0.7098	1.4173	2.3048	0.1762	0.7069	-1.3433	0.1492	0.028	-0.028	2.0513	-0.552	-0.4011	0.1429	0.3046	0.0289	-0.5475	0.2475	-0.3388	-0.1871	-1.6159	-0.7553	-0.397	-1.2333
"1552985_at"	-0.7518	1.5749	-0.1435	1.453	-0.2172	1.3506	-1.1533	0.1931	-0.402	1.5014	-0.8319	0.5606	0.2364	0.8721	-3.9772	1.0713	-0.5867	-0.6827	-1.1319	1.1591	-0.0306	0.5821	-0.0938	-0.2185	-2.9664	1.1005	0.0306	0.6839
"1552986_at"	0.0004	-1.6004	0.8755	-1.8707	1.2332	0.7174	-0.8937	0.9401	-0.0014	0.0434	0.888	-0.0656	-0.3656	-0.7715	1.4238	1.6311	-0.391	-1.4252	-0.0382	0.6581	-1.6746	-0.0004	0.7077	-0.1098	0.9771	0.0266	1.9098	-1.3115
"1552987_a_at"	0.97	-1.085	1.256	0.8553	-3.6965	-1.9795	-2.6226	0.4707	-0.2447	1.8461	0.7536	1.4092	0.3497	-1.6696	0.2447	-2.7459	0.5262	-1.8023	-0.6346	-1.7936	-2.3571	1.9681	-0.2875	-1.7005	0.6644	0.5909	-0.4136	1.3103
"1552988_at"	0.0552	0.8447	0.2775	0.1816	0.4037	0.2979	-0.7813	-0.9731	-0.0839	0.5736	-0.6726	0.2163	-0.1174	0.9097	0.4315	0.0163	-0.3355	-0.0163	-1.6833	-1.11	-0.567	0.3548	-1.2759	0.5191	-0.141	0.6786	-4.3695	-0.9867
"1552990_at"	0.1472	0.5598	-0.0784	-1.1811	0.6407	0.8418	0.0548	0.0441	0.1339	-0.7483	-0.5033	0.5475	-0.3891	0.1014	-0.3439	-0.438	0.7009	-1.1729	-0.0441	-0.3556	-0.0683	-0.2043	-0.6598	0.1343	0.4049	-0.4856	0.7152	0.8925
"1552991_at"	0.0066	0.0457	0.5066	0.5398	-1.2449	0.1549	-2.4482	0.7255	-3.709	-2.3309	-1.2644	-1.3853	0.7326	0.0868	0.0141	0.593	-3.676	0.1175	-0.0066	1.0572	-1.0393	-1.8596	-1.5511	0.028	-2.4924	-2.025	0.5563	-1.4384
"1552993_at"	-0.2618	0.7392	-1.1197	1.4667	0.1474	0.3907	-0.8387	-0.9128	-0.37	-0.6896	-0.8548	0.3554	0.4428	-0.4889	-0.0052	3.3188	-0.4844	0.0052	2.3226	-0.3141	-0.9685	3.0035	-0.84	0.7102	-0.1139	3.0335	0.6933	0.7423
"1552995_at"	-1.4492	-1.9695	-1.3865	-1.2624	-2.2532	-0.0354	0.666	2.4941	1.2159	2.7166	-0.7685	0.9293	-1.816	1.1295	0.0354	1.4697	-2.6237	-0.9338	-2.0908	1.7463	-1.0433	2.254	-2.2386	0.9977	0.2485	2.8757	-1.7778	1.8616
"1552997_a_at"	1.5413	-1.502	0.5532	-0.7827	0.1658	-2.2606	0.1056	1.4407	0.0175	-0.3315	1.3184	-0.165	0.8579	1.0188	-1.4174	-0.8481	-0.8118	0.8857	0.702	-0.4477	-0.0175	-0.9947	-0.207	-0.0718	1.8194	0.7081	2.063	-1.1607
"1552998_at"	-1.3571	0.3774	0.258	-0.3773	-1.901	2.4385	-1.4281	0.3586	-1.5786	1.8142	-2.666	0.7756	-2.5377	-0.0816	-3.3503	-0.1721	-2.9644	-1.2726	0.897	0.1783	-1.0661	2.9206	1.7508	0.2569	-2.5709	0.0816	2.1794	1.2785
"1552999_a_at"	2.6262	-0.1859	-0.1357	-0.2618	1.0537	1.766	1.3124	-1.2957	2.2408	1.4985	-1.0546	-1.1011	-1.751	-0.0903	-2.1685	2.4067	1.6865	-1.0092	1.6194	0.6408	-1.5353	0.0903	1.54	1.9206	-0.5615	-0.5532	0.1276	-0.4407
"1553002_at"	-0.8965	0.3738	-0.2966	1.7765	1.261	-0.2541	1.8879	1.5705	-0.7821	0.0385	-0.982	1.512	-0.2548	0.5236	-1.9239	-1.017	-0.0385	-0.6952	-2.1327	-1.3804	0.6547	-1.1397	1.4268	2.1337	0.0618	-1.5279	0.7563	0.9005
"1553003_at"	-3.1415	0.546	-0.3001	0.1289	-0.2858	-0.336	0.2407	0.0426	-2.8211	0.7462	-0.6316	1.0587	0.1611	0.0481	-0.1543	-0.0426	-3.3763	0.6281	0.5459	0.2161	0.1426	-0.445	-0.0818	-0.652	0.2969	1.2477	-0.2447	-0.825
"1553004_at"	-0.5909	-1.9336	-1.0426	0.442	-0.5176	-0.1459	-0.5409	0.6462	0.2691	-0.0829	0.5077	0.3158	0.1425	0.7719	-0.5452	-0.5933	-1.0499	-0.1881	0.7016	0.0631	0.3329	0.7663	0.5647	0.415	-0.7765	-0.0631	0.2029	-0.1841
"1553006_at"	-0.9156	1.5205	0.7866	-0.7933	-1.4956	1.8577	-1.1889	-0.0818	1.8149	1.9019	0.0818	1.3857	-1.9427	-0.6697	1.791	2.4762	-1.6072	0.9941	1.2683	-1.4475	0.8258	0.124	-1.0894	-0.9289	-0.9542	0.8547	-1.1954	-0.858
"1553007_a_at"	-0.2339	1.3105	1.4733	-0.1106	-1.2927	-1.6188	1.7182	-0.5371	-1.4227	0.0433	1.8247	0.1205	-1.6299	-0.8359	-1.2522	-0.4084	-0.2682	-0.4155	0.1166	0.3464	0.7242	2.7444	0.2514	-1.7098	1.2646	-0.0433	0.27	2.394
"1553009_s_at"	-0.4663	-0.0183	-0.6007	-0.2743	-0.7229	-0.1873	-0.1482	0.4238	-0.5303	0.2369	-0.8442	0.1379	0.4997	0.2674	-0.8701	0.6332	-0.4736	0.0183	0.0629	0.366	-0.3256	0.2945	-0.429	0.2491	-0.3499	0.8832	0.2861	0.7465
"1553011_at"	-0.1765	0.2207	1.0566	-1.9853	0.8614	-1.0931	-1.1556	0.4081	-2.2316	1.7402	1.5035	1.0601	-0.753	-1.3253	-0.9352	-2.0209	1.2467	1.2392	1.8227	2.3647	-2.0892	-1.2469	-0.9235	-0.5163	-2.3078	1.5371	1.3319	0.1765
"1553013_at"	1.0047	1.3963	0.4307	-0.0776	-0.1074	-0.6409	0.8118	0.6836	0.0776	1.1308	-0.6013	-0.6046	-0.1203	0.5251	-0.4418	1.9302	0.2231	-0.3716	-1.6102	-0.3789	0.5661	-1.1884	-0.3593	1.4294	-0.9759	1.1588	1.8138	-0.121
"1553015_a_at"	0.0304	0.194	-0.5961	-0.0819	-1.8201	-2.6811	-0.5681	0.6947	0.2942	0.0718	0.0691	0.7072	-0.0304	-0.5973	0.5089	0.2473	-0.1487	0.3945	-0.622	0.578	-0.1824	0.5413	-0.6659	-1.7776	0.4812	-0.0363	0.4078	-1.339
"1553016_at"	-1.6704	0.5091	-0.5382	0.7922	-0.4751	0.078	-0.4759	0.1456	-0.9173	1.1443	-4.3279	0.7942	-4.1348	0.3134	-0.7953	0.8731	-0.5078	0.915	-0.1615	0.3851	0.2686	-0.078	-0.794	0.4912	0.1808	0.7066	-0.8385	-0.3523
"1553019_at"	-1.7421	0.3313	0.4891	-0.2736	0.9911	-1.0823	-1.1617	0.5293	-1.638	0.3018	-1.7122	-1.2399	0.1843	0.0444	-0.6911	-0.8337	0.4033	-1.546	1.5039	-0.9107	0.4561	0.7666	0.3669	0.5255	-0.0444	-0.3414	0.4067	-0.3195
"1553020_at"	-0.1441	-0.6207	-0.5235	0.3142	0.2649	0.0205	0.6505	0.2357	-0.0205	1.2672	0.3522	-1.9473	-0.5088	-0.1505	-0.2645	0.2526	-0.5704	-4.2895	-0.22	0.4767	0.21	0.3599	-0.0512	-0.1093	0.8829	-0.0705	0.568	0.9403
"1553021_s_at"	0.256	-2.5808	0.3501	-0.1029	0.47	-0.2481	0.2308	-0.8225	-0.0627	0.0935	0.9582	-1.0063	0.349	-2.1756	0.1961	0.0001	0.8368	0.3987	-0.5769	-0.6238	-0.7053	-1.7581	-0.0001	-1.3256	0.1522	-1.5282	0.8338	0.3224
"1553022_at"	1.3444	1.2727	1.1127	-1.8118	0.9585	-3.6348	-0.3756	-0.3176	0.0124	0.8708	-2.1764	0.3832	-1.5855	0.7817	-4.1702	-3.3394	0.9891	-2.4357	-0.0124	-2.379	0.7786	0.4973	-2.5173	1.5114	-0.3489	0.0278	-0.8744	0.9887
"1553023_a_at"	-0.0303	-0.3393	-0.5845	-0.1059	0.6145	-0.2412	0.0118	0.51	-3.0685	-2.6168	-0.0478	-0.4217	-0.0118	-0.0898	0.4744	-2.4522	0.9038	-2.1761	0.969	-0.188	0.4152	0.6066	0.9475	0.7372	0.311	0.494	0.6344	0.3969
"1553024_at"	-0.3228	-2.605	-3.95	-0.2309	0.6949	-2.3024	-0.4409	0.9054	0.2245	-1.7689	-0.0758	-2.3534	-2.7815	1.5771	-0.5006	0.5193	-1.0864	0.8014	1.752	0.842	0.8162	1.8117	0.1186	0.7477	-1.8989	-3.2962	0.0758	0.7124
"1553025_at"	-2.2205	0.2053	-1.1403	0.3556	-0.8839	-2.1827	0.4797	-0.1013	-1.5721	-0.3907	-0.5371	1.9625	0.9458	-0.5988	-1.4209	1.3131	1.4512	-0.9604	-1.4978	0.3313	1.0214	0.9974	0.1013	0.8891	0.6729	-1.3211	1.2948	-0.5797
"1553027_a_at"	-0.3895	-1.7789	0.0606	1.0285	-1.1005	-1.3537	-1.2523	-1.3438	3.3873	1.1153	1.4285	-0.0995	-1.1574	1.2699	1.8825	1.0482	0.8494	0.3876	-0.0606	-1.0534	0.3834	-0.9371	-2.2271	0.2985	-0.0841	-1.8272	1.0119	0.7909
"1553028_at"	1.3941	0.0118	-1.1947	1.3241	-1.1133	0.9337	-2.3039	0.0809	-0.5795	-0.0118	-1.0637	1.8751	0.7537	-0.4583	0.7859	0.3317	-1.167	-0.4362	0.8803	1.4559	-0.1356	0.381	-1.144	1.8946	0.6451	-0.2988	-0.2019	-0.964
"1553030_a_at"	-0.6806	0.429	-0.2887	0.7204	-0.7891	0.2781	-0.6141	0.9315	-0.3414	1.1526	-0.8944	0.8741	0.0872	0.6948	-0.1479	0.3469	-0.6238	0.4841	-0.4115	0.5392	-0.3252	0.3802	-0.2399	-0.2966	-0.0872	0.6227	-0.4824	0.5814
"1553031_at"	0.7327	0.3481	-1.2352	-0.3327	0.7296	-2.2053	-0.995	0.7543	-0.2809	-0.7098	1.8434	0.2234	-0.281	-1.6602	0.3793	-2.8041	-3.0321	-4.104	-0.0016	0.2629	0.8951	-2.2691	1.8932	0.0597	-1.5547	0.0016	1.3042	0.9147
"1553032_at"	0.041	0.1427	2.0771	-0.6928	0.7209	-0.0959	-0.813	1.1849	0.046	-0.1298	-0.538	-0.3111	-0.9616	0.2266	0.4772	1.3002	-1.3793	-1.5077	1.3035	1.2245	0.2497	-0.2725	-0.5962	-0.041	-0.6303	1.3021	-0.2345	0.2057
"1553033_at"	-1.4682	2.7237	-1.172	-0.9601	0.6621	3.2097	-0.4395	3.2453	-1.0274	-0.5189	-1.5515	0.7115	0.0394	1.5163	-1.4473	0.2665	-1.1668	-0.0394	-0.8917	0.6473	-1.0857	1.5853	2.6522	1.7612	-1.1538	1.3741	-0.3568	1.6408
"1553034_at"	0.2944	-0.705	0.3908	-0.697	0.3243	-0.6915	0.0193	-1.5776	0.5808	-1.3089	0.1499	-0.4396	0.6806	-0.0193	0.3412	-0.4691	0.6861	0.2301	0.2702	-0.4169	0.3345	-0.6394	0.1169	-0.5493	-0.535	-0.5936	0.3969	-0.8403
"1553036_at"	-1.728	-0.0347	1.7551	-0.643	1.9511	0.2823	-0.0226	0.4383	0.0226	2.8355	-2.139	0.2875	-2.2082	-0.8105	-1.6256	1.6085	-0.2973	-1.1031	0.0351	0.2311	-0.2589	-0.9151	2.735	0.6731	-0.0262	-0.6329	1.5834	1.9112
"1553037_a_at"	0.3763	0.6919	-0.1157	0.5167	0.1157	-2.4471	-3.0177	-1.4696	0.2891	-0.4346	-2.7092	1.5453	0.4098	0.44	-1.2829	1.2758	-2.4405	0.3557	-3.2169	-2.1271	0.4394	0.9995	-3.1787	0.2416	-1.9846	-1.1022	-0.4599	1.0545
"1553039_a_at"	-0.0192	-0.204	-0.1522	-0.3377	0.0192	-0.0698	0.3306	1.01	-0.4625	0.3592	0.1016	0.792	-0.622	0.4614	-0.4934	0.0704	-0.6019	-0.0279	0.0563	1.1076	-0.1554	1.0486	-0.6133	-0.3697	0.5193	-0.4401	0.6336	0.0293
"1553041_at"	-0.102	-0.1996	-0.0935	0.6253	-0.0386	0.7403	0.0386	1.1494	0.3397	1.607	-0.0456	1.7835	-0.4604	-0.2061	-1.1937	3.4814	-0.9149	1.5985	-0.6493	1.2291	1.4759	1.2206	-1.6113	2.7083	-0.3544	0.8872	-0.7095	-0.5422
"1553042_a_at"	0.2708	-2.3035	0.1075	-0.3455	1.1305	-0.4633	-0.8852	-0.1075	-2.5965	0.3183	1.0478	-0.1934	1.1146	0.3162	0.6722	0.5189	0.3404	-0.5783	0.6107	-0.2922	0.6775	-1.5288	1.0803	-1.3524	0.4393	-1.5674	-0.4125	-0.1483
"1553043_a_at"	3.7076	-0.8225	0.721	-4.6275	2.4777	-2.3105	0.5282	-2.9786	1.7007	-1.5637	1.6203	-0.5282	1.603	-0.8053	1.7575	-1.3549	0.9945	-2.1854	1.8915	-1.1496	1.8927	-4.241	1.5764	-1.6398	1.1949	-3.357	1.1959	-0.9627
"1553044_at"	-0.5357	1.4838	0.5308	1.8175	-0.9222	0.9659	1.1702	0.2717	-2.2719	-1.2808	0.4446	0.1278	0.5706	-0.1278	1.4121	-0.5881	-0.985	0.2616	-0.3569	-0.7246	0.3096	-0.7574	-0.2139	-1.1545	-1.3117	-0.7587	1.3747	0.9756
"1553045_at"	0.9496	-0.8511	-0.5351	0.0462	1.6465	-0.4281	0.2108	-0.2118	1.2465	-2.231	1.4452	-0.0462	-2.8115	0.3598	0.6312	0.6706	0.0565	-1.3094	-0.3537	-1.4414	1.728	-1.289	1.6117	0.3271	-2.0385	-1.2986	-0.1449	0.5116
"1553046_s_at"	0.9321	-0.4957	0.9454	-0.6455	-2.5052	-0.072	-2.5415	0.4637	0.7375	-0.0394	0.7519	-0.3313	1.3204	0.3906	-0.4541	0.4971	2.1977	-0.0028	2.0502	0.5091	-1.4724	0.0028	1.4646	0.0256	-1.6457	-0.2393	-1.3284	-0.1441
"1553047_at"	-0.0926	-1.5133	0.1975	-0.4341	0.1042	-1.6654	0.4031	-0.8113	0.0058	0.0169	0.0226	0.0412	-2.6396	-1.3558	-0.1191	-0.3719	-0.0236	-0.0058	0.7196	0.1862	-0.9575	-0.7585	0.328	0.1254	0.4444	-0.06	0.2012	0.4397
"1553048_a_at"	-0.1818	-0.3191	-0.0261	0.0121	0.1958	-0.0815	0.1018	-0.0275	0.0927	0.3067	0.5009	0.4273	0.2033	-1.0382	-0.4564	-0.2795	0.0658	0.2921	0.3572	-0.4197	-0.6344	0.4082	-0.0121	0.0386	-0.2075	-0.3239	-0.3824	0.3056
"1553051_s_at"	-0.173	-0.5371	-0.5386	1.1161	-1.2171	-0.0909	-1.4585	2.3832	-0.955	1.2829	-1.378	-0.8123	-2.0363	-0.6334	0.7797	0.5045	1.7959	-0.7822	0.0909	1.0072	1.0925	1.2546	1.352	1.7791	0.9092	0.9597	-1.2955	-0.8455
"1553052_at"	-1.4342	-0.5707	2.3064	-0.5832	-1.3271	-1.2072	1.5538	1.251	1.8215	1.862	-0.0446	2.2344	0.3343	-0.3258	-0.5571	2.2652	-1.0089	-0.6133	-0.7032	2.1418	1.1295	-0.9324	0.0446	-1.3359	2.1084	2.2798	1.349	-1.7072
"1553053_at"	0.8212	0.3724	0.3583	0.5149	-1.299	-1.77	-0.9489	2.7563	-0.8141	-1.4067	0.0113	1.4642	-0.7847	0.4384	-0.6701	2.1573	0.0582	-2.044	0.5531	0.0733	-0.0113	-0.2672	0.432	3.038	-1.2663	-0.5339	-1.2199	-0.186
"1553055_a_at"	1.7321	-0.3571	1.971	-0.1372	1.4813	-3.0292	-0.3408	-3.4832	0.6841	-0.6336	2.0569	-0.3128	2.016	-0.613	0.5806	-1.4207	1.4604	0.087	1.2115	-0.7733	1.8618	-4.8317	1.2852	-0.087	1.0625	-1.3795	0.7005	-0.4378
"1553057_at"	0.7485	-2.4244	0.3497	-0.3687	0.0491	-0.7127	0.0247	-0.012	0.5408	0.9381	-3.8721	0.4879	-0.6059	1.5897	-1.1495	0.696	-0.4479	-0.077	-0.7644	0.012	-0.0131	1.2119	0.1324	0.8907	-0.2491	-0.2918	-0.3571	0.8049
"1553058_at"	0.3097	0.3156	-1.8192	-0.0365	-0.121	1.288	-0.0402	-0.6733	-1.1201	-0.0483	-0.6962	0.1611	-3.1688	0.5878	-0.6781	1.8831	0.2622	-0.5027	0.0365	-0.6957	0.4523	0.112	-0.1034	1.0255	0.3689	0.7891	-1.0605	0.5369
"1553059_at"	1.5593	2.8544	-0.8299	-0.4904	-0.7458	-1.9683	-0.2967	0.0361	-0.0547	-0.9086	1.5788	0.1167	-1.4373	-1.8031	0.0487	-0.9748	-1.6327	-1.3436	2.5508	2.2546	-1.8938	0.3087	0.1205	-0.0361	0.674	2.4198	0.2762	0.4446
"1553060_at"	0.3084	-0.1058	0.6372	-0.1945	-1.1214	0.3211	-0.0069	0.5987	-0.6998	1.1279	-0.0376	-0.445	-0.1762	0.0069	-2.9001	-0.1965	-0.0909	0.3379	0.1976	0.6101	0.4234	1.33	-0.519	-0.9481	0.4233	0.7655	0.2273	-0.6665
"1553061_at"	-0.3603	0.8441	0.0782	-0.2329	-1.2007	0.2059	-0.2622	0.4932	-1.1099	1.2133	-0.7715	-0.2958	-1.371	0.1871	0.1363	0.1616	-0.3503	-0.5681	0.0048	0.1574	-0.3437	0.5375	-0.7988	-0.0048	-0.6098	0.9841	0.1759	0.4599
"1553062_at"	-2.4776	1.1198	-1.2865	0.5555	-1.311	1.0779	-0.0384	1.3199	-0.4678	0.9589	-1.3239	0.2281	-1.3808	1.2218	-1.646	0.1521	-0.4862	-0.2024	-1.2998	1.3326	-0.4253	0.5105	-2.816	1.4619	0.0384	0.4867	-0.9474	1.8343
"1553063_at"	-0.0102	0.5176	0.0102	-0.052	-0.6236	0.0456	-0.8031	0.5687	-0.0838	0.3161	-0.3133	-3.768	-0.5722	-0.2276	-0.2879	1.1307	-0.9566	0.7071	0.3106	0.871	0.4103	0.0736	0.4733	-0.1356	0.5514	0.7984	-1.1434	-1.2593
"1553064_at"	-0.6301	-0.1242	0.9284	0.2395	0.9204	-0.523	0.4005	-0.3108	-0.5864	-0.006	1.2991	1.4572	-0.9115	0.4455	0.3568	-0.0368	0.3029	-0.09	-1.3728	-0.4656	-0.0772	-0.7775	0.006	2.2901	0.4594	0.929	-1.773	2.6531
"1553066_at"	-0.0283	0.3834	0.103	-1.2762	-0.5786	0.0283	-1.1522	0.6052	-0.9641	-1.2931	-1.078	0.7513	-2.8962	0.3412	-1.4125	-1.3515	0.0303	-2.2016	0.4607	0.5953	-0.8031	0.8527	0.3769	0.5685	-0.0629	-3.0449	0.8433	0.0736
"1553067_a_at"	-1.5105	-0.3764	-0.6893	1.4632	-1.3579	0.5116	-0.3997	0.2836	-2.2207	1.9697	-1.7201	0.123	0.6152	-0.385	-0.3158	0.2904	-0.2761	0.3461	1.3427	2.1659	0.3845	-0.0075	0.0075	-0.7899	0.8217	-1.4202	-0.1348	0.2103
"1553069_at"	-1.5236	1.5718	-1.6208	-1.2933	-2.6009	-1.1355	-0.8275	2.6886	1.3146	1.8024	0.962	-0.1726	-1.1743	2.0347	0.9546	1.2132	-1.1622	1.2788	-0.151	0.8714	-1.2145	2.5066	-0.3379	1.4349	-2.8741	0.151	1.6064	-0.8533
"1553070_a_at"	1.3932	0.6159	-0.2222	-0.8928	-0.2631	-0.6233	1.0434	-0.3691	1.0106	0.457	1.0387	-0.428	-1.6958	0.2222	-2.7917	0.9368	1.3416	0.9731	-0.474	-0.399	0.389	-0.9546	-1.1934	0.895	-0.4704	1.9281	1.1861	-1.3266
"1553071_a_at"	0.5924	-0.227	-1.2456	0.5795	-0.909	0.4717	0.2506	0.0179	-1.1656	-0.2897	-0.4116	1.3612	1.2464	-1.1867	-1.2523	0.3021	1.098	-0.182	1.2158	-0.4763	-1.1317	-1.0117	-0.2292	0.3966	1.9645	-0.0179	0.4526	0.452
"1553072_at"	1.9122	1.1376	-1.755	1.5446	-0.873	1.8056	-1.4933	2.9824	-0.6572	-0.0336	2.3271	-0.2171	-0.9052	0.925	-1.5734	0.7127	-0.6583	3.1612	-0.6512	2.9824	-0.746	0.2687	-1.8676	0.0336	-0.6269	1.0858	-0.4516	1.2298
"1553074_at"	-0.9488	-0.4455	0.627	-2.4876	-0.8867	-1.0018	0.6067	-0.3362	0.1236	1.1431	-2.7659	0.9049	0.5099	-0.2017	-2.4942	1.2682	-0.0801	-1.4574	0.0801	-1.9085	0.3251	1.2092	-3.1938	-0.7477	0.1198	0.1622	1.0256	1.1962
"1553075_a_at"	-0.2557	-0.5486	1.2254	0.9585	-0.5915	0.9226	-1.6075	-2.9482	-1.1921	-1.6631	1.6339	2.261	-0.4793	1.3363	-0.283	2.3662	1.0891	-2.7519	-1.3593	1.8366	1.63	2.3243	0.2557	1.4823	-2.3526	-3.0862	0.9041	-1.2583
"1553076_at"	-0.0628	-0.4088	2.935	-0.1819	-0.5908	-1.8749	-0.9181	0.1756	2.5728	-0.0381	2.4092	2.7329	0.9155	-1.0464	-0.319	0.851	-0.2133	2.2517	1.3591	-0.4536	0.0381	-0.3207	2.4139	-0.2716	1.2751	-0.6059	2.1522	0.8444
"1553077_at"	-1.0605	2.7584	-0.9468	1.5156	1.4503	-0.1942	1.7583	-1.7507	-2.0552	-0.9902	0.946	0.036	-0.2119	-0.036	0.7488	0.6438	0.2668	-1.1719	-1.0043	-0.0834	-0.8673	1.7312	0.8299	-0.1581	-1.2387	0.6087	1.2079	0.5965
"1553078_at"	-0.5696	-1.6276	-0.5678	-0.9706	-0.5515	-2.8326	1.7516	0.5643	-1.6325	2.4061	-0.8312	-1.4486	0.3116	2.0552	1.7248	2.6568	0.1829	-0.1077	2.2062	0.31	0.9006	-1.2324	-1.3126	0.084	1.6889	-1.4414	-0.084	0.2842
"1553079_at"	-0.3629	-2.0043	-0.1017	2.0769	-1.4604	1.418	-0.5138	-0.3222	1.8913	0.5028	-1.2741	-1.1195	-2.7539	-0.2472	1.1817	2.5936	-1.9018	0.8681	1.5832	0.1017	-1.288	2.6764	0.8992	0.6207	0.5672	-0.6166	-0.3734	1.852
"1553080_at"	-0.1027	0.669	0.4843	-0.7921	-3.0479	1.425	-0.0101	-1.3604	-0.0131	1.8934	-0.8905	1.2437	0.214	-0.0644	-1.1696	0.6264	0.0101	-1.9261	0.1849	-1.4504	-0.7779	-0.1931	0.7599	0.741	0.9415	-1.1846	1.1892	1.2283
"1553081_at"	0.4036	1.0421	-0.3057	-0.0127	-1.7213	-0.6731	0.4854	-2.1042	-1.5596	-2.5067	0.8004	-2.1752	-0.5631	0.179	0.1741	-2.6396	-2.185	0.0127	-0.0143	0.2956	0.3487	-0.1702	0.2575	-0.3535	0.3643	1.1927	1.1275	1.154
"1553082_at"	1.2239	1.6922	1.6461	0.2379	-2.5603	0.3807	0.8402	-1.965	-0.006	1.7519	-1.0258	0.9061	-2.8634	-0.769	-2.8067	-0.1511	-0.2801	-0.0936	-0.904	0.4863	1.3574	0.7851	-1.4062	0.006	0.9656	-1.7938	-1.3981	0.4077
"1553083_at"	0.0357	1.5167	-1.0872	0.554	0.3537	-0.1897	-0.6635	-1.1873	-2.6295	0.3701	-0.8688	-0.0357	-1.2455	0.3437	1.187	1.174	-1.8062	0.8142	-0.1125	0.9241	-0.9142	1.481	-0.2998	1.4608	0.3485	-1.0373	-1.6066	0.0586
"1553084_at"	-1.2858	1.8114	-3.3312	1.1134	1.5868	-0.2948	1.8902	0.8577	1.4549	2.2079	0.9846	0.1157	-1.6385	-0.1693	-1.998	-0.1782	0.2895	-0.1157	-1.1818	-1.2538	-1.9997	1.5471	1.2396	1.1417	2.2643	-2.2293	-1.5934	-1.2135
"1553086_at"	-1.5047	1.2653	1.358	1.8845	-0.3623	0.3528	-0.2883	1.2423	-2.1198	0.1002	-0.7851	2.2932	0.8393	0.475	-1.424	3.7194	1.0986	-1.348	-0.4335	0.4593	-0.272	1.3218	-0.3004	-0.9585	1.2934	-1.577	-0.1002	-1.9154
"1553087_at"	1.1871	0.6421	-1.0794	-2.1602	-0.7518	-1.9443	1.573	-0.1066	-1.6581	-0.2319	0.5357	0.4063	-1.2798	-1.3161	0.6819	0.7135	1.5151	0.1066	-2.4909	-1.6821	1.0174	1.6345	0.1953	0.6851	-0.7302	0.6235	-0.9023	-0.2094
"1553088_a_at"	0.243	0.9052	-0.3736	-0.0225	0.178	0.1486	-0.379	0.1734	-0.6837	0.1238	-0.252	-0.024	-0.4708	0.4558	-1.1635	0.8314	-0.2033	-0.1329	0.4458	-1.7213	-0.7632	0.677	-0.5063	0.183	0.1537	0.5462	-0.3794	0.0225
"1553089_a_at"	-1.3666	-1.8113	-1.0694	1.2329	-1.8536	1.0232	-1.9491	-0.7896	-1.4003	1.9081	-2.0232	2.2753	0.7014	1.405	0.8543	1.2894	-2.3335	-1.6585	1.6176	1.7235	-1.1469	0.6402	1.4924	2.3351	-1.8201	-0.6402	-1.9254	1.5564
"1553093_a_at"	-0.1037	-0.0424	-1.7028	1.7814	-1.695	1.1395	-1.033	0.2022	2.8069	-0.6258	-1.2427	-0.1556	-1.619	0.2399	1.0133	0.531	-2.3505	0.2818	1.6224	0.0075	-0.6812	1.9325	1.1648	-0.9329	0.4403	-1.3135	2.8774	-0.0075
"1553094_at"	-1.0958	-0.7819	-0.8404	1.3413	-1.3237	-0.4093	0.5936	0.3504	-1.3794	1.1127	-0.567	0.1255	-0.2557	-0.3398	-0.8329	0.2431	0.1836	0.4359	1.2808	-1.1596	0.8934	-0.9308	-1.1254	-0.1067	0.4847	0.8237	0.3412	0.1067
"1553096_s_at"	0.8547	0.2343	0.0044	-0.1737	0.3573	-0.2808	0.3496	-0.1351	0.8419	0.2628	0.1464	-0.3745	0.0536	-0.464	-0.2029	-0.0044	0.1735	0.5432	0.5611	-0.0723	-0.1723	0.379	-0.0664	-0.1507	0.243	-0.5634	-0.0451	-0.4469
"1553099_at"	0.1682	-0.0043	0.2598	0.2615	0.1027	0.402	-0.2598	0.0297	-0.7991	-0.426	-0.2018	-0.5642	0.3948	-0.5107	0.5621	-0.4595	-0.2104	0.075	-0.1543	0.0043	0.1208	0.0047	-0.4785	0.2848	-0.0649	-1.0363	0.4467	-0.1127
"1553101_a_at"	0.016	0.1768	0.0191	0.0232	-0.0843	-0.1326	0.1948	-0.2022	0.2036	0.091	0.093	-0.2547	-0.016	0.0422	-0.1806	-0.0964	0.0938	-0.0998	-0.1711	-0.3145	0.0386	-0.407	-0.0443	-0.3857	0.2636	0.03	0.2978	-0.2159
"1553102_a_at"	0.9006	-0.9089	0.3614	0.0055	0.7331	-0.2128	-1.5713	-0.548	-0.3798	-0.2844	0.4686	-0.0784	0.1435	0.1724	-0.0032	-0.6939	-0.5232	0.1179	0.139	0.3493	0.937	0.1498	-0.3092	-0.1385	-0.4683	0.0032	-0.3867	0.0725
"1553103_at"	0.4938	-0.0444	0.4201	-0.3682	0.7533	-0.1972	0.2916	-0.2347	-0.1663	-0.018	0.7303	-0.0311	0.5053	0.018	0.6766	-0.1855	0.7952	-0.1234	0.8072	-0.0873	0.7198	-0.3529	-0.3815	0.332	0.7392	-0.135	1.0053	-0.3056
"1553105_s_at"	-0.034	-0.3128	1.5321	0.207	-0.1693	0.4001	0.9387	-0.2205	-0.5223	-0.0653	0.4073	-0.1974	0.7398	0.3599	-0.1688	0.4994	0.7698	0.592	1.2595	-0.0742	0.5728	-0.0694	-0.9246	-0.2599	0.034	-0.1612	-0.3294	0.0425
"1553106_at"	-0.7406	0.2238	0.0348	0.2966	-0.0035	-0.0211	0.1355	-0.3619	0.0165	0.0627	-0.0342	-0.103	0.1167	-0.3709	0.0199	0.0035	0.3012	0.7201	0.0534	-0.1491	0.0852	-0.3159	0.2682	-0.5215	-0.1943	-0.6309	-0.1436	-0.5045
"1553107_s_at"	-0.8316	0.145	-0.5069	-0.2198	-0.1216	-0.109	-0.2247	0.5549	-0.3983	0.298	-0.5826	0.3938	-0.3907	0.1057	0.0423	0.4584	-0.7492	-0.6397	0.2482	0.3092	0.0602	0.4222	-0.3123	0.7203	-0.3581	-0.0011	0.0011	0.5582
"1553108_at"	-0.2563	0.3464	0.3218	0.2607	0.0326	-0.1011	0.3419	-0.2697	-0.328	0.4344	0.2883	-0.2737	-0.0976	0.1965	-0.6404	-0.0301	0.0851	0.381	0.1881	-0.3653	0.1573	-0.0812	-0.3374	-1.3067	0.0301	0.0426	-0.0606	-0.9951
"1553111_a_at"	-0.6637	-0.1584	0.3333	0.7201	-0.2173	0.5262	0.4622	-0.4216	0.4302	0.3194	-0.1357	0.1612	0.8818	-0.1597	-0.1696	-0.3915	0.0066	0.4954	-0.3351	-0.1111	0.0599	-0.0852	-0.1315	-0.617	0.6221	0.1927	-0.0066	0.6226
"1553112_s_at"	0.1036	0.4878	-0.4007	0.0192	-0.1122	-0.0079	0.1597	-0.3859	0.5457	0.1759	-0.4806	-0.1812	-0.3714	0.2324	-0.2412	-0.1614	-0.3348	0.106	-0.707	0.024	0.0079	-0.271	-0.1891	-0.2308	0.0667	0.1335	0.2765	0.1687
"1553113_s_at"	0.839	0.1423	-0.0103	-0.2461	0.2988	-0.4709	0.8637	-0.6025	0.9827	-0.3456	-0.0129	-0.1607	0.5753	-0.174	0.384	-0.3988	-0.1309	0.1261	-0.9933	-0.4758	0.4773	-0.0877	0.5512	0.0234	0.0103	-0.4986	0.6252	0.5835
"1553114_a_at"	0.3066	-1.5006	1.4556	-0.6952	1.9465	0.7326	0.4673	0.559	-0.8823	1.0173	-1.8152	-2.31	0.4885	-0.5513	-2.1881	-1.8129	-2.0871	0.2248	-0.232	0.618	0.213	-1.6845	1.4681	-1.3242	-0.213	-1.0283	0.7596	0.2895
"1553115_at"	0.2224	1.018	-0.9534	0.2001	-1.5915	-0.43	-1.0804	-0.6776	0.8917	0.5732	-0.4663	0.8446	-1.235	-0.3055	0.0477	-0.2258	0.8749	-1.1608	-0.1623	0.3947	0.5947	0.7057	0.7899	1.1811	-1.51	-0.0477	0.9342	-0.0671
"1553117_a_at"	0.3662	0.4275	0.5143	-0.1867	0.0115	-0.5606	0.5909	-0.1042	0.0687	-0.2362	-0.1146	0.3484	0.1506	0.2017	-0.7037	-0.7203	0.1797	-0.2251	-0.0115	-0.5169	0.6094	-0.114	0.3283	-0.5142	-0.1837	0.0998	0.157	-0.122
"1553118_at"	-0.589	0.898	-0.4785	0.3961	-0.5022	0.7662	-0.1328	0.3678	0.3733	0.9696	-0.9684	-0.2641	0.0285	0.025	-0.8634	0.8061	0.2623	0.8209	-0.025	0.0758	-0.3197	0.18	-0.2849	-0.0348	-1.0768	-0.041	-0.1079	0.7677
"1553120_at"	-0.5415	-2.8025	-0.366	0.4983	-0.523	-0.3676	-0.0533	0.2008	-0.25	-0.1423	-1.0529	0.1993	-0.1147	1.1231	-0.9836	-0.3944	-0.0258	0.0258	0.1732	0.5414	0.7474	0.0758	0.366	1.1297	0.3169	-0.759	0.2655	0.6401
"1553122_s_at"	0.0717	-0.4868	0.5526	0.5026	0.4494	-0.2149	1.308	-0.4025	0.624	-0.4358	0.1294	0.064	0.5798	-0.8657	-0.1226	-1.0612	0.6707	0.4773	0.7496	-0.1629	0.4287	-0.2817	-0.0806	-1.1719	-0.3405	-0.064	0.3997	-0.8175
"1553123_at"	-1.0229	-1.4818	0.2658	-0.5976	0.4204	0.7586	-0.3441	-0.7068	-0.1257	0.26	0.3602	0.7496	1.0051	-0.9797	-1.2303	0.7713	0.0957	0.1325	0.1876	-1.101	-1.2599	-0.1541	-0.0613	0.9844	-0.2368	-1.4104	0.0613	0.678
"1553125_x_at"	-1.7596	0.1545	0.4202	0.0886	0.2295	-0.3767	0.145	0.7736	-0.1045	0.0051	-0.7469	-0.8466	0.1781	0.5285	-0.379	0.1922	-1.6349	-0.0125	0.0894	0.7682	-0.0953	-0.3325	-0.8857	-0.2951	-0.0051	0.7218	-0.0625	0.3146
"1553126_a_at"	-1.457	2.0091	2.5809	1.8259	-2.9817	1.2712	1.6818	-0.071	-1.1791	-0.1805	-0.8698	1.9549	1.2861	-2.415	-2.1581	1.6244	-0.7157	1.5004	2.0017	2.4698	2.0281	-1.0437	-0.6703	2.6871	-2.9568	0.071	-0.3102	-0.8872
"1553127_a_at"	-0.0111	0.0689	-3.8572	-1.5628	-1.1596	0.6714	0.6601	-3.1137	1.1271	-2.4055	-0.524	1.0213	0.3714	0.5657	-3.6653	-1.4629	-0.0847	-0.1304	-0.4964	1.0136	0.16	0.967	-0.1348	-1.2446	0.3927	0.0111	0.0819	0.6042
"1553129_at"	-0.3655	0.6588	-2.8209	-0.3628	-0.0731	0.0233	1.1072	-1.8025	0.0545	-0.1425	-0.3436	0.9342	-0.1755	1.2831	-2.8221	0.6336	-0.2732	-0.0428	0.1702	1.0206	0.8961	0.343	0.1677	-0.1378	-0.2839	-0.0233	0.3378	0.6112
"1553130_at"	-2.2918	2.0849	0.444	1.7483	-0.3315	-1.6282	-0.925	2.2641	-0.6871	0.4688	-1.7204	0.3082	-2.4375	0.123	-0.5152	0.047	-2.2032	-1.028	-0.047	1.2852	0.8902	1.6436	-0.2428	1.3292	-0.5332	1.3498	-1.8901	1.1687
"1553131_a_at"	1.4623	-1.5823	1.2291	2.4278	-0.4697	-0.14	-1.484	1.7492	1.7926	1.567	0.734	-0.089	-0.4218	-0.153	-0.7122	2.4571	-0.2695	-0.033	2.0139	0.5152	2.4393	2.7473	-1.9243	-0.1353	-0.1005	2.3305	-1.3554	0.033
"1553132_a_at"	0.6286	0.445	0.81	0.775	1.528	0.6144	0.0524	-0.6432	1.5922	-0.2269	-0.6901	-0.7752	-3.3733	-0.3853	-0.7638	-0.8978	0.4219	1.2437	1.3764	0.5091	1.2146	-0.4465	-0.0524	-0.9406	-0.6185	-1.1732	-0.9833	0.2204
"1553133_at"	2.5844	-0.3455	0.5069	-0.4022	1.7258	0.3677	1.2262	-0.7627	-0.6321	-0.3766	1.9021	-1.2465	0.1553	-0.962	0.0005	-2.0951	0.5298	0.5147	1.022	-2.0816	0.2437	-0.5049	-0.0005	-0.4986	1.5568	0.3949	-1.2573	-0.1812
"1553134_s_at"	1.4111	0.0441	-3.0203	0.0983	0.2163	-0.0851	0.7248	0.4216	-0.6501	0.0352	1.5911	-0.5552	-0.2853	-0.2858	-0.3577	-0.3809	-0.0773	-0.7084	0.9641	-1.5973	-0.0006	0.6198	-0.0009	-0.2768	1.4161	0.0006	0.1399	0.1328
"1553136_at"	-1.1102	-0.8872	0.3848	-1.3357	0.2253	-0.1096	-0.8531	0.1009	-0.7276	0.5253	0.5406	-2.0261	-0.7388	0.5857	-1.7531	0.2931	-0.41	-1.2263	0.1018	0.4782	-0.1009	0.7248	-0.1738	0.3151	-0.3621	0.5534	1.3831	1.0268
"1553137_s_at"	0.2764	-0.2257	0.2984	-0.0122	0.0457	-0.1812	0.4295	-0.8898	-0.4314	-0.7183	-0.4678	-0.6692	0.1432	-0.6103	-0.8035	0.2074	0.4174	0.1581	0.0667	0.2501	0.0679	0.2716	-0.1268	-0.6639	-0.3249	-0.6261	0.0122	0.614
"1553138_a_at"	0.061	-0.9582	1.7052	-0.5756	-0.061	-0.4697	1.302	0.466	-1.3786	-0.7844	0.0818	-1.1446	-1.3286	-1.0055	0.9353	0.3376	1.0436	2.0166	0.7116	0.752	1.9508	-1.8635	-0.7569	2.2019	-0.2577	-0.7331	-0.9269	0.3278
"1553139_s_at"	0.3519	-2.1496	0.1712	-1.1102	0.3275	-0.2636	0.5134	-0.3761	0.1653	-3.7335	0.5811	0.2963	0.4342	-2.5111	0.2829	-0.6297	0.111	-0.8611	0.7797	-2.9088	-0.6941	-1.6373	0.151	-0.6162	0.6769	-0.111	0.8179	-0.3248
"1553140_at"	-1.1086	0.2145	0.3103	-0.2147	0.2951	-0.6017	0.9894	0.1365	-1.0671	0.1913	0.5207	-0.2105	0.4291	-0.7674	0.2352	-0.6719	-0.2876	-1.4441	0.8211	0.3382	0.3795	-3.335	0.7957	-0.1793	-0.3912	-0.0694	0.0694	-0.5879
"1553141_at"	0.9555	0.0618	0.3231	0.1033	0.1755	-0.3901	0.9639	-0.5643	1.0897	-0.9527	0.748	-1.0069	0.158	0.1019	-0.4856	-0.2546	0.7305	-0.0765	0.7951	-0.0618	0.5082	-1.0298	-0.4301	-0.7084	0.2907	-0.1553	-0.3191	-1.1094
"1553142_at"	1.7444	-0.5435	0.5792	-0.085	0.9723	-0.4935	0.8383	-0.7407	0.2423	-0.9235	0.9995	-0.5651	1.0072	-0.587	1.1671	-0.0163	-0.1809	-0.3182	1.2113	-0.3147	0.3	-0.6351	0.4601	-0.4898	1.0616	0.0163	0.3413	-3.2716
"1553145_at"	-1.6604	0.3481	-0.8583	0.3733	-0.4529	0.5581	-1.6237	0.5979	-0.6457	0.214	-1.5728	0.4435	-1.1412	0.0452	-0.7711	0.2334	-1.2919	-0.0452	0.3425	0.3002	-0.7268	0.2785	-0.2805	0.3793	-1.28	0.2774	-0.0802	0.7099
"1553146_at"	-0.3293	0.0444	-0.4046	-1.5229	0.6931	0.9991	-0.1338	-1.4745	1.1203	1.6054	-0.0926	-0.6014	-0.7108	0.7134	0.4171	1.5358	-0.0444	-2.4813	-0.8516	0.2916	0.6905	0.9679	1.6101	0.7176	-0.9989	-0.7747	0.733	-1.1904
"1553147_at"	-1.7042	1.5362	-0.0813	4.235	-2.0877	3.4272	-0.3523	0.6237	-3.1215	1.6692	-0.2366	1.0539	-4.6456	2.2867	-2.2374	-2.0861	0.0813	4.9952	0.3184	2.1291	-4.3859	0.1712	-0.6173	0.2167	-2.6925	-1.3237	-0.2792	1.3961
"1553148_a_at"	-0.2903	0.0705	0.8355	0.786	0.2983	0.2616	0.8754	-0.7039	0.3546	-0.2065	0.4087	-0.6686	0.1446	-0.1771	-1.0669	-0.7087	0.5436	0.9179	0.9119	-0.1904	0.2884	-0.928	-0.0705	-1.3466	-0.145	-0.6059	0.1321	-1.3017
"1553150_at"	-0.4095	-0.0554	-0.3035	-0.0583	0.7925	0.1454	0.859	-0.7103	-0.1235	0.1311	0.9897	0.4769	-0.2324	-0.9982	-0.5079	-0.4227	0.5132	0.0554	0.1164	-0.2091	0.8796	-0.3898	0.085	-3.3315	0.4676	0.0606	0.4573	-1.8486
"1553151_at"	0.3762	1.1473	-3.6915	0.9908	-3.3651	0.7373	-4.6996	0.5389	-4.0665	1.2276	-2.5431	1.056	-3.4095	1.3636	-5.7674	1.7474	-4.142	0.5952	-3.2379	0.3535	-2.8078	0.7755	-3.6159	0.1392	-7.704	0.7788	-3.7778	-0.1392
"1553153_at"	-0.4159	1.0669	-4.0577	0.8324	-4.0392	0.9087	-4.4125	1.0247	-4.032	1.3075	-2.6682	1.2839	-2.9996	1.6238	-4.3724	1.9763	-4.1851	0.4159	-2.4781	0.9603	-3.4291	1.2924	-4.027	1.0897	-4.0477	1.2033	-2.9794	0.5443
"1553155_x_at"	-0.3489	0.8693	-3.9214	0.7388	-3.2765	0.7521	-4.7063	0.9811	-3.7116	1.2022	-2.7565	1.1447	-2.9987	1.4081	-5.6741	1.9223	-4.4535	0.3489	-2.6007	0.9468	-3.6421	1.1058	-4.9258	1.1044	-4.8191	1.0827	-3.2801	0.4929
"1553156_at"	1.1832	1.4809	-0.7529	0.8255	0.3704	-0.1372	-1.1125	0.1372	-0.5152	2.1122	-0.5965	3.3055	-0.8458	1.6599	-1.0249	2.0107	-0.6752	-0.6819	-0.3835	0.6977	1.5022	2.1031	-0.2366	0.3277	0.5445	-0.3205	-0.2735	-0.5217
"1553157_at"	-0.1257	-0.26	-0.0053	0.0002	-0.9942	-0.167	0.1717	-0.0002	0.3987	0.0563	-0.0279	0.1268	-0.817	0.4494	-1.9594	0.1702	0.1706	-0.4988	-0.3339	-0.621	0.0851	-2.2217	-0.3268	0.2346	0.4836	1.0695	0.5155	0.8403
"1553158_at"	0.36	-1.5614	-0.0846	0.0521	0.2064	-0.0667	0.6651	0.1818	0.6686	0.7673	-0.0872	0.0621	-1.1617	-0.7362	0.2677	0.4637	0.2468	0.2546	-0.625	-0.2427	-0.3133	-0.9413	-0.4316	-0.3099	0.1298	-0.0521	0.7567	-1.1503
"1553159_at"	0.0835	-2.1989	1.1754	-2.2926	2.309	0.0153	0.6475	-3.3843	2.669	-1.7861	0.986	-0.5586	0.3061	0.443	-0.2367	-1.2176	-0.4912	-1.0233	2.7616	-1.8078	2.2724	-0.0153	2.346	-1.0038	3.28	-2.8122	3.0372	-0.0263
"1553162_x_at"	-0.8555	-0.0212	-0.3663	0.24	-0.5228	0.2586	-0.2087	-0.02	-0.4362	0.5386	0.1311	-0.016	0.1353	0.2295	-0.7753	0.2584	0.0903	-0.2033	0.023	0.4955	-0.2523	0.3351	-0.3011	-0.0863	-0.245	0.071	0.2888	0.016
"1553163_at"	-0.3184	0.8536	0.1195	-0.3666	-1.023	0.2511	-0.1938	0.0601	-0.796	0.5501	0.2055	0.6286	-0.4004	0.7538	-0.2311	1.056	-0.3044	-0.3809	0.3672	0.4851	-0.071	1.4574	-0.3033	0.0614	0.0824	-0.0601	-0.1209	-1.6291
"1553165_at"	-0.6648	-0.1124	-0.9469	0.472	-0.077	-0.2339	-1.0282	0.3951	-0.8386	0.077	-1.3524	0.602	-0.8869	0.4281	-0.2523	-0.1188	-0.914	-0.2078	0.549	0.2215	0.719	-0.2802	0.0855	0.8414	0.1593	0.2125	0.5089	1.2466
"1553166_at"	0.5653	0.5488	0.1167	-0.0701	-1.6136	-1.5463	0.3544	-1.6683	0.3734	-0.2331	0.438	-0.7825	0.1974	-1.7078	-0.9565	-0.783	-0.8769	0.7996	-1.2551	1.4225	0.2886	-0.4446	-0.4459	0.5876	0.2498	0.0701	-1.2219	0.5104
"1553167_a_at"	-0.8415	0.1389	0.0581	-0.0248	-0.2002	0.1873	0.0484	-0.293	-0.026	0.5326	-0.9675	-0.0111	0.1484	-0.0744	0.157	-0.0342	-0.427	0.1844	0.1756	-0.2189	0.8547	0.0111	0.3112	-0.4632	-0.0677	0.1069	0.3583	-0.1977
"1553168_at"	1.8985	-0.0497	-0.9519	-0.3293	-0.3084	-0.0625	1.0447	0.2989	1.476	-0.5506	0.3713	-0.4033	0.4718	0.4738	-1.0228	0.0215	-0.5394	-0.418	2.0131	0.7057	-0.4007	2.0192	2.1086	-0.0215	0.024	-0.3308	0.2169	-0.3653
"1553169_at"	-3.6645	0.0833	-1.5067	-0.0344	2.5595	-1.1288	0.0344	-0.8591	0.7677	-0.4615	-3.1139	1.0495	-0.4984	-2.7648	1.149	-0.0801	-0.5326	0.8857	-2.6053	-0.1911	1.7169	0.2112	2.4739	0.2021	-1.4623	0.3824	2.0272	0.465
"1553171_x_at"	-1.7754	-0.0557	-1.2774	-0.1178	2.3658	-0.375	0.0557	0.3354	0.0836	0.511	-1.5919	0.6101	-1.4001	-0.5404	0.9731	0.0778	0.1612	0.7104	-1.1507	-0.6332	1.4134	-0.486	2.2997	-0.464	-1.546	-0.1467	2.0187	0.5739
"1553172_at"	0.6422	-0.431	-0.2681	-0.2156	0.7193	0.1948	-0.2093	0.0105	0.0258	-0.5433	-0.0304	-0.0444	0.1701	-0.7458	-0.0105	-0.4087	0.7667	-0.5515	0.3022	-0.4157	0.0751	-0.047	0.4945	-0.2421	0.5033	0.338	0.2812	0.421
"1553174_at"	-1.0645	-0.0046	1.0496	1.2287	-1.37	-0.4324	-0.7109	2.6879	-0.8637	-0.4406	0.5937	2.1225	-2.1199	0.1891	-1.8311	1.7842	-0.2462	-0.202	0.0389	0.0928	-0.9434	0.1891	-0.7082	2.2903	-1.8343	1.6885	0.0046	1.2382
"1553175_s_at"	0.4322	0.0082	0.7204	0.4752	-0.3233	-0.7998	0.8437	0.0297	0.5294	-0.1908	0.341	-0.0337	0.3827	-2.8088	-0.0136	-1.7578	0.9107	0.7076	0.4344	-2.3428	-0.6648	-1.7477	0.6243	-0.3208	-0.0082	-0.2936	0.8656	-3.7272
"1553176_at"	0.8797	-0.3331	0.1847	-2.0101	0.6889	0.2346	-0.1513	0.7807	-0.2173	0.0167	-0.0424	0.1757	0.7925	-2.6274	-0.0167	-3.0764	0.2314	-0.2661	-1.5707	0.3681	1.0653	0.6604	-0.0275	0.9515	0.9673	-0.195	-0.1513	-0.2057
"1553177_at"	1.3195	-2.2815	0.6835	-1.7145	1.4454	-1.3256	0.0102	-2.5802	0.461	-0.8239	0.7495	-0.5643	1.9839	-0.9188	0.4083	0.9293	0.4028	-2.138	0.9163	-0.1768	-0.1293	0.1982	0.9294	-0.0102	0.9142	-0.718	-0.8344	-1.8101
"1553178_a_at"	0.1926	-0.192	-0.0036	-0.2017	-0.2401	0.1774	0.3766	0.5019	-0.3388	0.2119	-0.2054	0.2488	-1.1305	-0.3071	0.2066	-1.3637	-0.4333	0.0801	0.418	0.0036	-0.4618	0.8212	-0.6943	0.2574	-1.4105	0.5876	0.0353	-0.659
"1553179_at"	-0.4803	2.1833	0.5871	0.2611	-0.0762	0.1289	-1.2436	0.719	1.4032	1.1732	-0.6748	2.3679	-1.2142	2.7276	-1.1957	2.4769	-2.4217	-1.2181	0.0762	-1.6633	-0.2587	2.7786	-1.0158	1.7482	-0.5151	-0.3528	-2.387	2.1504
"1553180_at"	-0.0178	0.4366	-2.2901	0.7148	0.7188	0.474	-2.5175	0.21	-1.833	1.1515	-2.6608	0.9027	-0.6524	0.034	0.8483	0.0178	-0.4282	-0.06	-2.1896	-0.1545	0.427	1.0632	-0.2922	1.2573	-3.4593	-1.3319	-1.4162	0.3081
"1553181_at"	-0.5175	0.2871	-0.4495	-0.2298	-0.0207	0.4459	-0.1995	0.6065	-1.2351	0.2563	-0.1106	0.3934	-0.8426	0.1892	-0.2638	0.3853	-0.5496	-0.2683	0.8114	0.6556	0.1793	-0.1667	-0.7826	-0.2163	0.0207	0.5186	0.4518	0.0635
"1553183_at"	0.2989	-0.5954	-1.5817	3.6116	-2.1398	0.0509	-0.099	-1.3541	-0.9518	-1.1087	2.1159	2.9794	0.3403	0.9421	1.4142	0.0484	-1.9803	3.2117	-1.6027	3.559	-0.4817	0.1272	0.3311	-0.0484	-1.496	1.2403	-0.206	-2.1222
"1553185_at"	-0.8946	-0.2003	0.3208	-0.0787	-0.9755	-0.2378	-0.3498	0.8653	-0.4503	0.0799	-0.501	1.2197	-0.0274	0.5581	0.0126	0.1837	-0.7668	-0.2684	-0.4254	1.0243	-0.0126	0.7193	0.7024	2.0426	-0.2133	1.4068	0.7574	1.4392
"1553186_x_at"	-1.1129	0.5947	-0.0614	-0.0499	-1.4713	0.4411	-0.2672	0.8915	-0.9683	0.8428	-0.823	0.6605	-0.5407	0.4462	-0.1892	0.3729	-1.4081	-0.3624	-0.125	0.874	-0.582	1.1054	0.0499	1.7764	-0.4272	0.8809	0.6523	1.4345
"1553188_s_at"	-0.2379	0.0034	0.1763	0.9347	0.3409	0.2809	1.1189	0.9889	-0.243	0.9641	-2.072	0.9868	-1.0852	-0.7601	-0.0244	-0.0034	-0.7423	2.0401	-1.243	0.5308	0.5081	1.5431	-0.1843	0.2212	-0.4593	-1.2894	-1.5085	-0.7461
"1553190_s_at"	-1.6825	0.6478	-2.5729	-0.0443	-2.0092	-0.2562	0.0971	1.2368	-0.7416	1.0726	0.1734	1.0473	-0.8714	0.8521	0.1111	0.988	0.0443	0.6713	-1.5891	1.4048	-0.4523	1.0405	-0.1218	0.4964	-0.0663	-0.1058	-0.136	-2.4206
"1553191_at"	-1.9248	-1.6033	-0.0634	1.1695	0.3636	0.7259	-4.6427	1.0786	0.1977	0.0947	0.1221	-0.8608	-1.7098	-2.4296	-0.9404	0.0634	-0.5282	0.2731	-2.6216	0.1541	-1.0312	0.7019	0.5809	-0.0635	-1.0097	0.1508	-2.3968	0.309
"1553192_at"	-0.611	0.1917	0.6301	0.9735	0.2134	0.7426	0.044	-1.6273	0.3211	0.2635	-0.7064	0.1906	-0.1917	-0.0221	-0.678	-0.1793	-0.7081	1.188	0.2143	-0.16	0.297	-0.7338	-0.2478	-0.8846	0.0519	-0.396	0.0221	-0.4988
"1553193_at"	-0.9206	-0.7096	0.1417	0.2975	-0.6869	0.3257	-0.7153	0.1121	0.0219	-0.1695	-0.8188	-0.5738	-0.0086	0.5213	-0.0696	0.4272	-1.0106	0.984	0.1343	0.373	0.0017	0.0144	-0.5423	-0.0017	0.76	-0.1311	-0.6366	0.7455
"1553194_at"	0.5775	1.4518	1.5694	0.2284	-0.7572	-0.1593	-4.2492	0.0761	2.1518	0.8862	0.6271	-1.6539	-1.5118	-2.0721	0.7017	0.7866	1.9759	1.2163	3.195	-0.0761	-2.8462	0.4684	-0.7107	-2.2259	-1.728	-3.9135	-1.3199	-2.1921
"1553196_a_at"	2.8207	0.7386	-0.4039	-1.536	1.0836	-0.0542	-1.4018	0.5991	-1.1202	0.5445	-1.7647	-1.4287	0.0597	-1.5731	0.1173	-0.9183	0.0352	-0.0256	-1.5119	-0.8119	3.3006	0.6436	2.2532	0.0171	-0.0171	2.3476	-1.8627	0.5203
"1553197_at"	1.6732	-1.4049	1.4233	0.9545	-1.8609	-1.5315	-1.19	-0.1146	-0.0557	-0.4546	-0.8387	2.2592	-1.5119	-1.441	1.717	1.9423	0.5205	2.6037	-0.0673	2.0701	1.5275	-1.357	-0.9632	2.645	2.5544	2.489	-0.2021	0.0557
"1553199_at"	0.3177	1.3505	-0.9304	2.0065	0.784	0.9442	-1.216	-0.1964	-1.0139	-0.0656	-0.3569	-0.3772	-0.153	1.4611	0.5534	0.0656	-0.8377	1.5693	0.0732	0.5104	-0.9201	2.7081	-0.2006	1.1464	-0.4678	-1.8186	-1.3364	3.1624
"1553202_at"	-1.957	-0.9883	-0.0255	1.0432	-0.0667	-1.99	-1.5748	1.0342	0.0255	2.1037	-2.6073	1.3993	-1.9786	1.6254	-1.8997	1.3268	-3.8822	0.9729	-0.9336	1.0949	1.0118	1.0678	0.2697	-0.8959	-3.5681	0.095	-2.0023	2.0373
"1553204_at"	0.651	0.2461	-0.4511	-1.7124	-0.0596	0.8994	0.032	0.1707	-0.1469	0.3949	-0.1094	-0.2235	-0.7067	0.2334	-1.4997	0.3328	0.2229	-0.2674	-1.0967	0.8173	0.8252	-0.12	0.0253	-0.0105	0.0105	-0.0335	-0.1858	0.2
"1553205_at"	0.0012	0.2361	0.0614	0.1442	-0.1009	0.1383	-0.0433	0.2836	-0.006	0.0576	-0.3791	-0.1721	-0.5096	-0.0106	-0.6236	0.622	-0.0543	0.1359	0.2201	0.3026	-0.5612	0.319	-0.2973	-0.0012	0.4756	0.4691	-0.1886	-0.1604
"1553207_at"	0.3374	-0.0418	-0.2945	0.098	-0.5585	-0.2004	0.1526	-0.1967	0.3444	-0.2383	0.9525	-1.6409	-1.9463	-0.202	0.3193	0.8071	-0.677	-0.9235	0.327	0.3881	-0.265	0.0418	0.3845	0.2244	-0.3787	-1.1152	0.2837	1.275
"1553208_s_at"	-1.2292	0.521	-0.234	0.0025	-0.4617	-0.0025	-0.0208	1.3439	-3.2473	1.1283	-0.1419	0.5837	0.6735	0.8236	-1.5362	1.2835	-0.0973	-0.0574	-2.676	-0.2139	-2.3295	1.0385	0.54	0.4695	-0.9609	1.2936	0.7093	0.7123
"1553209_at"	-0.0653	0.7405	-1.7792	-0.2311	0.0124	-0.0124	0.8556	0.1326	1.4683	-2.2672	-2.4793	0.4809	0.2668	0.8537	-0.7777	1.3787	-0.2422	-0.3016	0.2755	1.38	-0.1908	1.3111	-0.9933	-2.4244	0.0899	0.4352	-0.5568	-1.329
"1553211_at"	0.6676	0.4532	-2.2369	-1.1051	-0.6769	-0.4025	0.6073	2.4701	0.9397	-0.515	-1.2786	-1.392	-1.0356	0.3358	-0.7793	-1.2066	1.1974	2.387	2.4363	-0.5037	-0.9341	2.6595	2.1999	-0.0749	-1.0409	0.304	1.7598	0.0749
"1553212_at"	0.0415	0.2767	-1.6631	0.1437	-0.8718	-1.4031	-2.2232	-0.7418	-0.1625	-0.0782	0.1654	0.2243	-0.7117	0.1551	0.2945	0.3745	-1.1107	-0.8342	-0.2814	-0.4422	0.1532	0.5682	0.1962	-0.2842	-0.0221	0.1597	0.0221	0.7585
"1553213_a_at"	-1.3007	3.6342	-0.2054	1.3949	-0.9943	-0.894	2.5815	1.8288	-0.4367	1.5753	0.7396	-0.8977	-1.5012	0.0516	-0.3589	0.0891	1.2483	-0.1594	-0.7432	-0.0516	0.5826	0.0975	0.7387	-0.8775	-0.7767	1.4201	-0.7257	1.4724
"1553214_a_at"	-1.7349	-3.4802	1.3548	-0.4483	0.5581	0.2929	0.4805	-3.9369	-2.7885	0.7801	-0.2572	-3.3866	-1.0863	-4.1729	0.677	-4.1432	-4.1191	-0.5295	0.2643	0.644	0.5356	0.1244	1.3972	0.8841	-0.1244	0.7596	-0.1661	1.2804
"1553215_s_at"	0.3774	0.4045	1.035	-1.1453	0.1372	0.3978	-0.2593	1.2217	-2.1239	-0.5971	-0.41	-1.217	-0.1372	-0.9579	0.444	0.5597	0.439	0.3906	0.2133	-0.5091	-2.593	0.6143	1.3194	0.5226	-1.3045	-2.1231	-1.2573	-0.6295
"1553216_at"	0.3244	-0.2492	0.2233	0.1438	0.4111	-0.2086	0.1511	-0.665	0.2771	-0.6744	0.0897	-0.3515	0.2462	-0.0431	-1.0847	-0.3898	0.0431	0.1775	0.1057	-0.8655	0.2916	-0.7467	0.5224	-0.426	0.4636	-0.4274	-0.5694	-1.507
"1553217_s_at"	0.179	0.4447	0.0009	0.1239	0.1141	0.1123	0.5627	-0.8542	-0.0922	-0.5765	0.5743	-0.6322	0.1698	0.1343	-0.4309	-0.2915	-0.0009	0.0859	0.3442	-0.5232	0.2698	-0.3936	0.2082	-0.392	-0.0309	-0.0959	-0.16	-0.3785
"1553218_a_at"	-0.0581	0.097	-0.0472	-0.0443	0.3813	0.2698	0.917	-0.2607	-0.4671	-0.1204	-0.3065	-0.4083	0.0648	-0.7713	0.2418	-0.0792	0.288	0.1456	0.0443	0.0785	0.1069	-0.8083	0.0981	-0.8474	-0.2379	0.1752	0.5444	-0.1102
"1553219_a_at"	-0.5708	-0.3294	0.7463	0.5594	-0.1066	1.1006	1.1808	-0.5728	-0.6179	-0.6543	1.0566	0.3128	0.0898	0.8644	-0.4314	-0.3061	0.6917	1.5865	0.3918	-0.0266	0.0632	-2.7428	-0.1609	-2.587	-0.0401	-1.974	0.7947	0.0266
"1553220_at"	-0.9423	0.0487	0.0966	-0.1061	0.3861	0.4516	-0.0239	-0.0713	-0.2213	0.1422	-0.5655	-0.1131	0.176	0.232	-0.4496	0.5679	0.2256	0.4715	-0.7824	0.0239	0.1347	-0.1229	-0.9515	-0.6757	0.2217	0.1164	-0.0736	-0.2053
"1553221_at"	0.0997	0.5037	0.0828	0.0199	-0.9121	0.4363	-1.207	0.1996	-0.4068	0.0153	-1.4047	0.2469	-0.8695	0.1128	-1.3557	-0.0103	0.5466	-0.1706	0.0657	0.0103	-0.5124	0.071	-1.127	0.2607	-0.4276	-0.0842	-0.6139	-0.2192
"1553222_at"	0.1176	0.6535	-0.5862	0.4137	-0.173	1.0413	-0.2851	0.1469	-0.5789	0.983	-0.487	0.1888	-0.7909	0.9884	-0.8969	-0.9695	-0.9222	0.0694	-0.467	0.9564	-0.0731	0.9162	-0.5734	1.0848	-0.6002	1.153	-0.0694	1.014
"1553224_at"	-0.4265	1.2393	-0.2577	-4.1256	-2.7648	-3.9249	-2.3365	0.0265	0.8433	1.2434	0.5287	0.7967	-0.104	0.6319	-1.9097	0.8941	-0.1665	-0.6791	-0.2274	1.0213	0.1947	1.0811	-0.0265	-0.7713	0.0724	-1.9548	0.0328	0.6233
"1553225_s_at"	0.1305	-0.1867	0.2764	-0.3028	0.0305	-0.1693	0.3905	0.4865	0.1507	-0.1368	0.3815	-0.1203	0.5235	-0.1899	-1.3846	-0.038	0.7275	0.1394	0.1906	-0.3744	-0.1307	-0.0305	-0.1502	-0.912	0.8188	0.0485	1.4113	-0.889
"1553226_at"	-0.3289	-0.3469	-0.6465	-2.2039	-1.1189	0.0711	-0.9865	0.3265	3.1063	-0.0711	-0.739	0.2471	2.0445	1.5742	-0.3552	3.0672	2.0119	1.3197	0.9091	1.0268	-1.6016	-0.0754	-0.6468	1.1083	-0.3652	-0.2332	2.5836	0.1369
"1553227_s_at"	-0.2845	-0.2128	-0.187	0.5557	0.084	0.3971	-0.3752	-0.1975	0.3495	-0.432	0.0149	-0.0149	-0.1107	-0.2291	-0.307	0.0903	-0.151	0.3859	0.1907	0.2137	0.2435	-0.1502	0.4091	-0.1663	0.1957	0.4739	-0.1173	0.121
"1553228_at"	0.6593	-4.4604	1.0681	-0.6277	1.1226	-0.2434	0.4632	0.176	-0.2393	0.1096	-0.4144	0.5208	1.2086	-0.896	1.2052	-0.6667	0.5578	0.2443	0.7016	-0.6053	-0.1096	-0.9323	0.1833	-0.2686	0.7131	-0.3025	-0.6744	-0.2205
"1553229_at"	-0.1718	-0.5511	0.0236	0.2562	0.0875	0.069	-0.5481	-2.7171	0.3596	0.157	0.1803	-0.0225	-0.0329	-0.2604	0.0365	-0.3288	-0.6835	0.3453	0.2353	-0.0092	-0.4095	0.0092	-0.8179	-1.2599	0.0572	0.1266	0.2187	-0.1337
"1553232_at"	-0.2845	-1.6783	0.5928	0.9052	-0.6505	0.7316	0.2958	-0.2532	0.697	0.6228	-0.6547	-1.9145	-4.1154	0.3589	-1.025	1.4369	-0.4568	-0.0899	0.7094	0.7984	-1.4646	1.0768	0.0899	0.7863	-0.3575	-0.3393	-0.8601	1.0897
"1553234_at"	0.7796	0.3973	-1.9459	0.1585	0.8821	-0.6932	-2.5131	0.152	0.4384	-0.2179	-3.464	0.6878	0.3613	-0.152	-0.9036	0.0695	-0.1423	0.4032	-2.6568	-1.8238	0.62	1.0474	0.3926	-0.0695	0.1675	-2.0978	-1.3282	-0.6241
"1553235_at"	0.2641	1.4741	1.616	-0.7315	-0.619	-1.1603	-1.1071	-0.0073	-0.087	-0.5298	-1.1202	-0.6169	1.9146	-0.2044	-1.1702	1.9224	1.718	2.2533	2.9314	2.0356	0.0891	0.0073	-0.7734	-1.4727	1.681	1.4107	0.2501	-1.0573
"1553237_x_at"	-0.0236	-0.8996	-2.8485	0.3409	-0.6639	0.0013	-0.1878	-0.2819	-0.8071	0.8777	0.1537	0.6318	-0.5324	0.6684	-1.8583	0.8632	0.1172	-0.0013	0.7719	0.1457	-0.4845	-0.0447	0.3876	0.9286	0.7335	-2.3638	-0.2995	0.5701
"1553238_a_at"	0.3818	-2.1104	0.0692	-0.3202	-1.8252	0.0933	-0.9128	0.228	-0.7051	0.0093	-0.6636	0.3823	-2.4988	-0.0093	0.0563	0.4713	0.4738	0.1347	0.2884	0.5507	-1.2186	-0.0993	0.1086	-0.0964	-0.3876	-0.5288	-0.5601	0.574
"1553239_at"	-0.1645	-1.3284	-0.0612	0.0612	-0.7433	0.8699	0.2684	0.4597	0.5329	0.223	-0.7487	0.6629	-0.2384	-0.1896	-1.2036	0.3615	-0.1605	0.2309	-0.4141	0.4844	-0.2671	0.6736	-1.377	1.0305	0.5657	0.748	-0.312	-0.1199
"1553241_at"	0.3148	0.4276	-2.6709	-0.2549	-2.0204	0.5565	-0.589	0.0411	0.3677	0.9854	-0.5685	1.1112	-1.5185	-1.2951	0.0744	1.7561	-0.5687	-0.4589	-0.5094	0.6259	-2.6514	0.5592	-0.3951	0.408	0.0413	-0.0411	-2.5785	0.9828
"1553243_at"	0.6351	-0.2174	1.0067	-0.5163	0.9272	-0.0906	-1.1231	-0.7721	-1.0317	-0.3334	0.4614	-0.2186	0.2406	0.0133	0.4475	-0.0133	0.3369	-0.135	-0.4686	0.0282	0.6624	-0.2314	0.7011	0.5566	-1.5794	-0.5252	0.4888	0.4264
"1553244_at"	0.0573	0.404	-1.8524	-0.8041	2.6001	-0.5998	-1.2243	-1.8421	1.6216	-2.0295	1.9325	1.3398	0.5892	2.3664	-1.8597	-0.3934	-0.0573	1.4805	-2.2723	0.2287	1.7585	-0.1131	2.1942	-2.7388	1.999	-0.523	-2.0578	1.2766
"1553246_a_at"	0.1679	-0.5762	0.7155	-0.2371	0.9834	-0.2463	-0.0133	-1.1974	0.7155	-0.7225	0.2758	-2.0061	0.1061	-2.6325	0.2196	-2.212	0.4346	0.0133	0.5386	0.4449	-0.8319	-2.7771	-0.5286	0.6566	-0.7607	0.2546	0.8867	-0.4157
"1553247_a_at"	-0.9983	0.1062	0.4456	0.4826	0.034	0.9238	-0.3886	-0.0016	0.13	-0.5848	-0.0272	-0.0674	0.4315	0.0016	-0.0764	0.2069	0.04	0.7174	-0.6473	0.608	-0.7651	0.3658	-0.5826	-0.2591	0.3616	-0.1247	-0.6971	-0.0304
"1553248_at"	-0.3387	0.3915	-1.3031	0.4362	-0.6471	0.1247	-1.8647	-0.002	-1.1857	0.2757	-1.2008	0.7956	-3.8741	0.3884	0.002	0.3994	-0.1893	-0.6291	0.6124	-0.4704	-0.273	0.7019	0.0442	1.2221	-2.9869	-0.4096	0.1399	0.5855
"1553249_at"	-3.11	1.8224	-1.9376	-0.0431	0.0431	0.8232	-1.2416	2.0214	-1.9277	1.8002	-3.6867	-1.686	0.0863	1.6337	-3.5638	2.0352	-0.7386	-0.1214	0.6858	0.8208	-0.5964	2.7079	0.7207	0.8325	-3.4746	0.8269	-2.1295	-1.0938
"1553252_a_at"	0.095	-0.0473	0.3479	-0.565	0.3635	-0.3362	0.1228	-0.0007	0.7467	-0.4217	0.5295	0.0672	-0.3586	-0.4814	-0.5747	-0.576	0.1921	-0.5755	0.7906	0.0956	-0.1253	0.0007	-0.128	0.0358	-0.1551	0.6498	0.1843	-0.2599
"1553253_at"	0.5735	1.4441	0.3129	-0.1105	-1.7306	0.1449	-0.1861	0.0662	0.3174	0.8338	0.5011	-1.1949	0.2071	-1.1562	-0.9404	-0.7418	0.5987	-2.2293	-0.3449	-0.1454	1.1911	1.2838	-0.0662	1.0818	-0.2365	1.1864	-2.2173	-0.9199
"1553254_at"	-4.4017	0.7731	-3.1407	1.6801	-2.1143	0.3336	0.3854	-3.1781	-0.4337	0.5121	-3.4349	-1.1144	-0.2969	0.7801	-4.0052	0.9864	-5.0315	-0.8026	0.2519	1.3312	-3.3472	0.7018	0.0061	0.1923	-2.2846	0.002	-0.002	1.052
"1553255_at"	-1.2192	-0.9112	0.3852	0.8593	0.9251	-0.0363	-0.3243	-0.5915	0.5753	-0.8746	-1.4081	0.0194	-0.5905	0.7944	-0.2029	2.6127	0.501	-0.5801	1.1035	-0.5427	0.9716	-0.527	-0.0194	1.0372	-1.972	0.2271	1.4554	0.3618
"1553257_at"	0.0769	-0.0152	1.7102	3.9388	-0.1081	3.3095	-1.6794	1.7819	-0.5284	-0.657	0.6877	1.3469	-1.1985	-0.3234	-0.9256	-0.1143	0.2251	4.3406	-0.369	2.5439	-0.9145	0.0152	2.0205	0.8495	-0.9519	1.829	-0.8161	-0.0978
"1553258_at"	-1.2224	0.2488	0.1176	-0.8187	-1.4018	-0.1657	0.135	2.5015	-0.5855	-0.2407	-0.5884	-1.6872	0.201	-0.2409	1.4837	-0.053	-0.5917	2.1623	0.053	0.9969	1.2498	0.1892	-0.3782	1.2641	-1.7259	-0.2051	2.104	0.8238
"1553260_s_at"	0.9273	-1.6587	-2.3395	-0.8848	-3.0974	-2.2865	0.5406	-2.1775	0.0112	0.9574	0.341	-1.4104	1.5001	-1.2418	0.3326	2.4926	1.5117	-3.5739	-2.734	1.5425	-3.5364	1.318	-2.9802	1.1673	0.9941	-2.9777	-0.0112	1.3078
"1553261_x_at"	0.6408	-3.1808	-3.936	-0.6639	-3.5229	-2.5185	0.0571	0.0267	0.8088	0.1739	0.6158	0.6621	0.8167	-1.8076	-1.873	-0.0266	-3.4588	0.5776	-2.8952	0.0266	-0.9801	-0.631	0.7694	0.5619	0.4918	-2.5092	0.9912	-0.4473
"1553262_a_at"	0.1113	-0.346	-0.443	0.0305	-1.2244	-0.0708	-1.1806	-0.3799	0.1067	0.13	-0.0606	-1.8899	-0.2179	0.4155	-0.634	0.4804	0.1507	0.2162	0.614	0.5441	0.1691	0.8425	0.003	-2.1558	-0.2063	-0.8201	0.4448	-0.003
"1553263_at"	0.8599	-1.5714	0.2026	-2.0072	1.403	-0.6403	0.6075	-0.2667	0.6575	0.0275	-0.4009	-1.9197	-0.0275	0.5862	-0.0874	-1.4861	0.0305	-0.4162	0.3835	-0.2447	-1.3655	1.0785	-0.0719	0.4922	-0.5884	0.4999	1.0602	1.4613
"1553264_a_at"	-1.1319	-0.6379	-1.716	-1.3787	0.0666	-1.1142	0.5812	1.9799	0.0217	1.2204	-2.4643	1.1328	-0.0803	0.7752	-1.9686	-0.2863	0.5635	0.9893	1.0066	0.4223	-1.8293	1.0955	-0.0217	-0.9116	-2.3408	1.47	-1.5654	0.8961
"1553265_at"	-2.554	1.4106	-1.5474	-0.337	-0.9181	0.6568	-2.544	1.3044	-2.4098	0.2247	-1.9917	0.4485	-0.4348	2.1014	0.5959	-1.1799	-5.4176	-0.0598	0.0598	0.3489	0.7931	-0.1125	-1.2826	0.681	-0.2743	0.9456	2.6588	1.0866
"1553266_at"	-1.841	2.0916	2.8542	-1.9092	2.0294	0.201	1.2688	0.9158	2.6071	0.1594	-1.3389	-0.7587	1.3397	-0.4626	-1.5678	1.6575	-1.8769	1.8242	2.9682	2.9751	-1.0343	-0.1594	-0.7843	-1.0611	-1.4329	-1.0664	-0.3485	2.7667
"1553267_a_at"	0.6315	0.0883	0.4596	-0.1767	0.1262	-0.4919	0.2871	-1.4667	-0.0323	-0.7079	0.4965	-0.0427	0.3902	-2.2935	-0.5957	-0.0194	0.7332	0.9733	0.347	-3.4428	0.016	0.0071	0.1921	-2.9717	-0.2614	-0.0071	0.8499	-0.2848
"1553268_at"	0.0514	-0.6205	-0.0085	0.313	-0.1215	0.6764	0.7914	-0.8575	-0.0968	0.0119	-1.1984	-0.2564	0.6858	-0.3352	-0.161	1.041	-1.3073	0.2351	-1.419	0.7407	-0.2969	-0.1674	-0.4687	0.2495	0.4939	0.9235	0.0085	1.5181
"1553269_at"	-1.8679	-0.4294	0.4408	0.4301	0.6298	1.0448	0.341	-0.9427	-0.5813	-1.3098	0.1553	-0.2736	0.2099	-0.3571	0.31	-0.4462	0.4396	0.5739	-0.4615	-1.1661	0.3492	-0.1553	0.2655	-0.9225	0.1644	-0.3586	0.5651	-0.8012
"1553271_at"	0.5968	-2.7729	-1.079	-3.1349	0.2803	-0.5801	-0.2708	-3.1896	0.6649	-0.4192	-1.1558	0.6002	0.1521	-2.3071	-0.0412	0.2907	-2.6332	-1.696	0.792	0.6436	-2.6189	0.9517	1.265	0.7273	0.0412	0.6483	-2.5158	0.7202
"1553272_at"	-1.1705	1.3331	-0.0566	-0.1702	-2.21	0.0566	-1.2915	0.6777	-1.1551	1.6787	1.028	-2.0142	0.9815	-1.3751	-2.6509	0.2412	0.275	-2.2137	1.2918	1.557	-0.1956	1.4948	-0.3468	1.6594	-1.8511	1.1265	2.1814	-0.1277
"1553274_a_at"	0.2914	0.5394	0.5715	-0.7705	0.1497	-0.0368	0.0368	-0.2786	0.2417	-0.3162	0.468	-0.6707	-0.2871	-1.1672	-1.2556	0.2003	0.3713	-0.1162	0.7316	-0.1453	-0.2216	0.2271	0.1857	-0.1181	0.5576	-0.3267	-0.3165	0.0486
"1553275_s_at"	-0.0703	0.4596	0.5042	-0.3775	-0.2755	-0.6081	-0.1186	0.7944	-1.5188	0.1045	-0.1522	1.1144	-0.5825	0.7314	-0.2008	0.884	0.1272	0.0703	-0.4863	0.3431	-0.3239	0.887	-0.1809	1.151	-0.3643	-0.4773	0.6358	1.0633
"1553276_at"	0.4015	1.2559	-0.399	-1.181	-1.0286	-0.4215	0.8754	1.0713	0.965	2.9705	1.0411	-1.1795	0.114	-1.2679	-0.5375	-0.5309	0.8005	-0.3704	0.8255	-0.9657	0.265	0.415	-1.2878	3.3007	-0.114	-0.9493	-0.8787	1.7027
"1553277_at"	0.3536	-3.9864	0.0316	1.3454	-4.2867	1.2136	-2.2343	-3.3337	-4.0308	1.6308	-3.805	0.3234	-3.014	-1.7526	0.1744	0.8015	0.1361	-2.5702	-0.5671	-0.0316	-3.3479	0.8397	0.5053	0.6715	-0.9911	0.7452	1.1079	-2.0681
"1553279_at"	-0.044	1.3004	0.0921	0.1793	0.5238	-1.5883	0.0584	-2.3326	-2.5213	-1.8712	0.2397	-2.3609	0.8616	-1.5815	-0.0756	-1.4912	1.1569	-1.9048	-1.0383	-1.3921	0.6244	-2.2024	1.2862	0.8301	0.7435	0.044	0.5029	-1.9871
"1553280_at"	0.4458	-0.2484	0.627	0.0944	0.4163	0.0047	0.9647	0.0621	-0.1197	-0.0047	0.0525	-0.2567	0.2605	-0.2069	-0.39	-1.4099	0.8429	0.3536	-0.1041	-0.0897	0.2169	-0.6801	-0.0848	-1.2086	-0.1939	0.2047	-0.046	0.0662
"1553281_at"	1.4436	1.9401	-0.3378	-0.0675	-0.3241	0.4141	-0.6516	0.0675	-0.5607	-0.0901	0.6946	-0.4692	-1.5096	0.304	-1.0355	0.3065	-0.5558	0.2682	-0.1538	0.4187	-0.3241	1.1003	0.1323	-0.3682	-0.5618	0.2094	3.5029	1.1786
"1553282_at"	-1.0819	-2.3262	0.2666	0.4234	0.0825	1.4564	-0.3536	-1.7767	-2.9301	1.2325	-1.1493	0.0248	0.4755	-0.7266	0.8482	-0.2365	-0.186	-0.0248	0.0582	-1.3132	1.3009	-0.8532	-2.135	0.3683	0.9823	0.7633	0.7483	-3.4205
"1553284_s_at"	-0.016	0.0019	-0.2507	-0.0019	0.0919	-0.6126	0.8855	-0.2703	0.6519	0.1372	-0.0374	0.1338	0.3276	-0.3498	-0.5275	0.6146	0.1059	0.4056	-0.1495	0.2957	-1.5693	-0.1235	0.5903	-1.7318	0.5991	0.3136	-0.7464	-0.7117
"1553285_s_at"	0.6278	-1.9358	-0.1383	0.6547	1.2978	0.0198	-0.1326	-1.7982	0.4996	0.0664	0.1445	-0.7595	-0.2512	-0.6309	-0.0198	0.6375	0.1622	0.1086	0.0849	0.8109	-0.2648	-0.217	-0.2018	-0.1772	0.9163	0.0762	-4.7638	-0.9996
"1553286_at"	0.1298	-0.2292	0.0217	0.1111	-0.1367	-0.1473	-0.0217	-0.4812	-0.3346	0.2487	-0.0963	-0.2686	0.1197	0.3457	-0.1905	-0.0473	0.4487	-0.1122	0.0262	0.1532	-0.031	0.4788	0.2449	0.0995	-0.0283	0.4044	0.2312	-0.2023
"1553288_a_at"	-0.1294	0.7354	-0.4856	0.6523	-1.2177	0.6376	0.1952	0.786	0.2828	-0.0971	-3.3181	0.9344	-1.4664	0.3222	-0.7521	0.5109	-4.0224	0.2663	-0.287	-0.3037	-0.7518	0.0971	-3.9426	0.4688	-0.7546	0.6731	-1.0097	0.6505
"1553292_s_at"	-0.9451	2.3401	-0.2469	1.5538	-1.1604	1.9668	-0.393	1.1405	-0.602	2.1322	-1.5226	1.251	-0.3669	3.3184	-0.019	-0.944	-1.0508	0.751	-0.2283	2.0401	-0.8244	0.4949	0.0067	1.2983	-0.9857	1.1276	-0.0067	1.9357
"1553293_at"	1.1914	0.2553	0.0207	2.0214	-1.8599	-1.3434	-0.1494	0.4336	-0.0207	0.8345	1.3748	0.7644	-0.6687	-0.2488	-2.169	-0.077	1.4356	0.9831	-1.1596	2.2211	1.5742	1.834	0.8743	-0.149	-0.5509	-0.6545	-0.0714	-0.8039
"1553295_at"	-2.5827	2.9027	0.9283	1.2056	1.2605	-1.2416	-2.4766	-1.7184	0.8392	2.4245	-1.7015	1.5036	0.5747	1.8795	1.7956	-2.0461	-1.4078	1.4237	-2.2772	2.0218	-2.451	-0.7675	-2.5756	-1.7039	2.377	-1.3773	1.5212	-0.5747
"1553296_at"	0.5076	-1.748	-2.7294	-3.5474	0.0684	0.0676	0.0032	-1.7058	-0.331	0.4022	-3.1659	0.3005	-1.7566	-4.4568	0.711	-1.5064	-1.4717	-0.0032	0.1215	1.1845	-1.1425	-2.5133	6.3673	5.8759	0.0583	0.2466	0.226	-1.4823
"1553297_a_at"	0.8674	-0.7488	0.0638	-1.1652	0.9758	-1.4257	0.0664	-0.6741	0.6946	-0.5151	0.8069	-0.0638	0.341	-0.7566	1.1471	-0.7111	0.4116	-0.9262	0.944	-0.3155	1.029	-0.6107	0.8603	-0.3966	0.1296	-0.4149	0.2369	-0.1718
"1553298_at"	-0.1264	0.9156	1.082	-1.7312	-3.1524	1.3315	0.1264	0.4034	1.5054	1.9518	-0.5236	-1.5597	-0.2197	0.9681	0.1349	1.5081	-1.9147	-1.5736	-1.6056	-3.1177	0.4411	1.5152	-0.4035	1.2541	-2.6368	1.245	-2.2126	-0.597
"1553299_at"	1.36	-1.4468	1.2055	-1.2063	0.4293	-3.904	1.1643	-4.3393	1.4717	-2.6679	0.9307	-0.2848	0.9994	-2.1331	1.6142	-3.7947	0.3336	-3.7109	1.1556	0.2848	1.3349	-2.1369	-1.173	-0.6617	1.4746	-0.9523	0.6318	-0.4976
"1553300_a_at"	0.3766	0.3752	-0.1377	0.163	-0.8207	-2.8031	0.3877	-0.1956	-0.6698	0.1241	0.305	-0.4869	-0.7015	0.0182	-0.1613	0.7034	0.0696	-0.213	0.4373	0.4246	0.2678	-0.0182	-0.2163	-0.2698	-0.9406	0.4156	0.356	-3.5292
"1553301_a_at"	-0.3808	-1.0803	0.0493	-0.0318	0.447	-0.63	1.6134	-1.2009	0.4122	-0.1425	0.7036	-1.4978	0.6228	-1.0305	-0.153	-0.7514	0.4908	0.0318	0.6384	-0.3893	0.0553	-1.0777	0.3999	-0.5453	0.5435	-1.4611	0.1772	0.3199
"1553303_at"	1.0027	0.2646	-1.0149	-0.0321	-0.5466	-0.1741	2.067	2.4547	-1.9538	2.1571	-0.8431	0.3296	0.9587	0.9477	-2.044	0.367	-0.4383	-0.5142	1.9822	-0.4348	1.9497	-0.1265	-0.8723	3.0064	-2.3119	-1.6885	0.0321	1.2376
"1553304_at"	-0.7686	-1.3113	-0.018	-0.1931	-0.0302	0.1238	0.6416	0.2626	-0.8808	0.7177	0.018	0.5041	-0.4323	-1.1017	-1.0501	0.9835	0.7026	-0.1176	0.6193	0.8697	0.2968	0.3565	0.4502	-0.5973	-0.0331	-0.0756	0.6805	-3.0091
"1553306_at"	-0.0329	1.5318	-1.7094	0.7887	0.9257	-2.0506	0.0329	-0.9297	0.3651	-1.8211	-2.3536	-1.8136	0.53	0.4855	0.7823	1.4954	-0.2483	-0.6222	-0.0357	2.0026	0.6061	-0.8525	0.9072	1.2933	-0.2718	-0.9743	-1.3549	1.5792
"1553310_at"	-0.6815	1.4672	0.724	0.893	-1.3315	2.3106	0.723	1.0447	-0.3616	0.9185	-2.678	-1.1627	-0.1194	0.2111	-0.8295	1.4819	-3.4941	0.9639	-1.8431	1.8749	-0.3164	-2.1572	-0.0836	0.3148	-1.5407	0.3879	0.0836	-0.1251
"1553311_at"	0.0497	-0.3076	0.6058	-2.6477	-0.0497	-3.8151	-1.4184	1.0326	1.5296	-3.0258	-0.3196	0.8678	-0.272	-0.5844	0.1464	-3.2146	1.2794	0.8151	-2.4705	-1.9945	0.3702	-0.0793	0.8096	0.8574	0.1944	0.3223	0.4234	-2.1718
"1553313_s_at"	-0.0832	0.2094	-0.9558	0.9555	-0.7736	0.6326	-0.2152	0.0832	-0.9857	-0.2676	0.478	-0.5513	-0.6841	0.1316	-0.9714	0.2609	0.1376	1.8463	-0.5446	0.5438	-1.2625	0.4505	0.3193	0.3096	-1.4854	-0.2427	-0.6379	0.5944
"1553314_a_at"	-1.4802	1.1627	-1.2457	0.5826	-0.2928	-0.7519	-0.547	2.3578	-0.1481	1.345	-0.6754	-0.4029	-0.0669	0.0669	0.3009	1.8231	-2.0874	0.8012	1.0947	0.4352	-1.2021	1.5367	-1.1396	1.0163	-0.744	1.0899	-0.5193	1.6458
"1553315_at"	-1.2554	-1.7053	-0.2269	-0.3156	0.0536	-3.1358	-3.1913	0.9153	-0.3068	-0.1766	-3.4569	0.0041	-0.9338	0.7991	-0.84	0.6223	0.5832	-0.0241	0.6553	0.4253	-2.9267	0.7924	1.8831	0.4789	0.3288	0.5655	-0.0041	1.6569
"1553316_at"	1.0655	-0.7417	0.8886	-0.8987	1.3547	-0.7593	-0.4517	-3.7102	0.8269	-0.927	0.2259	-1.6725	-0.0246	0.1126	-0.4145	-0.0038	0.8085	-0.3268	0.9407	-1.1363	0.6171	-0.1673	0.6534	-5.0105	1.556	0.5631	1.1684	0.0038
"1553317_s_at"	1.9109	-3.0496	0.7621	-1.0354	1.8478	-4.0918	-3.6787	-3.8699	1.1509	-0.5985	-0.0492	-2.1822	0.2404	-2.672	1.3484	-0.0679	-0.2479	-1.865	0.8225	0.4035	1.5578	-4.0641	2.0421	-0.1845	2.0997	0.0492	0.8113	0.2428
"1553318_at"	-2.4518	-0.9687	1.1173	-1.704	-1.3877	1.1786	-1.4121	-0.755	-1.303	-0.6788	1.1517	1.0864	0.6422	0.7276	0.411	-0.5719	0.6411	-0.8315	-0.3235	-0.5464	0.3235	1.3938	0.4466	0.6999	0.8027	-3.1119	0.3714	-0.6746
"1553319_at"	-1.9278	0.9211	-0.6074	1.1756	-0.8821	1.2702	0.0007	1.6562	-0.2123	1.1633	-0.8254	0.5429	-4.7095	1.0232	-4.0538	1.9676	-0.876	1.153	-0.0007	0.3589	-2.2163	1.4697	-0.3821	-0.6422	-4.5927	1.2289	-4.2569	1.4325
"1553320_s_at"	-0.3864	1.0551	-2.7412	0.5973	0.7778	0.7635	0.7187	0.7077	-3.2926	0.781	-1.6402	-3.2021	-0.6713	2.2146	-2.9955	-1.0036	-1.1273	-1.2541	1.811	-1.8898	1.5367	0.3864	-3.3117	1.3267	-3.2424	0.9707	-2.5802	2.3612
"1553321_a_at"	-0.6777	0.1942	1.4474	-0.5626	0.2329	-0.0559	2.8556	-0.6544	1.6471	0.0559	1.5011	0.3493	1.0927	-1.0956	0.2024	-0.7847	2.3729	0.8887	1.5555	-0.7783	-2.3077	-0.4216	-0.16	-1.6016	1.2176	-0.3688	-2.1145	-1.0924
"1553322_s_at"	-1.1844	0.0107	0.5101	-0.759	-0.0286	-0.2532	0.6932	-0.6861	0.1019	0.4404	-0.6152	0.0818	0.389	-0.1653	-1.2856	-1.5054	0.1998	0.3705	-0.3085	-0.0107	0.5321	-0.5901	-0.9605	-1.4165	0.2356	0.0154	0.1612	0.1999
"1553323_a_at"	-2.2749	-0.1985	0.1565	0.1492	0.3764	0.0605	-0.2634	-0.389	0.1298	-0.1354	-0.1127	0.311	-0.3705	0.0006	-0.1653	-0.6175	-1.0748	0.6635	0.3663	-1.1471	0.3287	0.1306	0.3765	0.2127	-0.8936	-0.8947	-0.0006	0.1811
"1553325_at"	0.0682	0.7326	-0.0424	0.1836	-2.2208	-0.2566	-2.0624	0.0414	0.7581	0.9606	-0.8826	0.026	-0.0184	0.5275	-0.1671	-2.5211	0.2135	0.3633	-0.2878	1.1387	-3.1832	-0.032	0.0184	0.7077	-0.2044	-0.6577	-2.3432	0.7064
"1553326_at"	-2.1518	-1.7445	-2.3126	0.0567	-1.2975	0.1226	1.2575	0.1924	0.8074	-1.9969	-0.3052	0.9224	-1.6638	0.1593	-0.2925	-2.2963	-0.3965	-3.623	1.8802	1.0608	-0.7707	0.0068	0.1012	1.5914	0.7805	-0.0068	-0.2568	1.3178
"1553327_a_at"	-0.4361	0.3929	0.1458	-0.3305	0.216	0.1259	-1.3928	0.2436	-1.3894	-0.9868	-0.8385	1.0457	-0.002	-0.1093	-1.6144	0.4832	-0.706	-0.4433	-0.7349	0.002	2.866	0.4409	-0.2418	-1.0213	2.154	3.566	2.4835	2.6604
"1553328_a_at"	-2.5188	-0.2961	1.3609	0.6389	-0.4702	-0.2648	1.6201	1.8244	0.7745	-0.8059	3.5637	-0.3085	-0.7867	0.2917	1.0946	0.5462	-0.0144	0.7568	0.8844	-0.1329	-0.0862	-0.6049	-1.5048	-0.1744	2.2249	1.2594	-0.4916	0.0144
"1553329_at"	0.031	-0.4761	-0.6311	0.2153	-0.1124	1.2386	-1.6323	-2.4026	0.6558	-3.0539	0.4123	-0.6135	-0.031	0.7808	0.7498	0.7259	-0.8528	0.4082	-2.9187	-1.5917	-0.0379	0.2946	-0.5934	0.3872	-0.1672	0.9776	0.5635	0.1179
"1553330_at"	-1.415	1.3948	-2.2795	-2.2836	0.1583	0.914	-2.969	0.174	-3.6007	0.6921	-2.7251	-1.2691	-0.1583	0.6405	0.4562	-2.6614	0.6156	0.5478	-0.8411	1.8637	-2.091	0.5322	0.5025	-0.1604	0.9881	-3.1518	-2.519	0.9081
"1553333_at"	1.558	0.2387	-0.7225	0.0476	0.3625	0.3084	-0.6837	-0.3633	-0.3664	-0.3825	2.1954	0.3708	-0.7877	-0.2331	2.7664	0.3705	-4.7059	-0.0636	-1.6286	-0.0476	0.357	0.5667	0.87	0.4034	-2.1155	1.3616	-0.3616	-0.8632
"1553335_x_at"	-1.2664	-0.533	2.3299	-1.4082	1.1591	-1.4338	-0.9054	-0.5999	0.0047	-0.7172	0.6254	2.2354	-1.0388	2.007	0.6426	1.1741	-2.2471	-1.1189	2.3737	-0.9016	-0.7888	2.055	1.5847	-0.7318	1.5757	-0.0047	0.0081	0.9831
"1553336_a_at"	0.2471	-0.0908	1.3459	0.5133	1.1963	-0.1478	0.7346	-1.1845	0.8373	-1.6925	0.4161	-2.1339	0.4309	-1.0929	-0.8415	-1.5308	1.1565	0.9487	-0.0483	-2.2373	0.7471	-1.2747	0.0483	-3.6384	0.3929	-2.4881	0.4681	-2.3861
"1553338_at"	0.5276	-0.2543	0.4688	-0.1791	-0.0389	0.0418	0.6719	-0.5851	0.3513	0.0669	1.0862	-0.2429	0.7247	-0.411	-0.9089	-0.1456	1.0483	0.7151	0.2187	-0.8185	0.3739	-0.7882	0.0389	-0.6133	0.5752	-0.2248	-0.126	-0.7259
"1553340_s_at"	1.3961	1.4819	-1.6232	0.2532	-0.6958	-1.6586	-0.3767	0.4049	-0.3046	0.2824	-0.5608	1.6635	-0.2532	-0.9795	-0.6922	1.9148	-0.5677	0.4558	-0.6208	2.1051	-1.2563	2.0205	2.4905	1.028	-1.0152	-0.4034	1.9372	0.7648
"1553341_at"	-2.2832	2.8572	1.6047	0.7229	-0.089	0.642	-0.8805	-1.0452	0.9481	0.6252	1.8291	1.7591	-1.3621	-0.3388	-0.2667	1.2389	-1.471	-0.419	-0.2878	0.4955	-0.9172	-0.1984	-0.3621	1.3985	0.7654	2.1915	0.089	-1.3695
"1553344_at"	-1.3722	0.9132	-0.9052	2.2368	-1.0808	1.589	-1.8491	-1.1546	1.7782	2.9918	1.7037	-0.4992	-2.2446	1.0798	0.3983	0.0144	1.733	-0.1003	0.8391	-0.6083	-0.0392	1.7501	-1.0067	1.4254	1.116	-1.7791	-0.8345	-0.0144
"1553346_a_at"	-0.0664	-0.0366	0.109	0.1756	-0.0815	-0.071	-0.1419	0.2152	0.1339	0.3217	0.5301	-0.3271	-0.2792	1.0035	0.2909	-0.4864	-0.2006	-0.2464	0.6686	-0.4976	0.0366	-0.1677	0.3229	-0.2704	0.286	-0.1128	0.584	0.515
"1553347_s_at"	0.3102	-1.8676	0.0638	0.4518	-2.3494	-1.9808	-2.0342	0.5417	-0.384	-1.6509	-2.6028	-1.5126	-2.4876	0.4771	0.0382	0.9039	-0.0382	1.1373	0.2373	0.7971	-1.8057	-0.6053	0.357	0.1753	-2.0336	-1.6664	1.1628	0.8242
"1553348_a_at"	0.3864	-0.1853	0.4946	-0.3808	0.9073	-0.4027	0.8893	-0.7801	-0.2612	-0.5484	0.5985	-0.182	0.6804	-0.3555	0.182	-0.5167	0.9504	0.1823	0.6433	-1.0474	0.6482	-1.2941	0.2404	-0.8961	0.9318	-0.6129	0.8128	-0.652
"1553349_at"	-0.7196	0.0958	-0.3393	-0.1103	-2.5634	0.0404	-0.7896	0.5397	0.0233	0.4483	-1.0157	0.1579	-1.0052	0.2427	-0.0914	-0.0233	-1.207	-0.885	-0.1858	0.6004	-0.9202	0.4459	0.4245	0.8316	-0.3466	0.9848	0.3113	0.7116
"1553350_at"	-2.1512	-2.0466	-0.3521	0.7206	1.6512	-1.2013	-0.4675	-1.0137	-1.078	-0.038	-0.4832	1.8803	0.8284	1.8223	-1.0771	0.0596	0.0637	1.3649	2.0057	0.038	1.6787	-0.3576	1.1378	1.1116	-0.7345	1.452	-0.8449	-1.9356
"1553351_at"	-2.6995	-0.4453	1.0995	0.4168	0.6668	-0.0033	-0.9597	0.8886	-0.5598	0.0033	-0.2949	0.7748	0.1266	-1.2293	-1.776	0.039	0.4449	-0.2283	0.2781	0.4384	-0.0741	0.783	-1.6248	-0.2372	0.5748	0.2886	-2.6649	-1.8527
"1553352_x_at"	0.5859	0.2479	-0.1047	0.5636	0.2015	0.1374	0.3079	0.2625	0.2805	0.8128	-1.6475	0.6167	-0.3348	-0.178	-1.1794	-1.2046	0.0793	-0.0636	1.0612	0.879	-0.564	-0.8784	-0.2215	-0.2801	0.0636	-0.1924	-1.0447	-2.9689
"1553354_a_at"	-0.2248	0.9946	0.042	0.6545	0.6435	1.1881	-0.2885	-2.7472	-0.5719	0.4645	0.0084	0.9126	-0.3399	0.331	-0.1009	-0.0821	-0.037	0.6591	-0.0084	-2.8731	0.0325	0.5097	-1.1884	-0.1146	0.3027	0.53	-1.8881	-0.927
"1553355_at"	-0.9537	-0.3767	-0.9804	0.5101	-0.6701	0.1951	-0.2784	0.3559	-1.5555	1.5672	-1.846	-0.3197	-1.3695	0.1034	0.3968	1.0057	-0.5914	-0.3553	-0.2616	-0.0563	0.0563	0.9256	0.9847	0.0773	0.8667	-0.2498	0.4399	0.5035
"1553356_at"	0.887	-2.2488	1.6331	0.3922	0.028	0.8556	-2.8663	-2.7488	-0.012	-2.1529	0.0759	-1.0548	-3.6682	2.0503	-1.7053	1.5125	-3.3324	1.3762	0.325	0.4502	-1.6722	-3.1689	-1.9668	1.4419	-0.2785	0.012	-1.7542	0.3473
"1553357_at"	-2.5396	1.3499	0.3484	-0.4729	1.4088	-0.3484	0.8246	1.9529	-2.3225	1.7411	1.3044	-1.9965	-0.4141	-1.9258	0.3944	1.9517	0.9481	0.6618	-1.9702	-2.0811	-1.8883	0.6841	-2.4419	1.65	-1.3777	-0.9725	1.5851	-0.9571
"1553359_at"	-0.5101	0.7163	-0.8329	1.5796	-0.7506	2.0468	-0.4427	1.1564	-0.6734	2.1282	0.2344	-0.6197	-0.8869	1.3997	-1.1534	0.5954	-0.6376	-0.0326	0.6032	0.4844	-1.1069	0.0326	-0.982	2.9389	-0.3843	0.3518	-1.1272	1.7304
"1553361_x_at"	-0.658	0.7046	-1.0584	0.6227	-0.3541	1.5465	-0.0778	2.7892	-1.255	0.8273	-0.8453	1.8448	-0.7633	1.8883	-0.477	0.6478	-0.566	0.0778	-0.8406	0.8829	-1.0725	2.3778	-0.468	2.7419	-0.1192	0.5703	-0.6523	1.1563
"1553362_at"	-0.3388	-2.7407	0.7053	-2.1983	0.3388	-3.3788	-2.3206	0.7063	-3.3494	2.1742	-3.3344	-1.4182	0.8896	0.3566	0.8499	-2.3647	-0.4483	0.9103	0.9635	-2.6186	-3.3259	0.8675	1.614	-2.6725	1.0272	1.5687	-2.0951	1.2764
"1553363_at"	1.3759	0.5877	1.0049	-0.0673	1.236	0.2277	1.6218	-0.4404	1.8377	-0.6424	-1.1482	1.5241	1.8724	-0.9009	0.0096	-0.0096	-0.6124	1.0359	2.3321	-0.767	-2.0554	0.1765	-2.3125	0.299	-0.3349	-2.4317	-1.6289	-0.599
"1553364_at"	0.2978	0.7506	-2.0038	0.2728	-0.8802	0.3562	-4.1403	-0.0858	-3.2836	0.7732	-1.2447	0.8135	-3.7636	0.4773	-4.0794	0.7466	-4.8296	0.0858	-0.6498	1.0616	-0.5527	1.1028	-0.9953	1.4431	-0.8236	0.4853	-0.8666	0.5877
"1553365_at"	-2.3302	-3.1713	0.4351	-1.1146	-0.9515	0.9893	-2.4619	1.7448	1.0202	1.897	0.6173	1.6666	-0.8816	1.2844	-3.0634	-0.9149	-0.1658	0.0481	-0.6402	0.0093	-0.9914	0.9654	-0.0093	0.6815	-1.7171	1.1862	-1.2099	1.3651
"1553366_s_at"	-0.1533	-0.1504	0.5845	-0.8818	1.25	1.1749	0.5131	-0.2598	-1.3391	1.6677	-2.1302	1.7155	-1.8138	-1.2011	-0.9979	1.5434	-1.4425	-0.4416	0.0417	2.3092	-2.21	1.7922	-0.0417	1.5067	1.3111	1.6095	2.4865	-0.2387
"1553367_a_at"	-0.3851	0.2281	0.5158	0.517	0.5874	-0.2128	0.099	1.424	-1.9544	0.8203	-3.2355	-1.4215	-0.1975	-0.4691	-2.8201	1.5274	0.0212	-1.9916	0.4645	1.4588	-0.1121	0.7187	0.2127	-0.0976	-1.3243	-0.2223	0.7748	-0.0212
"1553369_at"	-2.0077	0.0408	0.8001	2.2864	-1.8435	-0.7076	0.0953	1.5658	-0.2736	-1.7354	-0.624	-1.2093	-1.3831	-1.2631	0.5354	1.3466	1.7302	-1.2101	-0.361	2.4799	-0.4976	1.2041	1.4993	-0.0408	1.5646	2.209	1.2427	-0.7732
"1553371_at"	-0.0965	0.2365	-0.0376	-1.9888	-0.3269	-0.2373	-0.4974	1.7167	-0.653	0.6614	-1.4791	-1.0079	-0.8374	0.4682	0.3983	1.3367	0.1871	-2.5394	0.4315	0.6974	-0.8883	0.4316	-0.0716	0.7006	0.0376	0.4294	-0.4052	1.5455
"1553372_at"	-0.6438	1.8791	-0.6276	-1.2642	0.0878	-0.16	0.0896	-0.2796	0.5509	2.1305	0.0646	0.2597	-1.8543	-0.6422	1.5665	0.2388	-0.7095	0.9058	-0.2535	-0.4637	-0.9198	0.3641	-0.009	-0.5165	0.0509	0.2145	0.009	-0.0292
"1553373_at"	0.5849	-1.1555	0.9026	-3.1255	0.1646	-0.5574	0.8719	0.9975	0.3925	0.9195	-0.3596	0.721	-0.7087	0.3196	-0.1646	0.5259	-2.1544	-3.8916	0.5029	-1.004	-1.7331	-1.0677	-0.5521	-2.3535	0.714	0.4436	-0.942	0.771
"1553374_at"	-0.7499	-0.8841	2.1467	1.9774	-1.0986	-2.1196	-0.2992	-1.3147	-0.2642	0.0393	0.1424	2.1477	0.7758	0.1745	1.9197	0.9381	-0.462	2.3194	-0.3435	-1.3075	-2.2104	0.794	-1.2082	0.1348	-1.8649	2.3663	1.2356	-0.0393
"1553375_at"	-1.5882	-0.0266	0.0266	-0.2546	0.0547	-1.5249	1.2312	-2.4905	0.3695	0.289	0.1512	0.8407	0.0864	-2.0117	-0.3164	-1.4936	0.7776	0.7315	-2.7331	-2.684	0.4803	-2.6014	0.8002	-0.1439	1.1418	-1.5418	1.5653	-2.4688
"1553376_a_at"	0.2919	-1.7046	-0.6263	-2.2281	-0.7445	-4.0423	-2.2688	0.9073	0.8158	0.8663	-2.4911	0.5691	-2.7777	0.7159	-3.7023	-3.542	0.2593	-1.9482	0.1986	0.4015	0.6854	0.3775	0.1644	0.659	-0.7034	-3.906	-0.1644	1.5696
"1553378_a_at"	0.5284	1.6765	-1.1212	-0.004	0.6796	-0.7533	0.2949	1.3522	-3.2878	1.2225	-0.5919	0.3366	-0.6314	0.013	0.5113	0.5124	-2.2423	0.004	0.3493	-1.029	-0.0874	-2.4169	-0.6511	-1.2564	-0.847	-1.5849	0.7909	0.8174
"1553380_at"	1.7975	1.7387	-2.2707	1.2762	1.8976	2.3332	-2.6588	0.117	1.1703	2.8992	-0.173	-1.8438	-1.8994	1.6989	0.2865	-1.0265	-0.117	1.5735	-0.6593	1.6656	-0.7532	-0.4139	-1.638	-1.3392	2.4211	-2.5675	2.0581	-2.2955
"1553383_at"	-0.8878	1.7988	2.892	-0.11	-0.9093	-1.3062	2.3602	3.3786	-0.1523	-0.0852	-1.2796	-0.2583	-1.8886	0.0852	2.4123	1.3335	-0.3374	-2.3236	0.6195	-1.1381	0.4261	0.3959	2.1753	0.2138	3.1912	-1.0615	1.5953	-1.4169
"1553385_at"	0.8717	-0.6608	-1.9856	0.2857	0.3487	-1.7491	-2.0332	-0.0309	-0.0889	-0.121	1.6007	-0.0617	-2.3294	0.0309	0.8603	-0.8817	0.8196	-0.451	0.9484	0.5593	-0.9835	-0.4069	0.1575	1.3564	-2.6461	0.0948	1.6732	0.3814
"1553386_at"	0.7417	0.8496	-0.0804	0.5659	-2.5083	0.6104	0.1249	-1.2252	0.1828	-2.0698	-0.258	-0.6801	0.0804	-2.9582	-0.6848	1.1476	-0.523	0.1281	0.1835	0.1351	-0.4623	-0.138	-1.8617	-0.5652	0.6055	1.051	-0.1772	0.17
"1553387_at"	0.3186	-0.6323	-0.135	-3.0585	-0.3925	0.5329	1.0994	0.573	0.6457	0.016	-0.1831	0.579	-0.1443	-0.5402	-0.2243	-0.4736	0.5984	-1.256	-0.4066	1.7613	-0.0798	-0.6504	0.3642	0.6983	0.5655	-0.016	0.6301	0.992
"1553388_at"	-0.3398	1.1944	-0.1572	0.2629	0.8623	-0.8815	-1.3732	1.9754	-1.0966	0.0394	-0.7476	2.1821	-0.1881	2.7147	1.5467	-0.0809	0.3796	-0.6258	-0.1483	1.2844	-2.1686	1.3943	-0.304	1.8846	-1.8596	0.5656	-0.0394	0.5385
"1553389_at"	0.2758	-0.9717	-2.5079	0.3763	-1.0007	-0.099	-0.1757	0.1283	0.318	-0.4727	-1.2467	-1.7611	-0.7988	0.7345	0.0564	1.0386	-1.0429	-0.3234	-0.0564	-2.1588	0.4662	1.1288	0.7802	0.9832	0.1041	-1.3195	0.8339	0.5106
"1553390_at"	0.1266	1.7078	-1.7179	1.1549	-1.4858	1.8529	-2.0585	2.2982	2.5536	-0.843	-2.1288	1.6127	-0.4226	1.8448	2.5029	2.8298	-2.4056	0.3387	2.1796	0.971	-1.703	-0.3697	-1.0694	-0.111	0.111	-0.9099	-0.4397	-0.9963
"1553391_at"	1.5432	2.6484	0.627	1.7968	-0.8393	0.9273	-0.8896	-1.7638	-2.6837	-1.4975	-2.8146	-1.4635	-1.4926	-2.4461	0.7083	0.951	2.8444	-2.8649	1.9427	-0.627	-1.2259	-0.8569	1.2509	1.3652	-2.5439	1.7726	1.2571	1.623
"1553392_at"	0.8736	-0.487	3.1703	-2.7069	1.9188	-4.261	1.9119	-3.5849	1.9862	-1.6177	1.7156	-4.6713	0.9208	-4.7621	0.8934	-3.0621	1.0041	-1.4462	3.387	-3.4838	1.2518	-3.5383	2.1445	-0.1575	0.7754	-4.4059	0.1575	-3.7947
"1553394_a_at"	-4.7253	2.0869	-1.272	2.8048	-4.749	2.5176	-5.8653	2.0051	-1.4407	2.5666	-1.3682	1.1559	-1.6254	2.208	-2.4435	1.5046	-3.0774	2.6176	-1.1559	2.4049	-1.2812	1.391	-1.7382	2.3556	-1.4932	1.7202	-1.729	2.1689
"1553395_a_at"	1.3874	-0.0252	0.5682	0.1917	2.1252	-0.0119	-0.2035	-0.3737	1.1024	-0.2595	0.2315	-0.4045	-0.0048	-0.9713	0.0048	-0.4411	0.3277	-0.0925	1.1104	0.2302	2.2017	-0.5849	0.1621	-0.3986	0.1015	-0.1397	0.8237	-1.2306
"1553396_a_at"	-1.1705	0.9384	-1.7919	0.6258	-1.508	0.6938	-0.0277	1.1717	-0.3859	0.5973	-2.0946	0.1671	-1.5675	0.5225	-1.0082	1.5779	-1.1461	0.7222	-0.0671	0.9262	-0.4015	0.7086	-0.9905	0.5986	-1.1773	0.0277	-0.6044	1.2212
"1553397_at"	-0.314	-0.0768	-0.3883	0.8896	-0.1797	-0.02	-0.2511	0.4019	-2.142	0.6517	-0.3955	0.5624	-0.5121	0.5909	0.1797	0.6252	-0.338	0.1175	-0.4615	0.9702	0.02	0.6613	-0.3426	0.8504	-1.0821	0.7372	-0.0236	0.7119
"1553398_at"	-2.8959	1.8599	-2.9117	0.6536	-0.5124	-0.4116	-0.4545	1.212	-3.0155	1.0345	1.1658	-0.2097	0.5561	-1.0213	0.305	-0.4261	-2.2714	-0.827	1.6509	1.8861	0.3023	0.952	0.9606	0.7756	-0.253	0.2097	-2.0752	-1.3331
"1553399_a_at"	0.3665	-0.0355	-0.4212	-1.0801	-2.5325	0.1524	0.4273	0.1956	0.2709	0.1654	-0.1964	0.9026	0.0122	0.4729	-0.8148	1.3934	0.0628	-0.4202	0.1509	-0.0421	-3.7144	-0.7125	-2.3723	-0.6216	-0.6474	0.1915	-0.0122	0.2584
"1553400_a_at"	0.1188	-0.5422	-0.1028	0.0508	0.7222	-0.0118	0.3147	0.1843	0.1771	0.059	0.6164	0.0602	-0.6725	-0.8475	0.165	-0.2625	-0.0968	-0.7213	0.2892	-0.2734	-0.6975	0.0644	0.4462	-0.247	0.0118	-0.1428	-0.398	-0.33
"1553401_at"	0.6053	-2.3659	0.016	-0.0162	-0.7371	0.8615	0.389	0.1631	-0.7852	0.5439	-0.0588	-0.8406	0.6703	0.7195	-0.8194	0.0596	-0.855	-0.4674	0.1031	-0.3267	-1.034	-0.0538	0.5494	-0.016	-0.2247	0.7855	0.7877	0.1831
"1553402_a_at"	0.5352	0.2122	0.0615	-0.2423	0.0685	-0.4359	1.4174	-0.6267	1.2484	-0.0691	0.2275	-0.0026	0.2793	-0.8165	-1.1993	0.2067	0.5393	0.0026	1.0818	0.043	-0.796	-2.1305	-0.1077	-1.4801	0.3518	-2.7895	-2.9916	-2.4701
"1553403_at"	0.0617	-0.2082	-0.4006	1.5763	-0.6537	2.535	-1.154	0.5465	-0.0307	-0.0089	0.0748	0.2526	1.8711	2.6131	1.7209	-0.1586	2.4419	-0.0055	-0.2622	0.0055	-1.0101	-0.2513	0.5211	-0.1956	-0.8643	0.1197	-0.612	0.0936
"1553405_a_at"	-0.53	1.2124	-0.0181	0.917	-0.0724	0.6441	-2.7584	0.1542	-0.7831	0.898	-0.5927	-1.9885	-1.068	0.6639	0.2738	0.8911	-2.8946	1.0635	0.5575	1.1153	1.2425	-1.625	-2.8631	-0.2453	-1.61	0.0181	-2.0704	1.5586
"1553407_at"	0.1415	0.7998	-0.2391	-0.0841	-1.2091	-0.8605	-1.1439	1.2354	0.3473	0.3247	-0.781	0.5924	-2.6494	0.0841	-1.0383	1.3626	0.101	-1.3574	-0.6129	1.0602	-0.3708	0.3864	-0.3973	1.6041	-1.1026	0.709	0.3402	-0.9083
"1553409_at"	2.0506	1.4168	1.2328	-1.9393	-2.5305	1.9714	-0.8728	-2.1246	1.5336	-0.1614	0.1614	-2.1791	0.717	2.2395	-1.5626	1.4536	0.2921	-1.8597	-2.0515	0.9466	-0.6132	-0.612	-3.6037	2.0841	-0.9688	1.9546	1.1701	-1.8007
"1553410_a_at"	0.2187	-0.2709	-0.074	0.2914	0.5898	2.333	2.0816	0.8076	1.4053	0.074	-1.0745	0.2442	-0.358	2.7946	-0.1131	0.1567	-1.1051	-1.1207	-0.1796	2.1021	-0.2216	-0.6333	2.0492	-0.7024	-0.6838	-0.082	-0.2079	1.0131
"1553411_s_at"	-0.4098	1.2668	-3.182	0.7068	-0.2479	0.4309	-0.2982	0.9575	-5.0113	1.4952	-1.2769	1.982	-0.6709	1.0021	-1.3108	1.6392	-2.4004	-0.0898	-0.3611	0.3638	0.0898	2.1077	-1.4162	0.7443	-3.7677	2.0614	-3.6216	0.2572
"1553412_at"	-0.918	0.9978	0.6846	-0.1189	0.1635	0.388	-0.9131	0.4606	0.294	1.2022	0.5548	0.04	-3.2645	-2.9453	1.0752	0.4257	-0.0587	-2.7833	-4.13	-0.6004	-0.425	0.542	-0.3728	0.1168	-0.9611	-0.04	0.6566	-0.3242
"1553413_at"	-1.1971	-0.8816	-1.3358	1.7283	-1.6088	0.6697	-0.6811	0.4054	-0.0601	1.0193	0.9604	4.2263	-2.0249	0.7478	-1.308	-0.6533	-1.7249	0.51	0.4963	-0.1034	-1.3804	3.3664	-0.7194	2.2737	2.4908	3.1031	-0.0704	0.0601
"1553415_at"	-2.3484	1.5993	1.6596	-1.8132	1.1588	0.2789	0.4058	-2.6076	-2.5057	1.3153	-0.2534	0.9213	1.1166	-0.8483	-0.9559	-0.7838	-1.9761	0.7825	-1.2373	-1.201	-2.1908	1.7188	0.2534	1.7303	1.0709	-1.708	-1.8196	1.3292
"1553417_at"	-0.7742	0.4791	-0.8939	0.0772	-0.5735	0.1048	-2.4638	-0.3994	-0.8098	1.004	-0.1199	0.8743	-0.5627	0.3024	-0.4016	0.7398	-1.1469	0.2318	-0.0772	0.9907	-0.244	0.5459	-0.5369	1.0609	-1.9444	0.4965	0.7858	1.3197
"1553418_a_at"	0.4181	-0.0708	-1.7521	0.9113	-0.0972	-1.5047	1.2493	-0.7877	0.74	-0.4094	-3.7545	0.0708	0.6068	-1.063	0.4005	0.6334	0.834	-0.5431	1.0983	-0.6041	-1.0227	-2.5084	-1.9661	-2.1586	0.9051	0.4277	1.3858	1.7736
"1553420_at"	-3.4024	0.1855	-1.3482	0.1644	0.676	-2.1961	-0.1277	1.1562	-1.4525	-0.4375	-2.2512	0.3589	-0.4493	1.1256	0.5314	1.1839	1.0007	-2.6802	0.4291	-1.7663	-3.3398	1.1958	-3.2982	-0.3488	-3.8293	0.7226	0.1277	1.2183
"1553422_s_at"	-2.9826	1.0934	-0.3192	1.1199	0.7276	1.0896	0.5894	0.4885	-1.0972	0.7491	-0.913	-0.0699	-3.2284	0.5495	-0.1065	1.0604	0.3226	1.0089	-2.4807	-0.5055	0.8814	-0.2047	-0.5791	-0.9463	0.0699	1.5514	-0.4954	-1.2803
"1553423_a_at"	-0.7702	-4.0294	1.5938	-0.4351	2.2625	-0.3995	2.1424	-0.6411	1.8388	-0.6864	1.1844	0.3995	2.5521	-3.8004	2.1992	-0.4112	1.4317	-0.5111	1.0392	-3.8354	2.5061	-3.6436	2.0957	-0.6302	2.7686	-1.2629	0.8244	-0.6432
"1553424_at"	-2.8515	1.7855	-1.4022	-1.1748	-1.7379	-1.3764	1.5046	-0.023	1.4216	0.0963	-0.3409	2.8888	1.0379	2.6313	-0.6097	-0.0734	0.8104	-0.2115	0.5525	-0.1414	1.022	0.023	-2.3446	0.2912	-0.0435	1.7729	-0.6675	2.1542
"1553425_at"	-2.4353	0.6779	-1.3145	0.3038	-0.4991	0.3231	-0.3676	-1.2506	-0.2942	1.3574	-4.0513	1.0182	-3.8838	0.3347	0.5291	0.0863	-0.2803	0.3207	-1.9686	0.0423	-0.0566	0.8112	-0.8157	1.2356	-3.3822	0.029	-0.029	1.1763
"1553426_at"	-1.2706	0.9476	0.0627	0.5176	-1.2534	0.9401	-1.5782	-0.1009	0.2418	1.2672	-0.6423	0.4464	-0.1726	0.5955	-0.2973	0.8284	-0.3091	-0.1153	-0.5657	-1.2813	0.2097	0.1731	-1.7438	1.0427	-0.0627	0.1013	-0.231	0.3397
"1553427_at"	-0.5822	-0.3572	-0.3256	0.7523	-0.2679	0.7162	1.0017	0.416	-0.9434	0.0419	1.5258	0.3227	-0.2822	-0.5211	-0.126	0.9381	0.6922	0.3645	-0.7505	1.0881	-0.8562	0.2632	-0.2438	0.4905	-0.0468	-0.1685	0.1776	-0.0419
"1553428_at"	0.0246	1.5179	-0.7999	-0.1081	1.2194	0.4503	-1.3763	0.0127	0.3206	-0.6681	0.6185	0.3626	-1.964	0.4475	-3.2835	1.4872	-0.4898	0.3625	-0.6427	-1.0376	-1.0038	-0.8805	-0.0127	1.1837	-2.5335	1.0901	0.2934	-4.0579
"1553429_at"	-0.3261	-0.5563	0.2799	-0.0814	2.0389	-2.1083	-0.8819	1.4064	1.6336	0.0358	-0.5354	-0.8264	-0.6917	2.2621	2.288	1.0145	-1.2375	0.5983	0.5278	0.5761	-0.0358	-0.0846	0.9512	-1.4237	-1.1072	-1.6828	0.3895	0.4802
"1553430_a_at"	0.4437	0.9964	0.2145	2.196	1.8282	-0.0211	-1.9932	-1.0281	0.8164	-0.6085	-1.7135	1.1526	-2.2694	-0.4895	-0.9836	0.0188	-0.7866	-0.0188	0.6266	0.3573	2.5335	0.1633	-2.0915	-0.5872	1.1623	-0.6212	0.9871	-1.0429
"1553432_s_at"	3.1844	-2.8908	1.2521	-1.0592	1.8087	-0.928	0.5295	-0.7795	1.4559	-0.9379	2.2166	0.9194	0.2541	-0.8491	0.1503	-0.4517	1.834	-1.6083	0.0067	-1.0963	2.445	0.6606	0.7827	-0.0067	-0.0705	-1.6037	-1.0036	-0.6393
"1553433_at"	0.543	0.5889	0.512	0.8351	0.2586	-1.7577	0.369	-2.0978	-2.4173	-3.933	0.1544	0.5736	-0.4378	1.3148	-4.0953	-3.1087	0.8272	-1.8587	0.2291	-3.6464	-0.1544	-2.4447	-3.4563	1.6601	-3.3843	1.4071	-1.9029	1.2515
"1553434_at"	0.8833	-2.0772	1.0141	-1.2952	0.937	-0.4063	1.2111	-0.0485	0.234	2.0521	-0.9907	-0.4166	1.1094	1.9892	1.2479	-0.2266	0.7183	-2.2114	-1.8827	-0.2976	-0.8722	2.2149	0.0485	1.235	-1.9156	-1.7971	1.0995	-2.91
"1553435_at"	-0.4359	-0.2507	-1.0842	2.4386	0.7967	0.5949	-0.1134	1.179	0.3361	1.9761	-0.5818	-0.0798	-1.0733	2.7801	2.0045	0.165	1.0071	-0.5671	0.0798	3.2128	-0.8125	2.8548	-0.431	-0.8052	-0.6767	0.4315	-0.4921	-0.2241
"1553436_at"	-1.1096	1.5474	-0.9521	-0.294	0.2502	0.2453	-0.5139	-0.8544	-1.4337	0.2316	-1.9065	0.5382	-0.8088	1.846	-1.2035	-1.0957	-0.1272	-1.7777	0.701	2.0757	0.6128	0.1272	-0.2526	1.2915	-0.1803	1.2687	0.24	1.8767
"1553437_at"	-2.1346	0.3042	0.144	1.0073	-0.2574	0.5061	-1.0373	-0.1833	-1.1855	0.7257	-2.0046	0.3826	-0.787	0.2651	-0.0501	0.0979	-0.782	1.0833	-0.4998	-0.0794	0.4767	0.602	0.0501	-0.4251	0.0574	0.8732	-0.1176	-0.2291
"1553438_at"	0.0644	-0.3453	-0.0115	-0.8202	1.0918	0.9911	-0.7343	-0.2648	1.3462	-1.2795	-0.1443	-1.686	-0.2873	0.479	-1.6059	-0.7519	0.5139	0.6139	-0.1701	1.0245	0.0055	0.5704	-0.0055	-0.0312	0.1397	0.9545	0.8453	0.201
"1553439_at"	-1.5664	0.9828	-2.1414	1.1821	0.1553	0.5528	-1.5264	-0.0997	1.0755	0.2095	-1.5902	0.8895	-1.3763	1.1398	-0.3293	-1.1938	-0.4035	-0.7402	0.0997	0.6466	0.5033	0.3848	0.7623	0.597	-3.3496	-0.3188	-0.6372	-1.4643
"1553440_at"	-3.4549	-1.9488	0.0106	-0.5089	-0.3102	0.4479	-0.2949	0.3043	-1.413	1.4106	-0.2371	-0.3326	-1.3204	-0.4601	0.0384	1.1714	0.0416	-0.8217	0.4283	-0.0106	-0.1449	2.3661	-0.8648	1.0191	0.3578	0.5896	0.1224	0.0575
"1553441_at"	-0.8397	3.0073	-0.9473	3.1237	1.2861	-0.1599	-0.9132	-0.0363	-0.829	-0.2065	3.186	-0.9169	2.792	0.1588	2.4253	0.2087	1.5721	-0.5773	-0.8774	-0.9177	0.6817	-0.9161	0.0363	-0.9649	0.2301	-0.2542	2.6116	1.8309
"1553442_a_at"	-1.5792	1.2816	-0.5398	1.1524	-2.2871	-1.1925	1.3406	0.9924	0.934	0.0007	1.1119	-1.0731	0.6615	0.731	-0.8884	-0.945	-1.613	0.4681	1.3593	-1.1103	0.7933	-0.0007	-1.0975	-0.1808	-0.7763	0.0151	1.1468	-0.0894
"1553443_at"	0.173	1.0094	-1.5436	-2.8322	-0.7161	-0.896	-2.8376	-0.892	-0.6115	1.2852	-0.3453	2.1088	-0.173	0.6802	-2.442	1.3263	-2.6652	0.3226	0.8941	2.0209	-1.9591	1.4239	-1.8255	0.2229	1.3001	0.8731	0.4267	-1.8363
"1553444_a_at"	0.0363	-0.1338	-0.4163	0.2456	-0.4384	-0.2106	-0.4683	1.3236	-0.1377	0.666	-0.5845	0.0679	-0.0363	-0.2443	-0.1434	0.5307	0.0513	0.2262	0.299	0.7923	0.2036	0.0711	-0.2561	-0.8445	-0.1425	0.5196	-0.6137	0.7434
"1553446_at"	-0.8002	1.4789	-0.0563	-1.3567	0.0563	0.3182	0.4067	0.6442	0.6892	1.1018	0.5729	0.1701	-0.0744	-1.2776	-2.412	1.0334	-1.9464	-2.267	-0.4133	0.9941	-2.0097	0.0693	-0.9863	-1.5873	-1.3449	1.1974	-0.3357	1.4645
"1553447_at"	0.3514	-0.5437	-0.9217	1.2017	-1.0253	-0.6251	1.7167	1.9691	-1.0582	1.0335	2.5509	-0.7717	-1.5753	0.9175	0.7803	-0.8063	0.2035	-0.7506	0.8406	-0.2035	1.5706	-0.316	-0.8934	-1.1923	1.7416	1.4825	0.876	-0.4385
"1553448_at"	-1.1053	-0.5483	-0.5266	0.6137	-1.4884	0.0671	0.2265	-0.3773	0.7248	-0.1301	0.0704	-0.9838	0.089	-0.0513	-0.9045	-0.5659	0.3003	0.6098	0.4442	0.313	0.2717	-0.3105	-1.4925	-0.7105	-1.3861	0.4603	0.6709	0.0513
"1553449_at"	2.575	-1.4549	0.0564	-1.3645	1.1163	-1.4432	0.0468	-0.2498	0.7926	0.3732	-0.7381	-0.4917	1.0833	-4.2785	1.1577	-1.4479	0.5622	-2.067	0.7258	0.2137	1.0604	-0.0468	-0.228	-0.9225	0.5684	-0.4798	0.1699	-0.3914
"1553450_s_at"	1.0151	-1.3004	-0.0155	-0.1061	-0.7433	0.165	-0.7048	0.3245	-0.1285	1.2932	-2.1948	0.5073	-1.2367	0.8044	-0.3235	0.1519	-0.1783	-0.5595	-4.0991	0.1944	-1.7551	0.0155	0.4834	1.2305	-0.5032	0.4614	0.5798	0.3533
"1553451_at"	0.06	0.8633	2.3904	-0.3159	-0.8786	-0.4717	-0.5968	-0.0164	0.7557	-0.7771	0.0516	-0.5544	0.217	0.6526	0.2843	0.107	-0.1926	-1.2528	0.8973	-0.5005	0.0164	-0.0264	-0.4988	1.8572	-1.3025	-0.401	0.0682	0.9187
"1553452_at"	-0.3737	0.4507	-3.3929	0.299	-0.3709	0.959	-0.4009	1.2784	0.0917	0.0173	-0.9946	0.006	-0.1346	0.1989	-1.13	-0.8953	0.6971	-0.3859	0.4128	1.2921	-0.8774	1.0949	-1.2647	-0.006	-0.1757	0.8616	-0.7035	1.3786
"1553453_at"	-0.0662	0.332	0.0603	0.4699	-1.0012	0.0218	0.1169	0.7172	-0.0167	0.2083	-1.8769	0.5725	-1.6178	-1.9103	-0.4363	0.0212	-0.39	-1.6233	-0.0505	0.8251	0.0019	0.1572	0.5467	-0.0144	-0.2522	-0.0019	0.2927	-2.2667
"1553454_at"	-0.2721	-0.7052	-0.0811	1.2711	-0.5398	-1.9093	-2.574	0.7586	-0.7286	1.4026	1.1258	-2.1205	0.9473	-0.3579	0.8343	-1.1568	-3.0623	-2.0513	0.9785	1.0378	0.3625	0.6737	0.4503	0.0811	-1.5631	1.643	-0.1583	1.1792
"1553456_at"	-1.145	0.278	-0.2235	1.3532	1.2393	-0.9859	-0.3025	-2.0979	0.9379	-0.1207	0.4631	1.3692	0.8964	-1.9832	1.9646	-1.1781	0.1712	-0.0645	-0.7939	2.1462	0.7561	-1.4069	-1.6475	-1.3607	-2.7302	1.6917	0.0645	0.1594
"1553457_at"	-0.7397	0.1508	-0.0426	-0.4463	-0.5679	-0.2424	-0.268	0.6899	-0.6228	0.2022	1.8178	-0.4146	-0.4053	0.059	2.3573	0.1074	0.0886	-0.1707	-0.091	0.3177	-0.6492	0.0815	-0.627	2.0306	-0.4062	0.6152	0.0426	1.1618
"1553458_at"	0.581	0.0981	-2.5649	0.5824	-0.0563	-1.2006	0.4251	0.6211	-1.1397	0.3382	-2.5672	0.4656	-1.9894	-1.2054	-3.2311	1.0096	-3.2289	-0.4674	-0.3039	0.1712	-1.8794	0.0563	0.4396	-0.3757	0.2489	0.8932	-1.7967	0.7583
"1553459_at"	-0.4861	1.2151	-0.2254	-0.2136	0.4324	0.4185	-0.2075	-0.9796	-0.3518	0.4337	0.2514	2.9735	-0.2079	-1.1886	-0.2939	1.4298	0.2678	-0.0874	0.0874	0.736	0.5198	-1.2624	-1.2529	0.1087	-0.2225	1.116	-0.3584	2.9353
"1553460_at"	-0.2963	0.2865	-0.9335	-1.2334	0.2891	-0.6235	0.0269	0.016	0.2558	0.7269	-1.0016	-0.7304	0.2377	0.6855	-1.289	0.18	2.6883	1.195	-0.0516	0.2213	-1.2342	-0.4847	-0.4571	-0.5356	-1.336	0.4228	-0.016	0.7669
"1553461_at"	0.1569	1.3443	-2.2846	0.2694	-0.0029	-1.5631	0.6097	0.6936	-1.2854	0.0029	0.1399	-0.4003	-3.3782	0.756	0.2216	-0.5104	-1.1345	-0.7731	-0.2234	-4.0736	0.3811	-2.2865	0.25	-2.8444	-0.0139	1.1775	0.6922	1.3173
"1553462_at"	-2.5596	-1.02	-3.3351	-0.8161	0.0214	0.0661	0.4318	-4.3878	0.5742	-3.0176	0.8548	-1.7937	0.0577	0.2389	-0.765	1.7543	-0.5792	0.4582	-1.633	1.4016	0.6984	0.0194	-0.21	-0.0194	-2.2926	0.1752	0.0865	-0.7122
"1553464_at"	0.6344	-0.8937	0.3378	0.7963	0.5619	-0.0901	0.631	-2.1055	-0.2157	-2.0439	0.2962	0.084	0.6568	0.3786	-0.084	-0.9503	-0.6623	-0.3889	1.4334	0.9153	-0.5329	0.2784	-0.19	-0.8384	0.2012	-0.3775	1.2017	-1.4029
"1553465_a_at"	-1.3511	-0.1459	0.2904	2.2296	-1.1317	-0.0947	0.0435	-0.2027	2.4518	1.6526	-0.8458	-0.8864	0.7907	0.4566	-0.7947	1.6527	-0.7931	2.6948	-0.3632	3.0092	-0.4658	0.5717	-0.0374	0.5974	-0.3622	0.0374	-0.7102	0.0511
"1553466_at"	-0.6638	0.118	-3.7145	0.2264	-0.5777	0.2633	-0.0961	-0.083	0.0185	0.1036	-1.1918	-0.4098	0.0537	0.217	-0.4636	0.4372	-0.3965	-0.4747	-0.4246	0.24	-0.0185	0.2159	0.2936	0.2889	-1.5411	0.0292	-0.0256	0.4538
"1553467_at"	-0.2583	0.5404	-0.7611	-2.1297	-0.087	-3.0834	-1.8418	0.458	-0.0044	0.0044	0.072	-2.8797	-1.4248	1.13	-0.3782	-2.7221	-1.6449	0.3614	0.2446	0.1087	0.7968	0.3307	0.548	0.6333	0.5093	-1.3069	-2.2702	1.0102
"1553468_at"	0.7108	1.2031	-0.3474	1.4177	0.5056	0.4248	0.0197	1.0705	-2.7706	-0.3799	-0.0197	-0.5249	-0.8164	0.1994	0.3802	-1.4478	-1.351	-1.3335	-0.4646	0.6663	0.6126	-2.6026	-2.9126	0.6045	-2.2744	-1.3145	1.0374	1.5396
"1553470_at"	0.7556	-1.9721	-0.1246	-1.6682	-0.0272	0.3874	0.0255	0.3942	-0.1029	-3.4629	0.0533	-1.1596	0.6419	1.0612	-0.2982	-2.5002	0.1296	0.2224	0.2538	0.9364	-2.9614	-0.8633	-1.3913	0.1878	-0.3712	0.6022	0.555	-0.0255
"1553471_at"	-0.6565	-0.8842	0.2858	-0.7998	-1.9172	1.2448	0.3348	1.6635	1.1327	-0.8969	-0.6867	0.1572	0.4522	-2.0069	-0.5654	0.8862	-0.7636	0.5227	-0.2053	-0.1895	0.0781	-0.0781	0.5629	-0.2467	0.3289	-0.4594	0.9948	0.8686
"1553472_at"	-0.287	0.402	-0.2996	-0.0137	-0.3959	0.7294	-1.9618	-0.5337	0.199	-0.6426	-3.4374	1.2318	-1.2183	1.2154	-0.7245	0.9477	0.0137	-0.1334	0.599	1.273	-2.2756	0.6893	0.3947	0.5062	0.439	0.7365	-0.4583	-0.2812
"1553474_at"	0.5304	0.3276	0.5565	0.5095	-4.1215	0.059	-2.9369	-3.3559	-0.3186	0.9398	-3.7245	-2.4209	-0.2734	1.1249	0.1182	-1.7214	-0.6634	0.3554	-0.059	0.7418	-0.1065	1.1727	0.1944	0.9878	-4.4395	-4.376	0.3645	-1.3636
"1553475_at"	-0.155	-0.2906	-1.5569	1.8822	-1.0143	0.2467	0.2579	0.0583	0.0114	-0.6599	0.1502	1.8298	0.3956	-1.6626	-0.3376	-0.3266	-1.1122	-0.464	-0.1317	-0.0114	0.575	-0.551	1.2366	0.3842	-0.3902	0.9431	1.4934	0.7847
"1553478_at"	1.8036	1.8311	-0.8443	0.5703	1.3599	-0.1806	0.747	-0.3327	-2.2074	-0.8546	0.9127	0.263	-0.9242	-0.1264	-0.378	-0.8685	-2.0364	1.8386	-0.0484	3.5121	-0.5694	0.0484	1.2871	-1.5107	0.3427	0.8571	-1.2038	0.3704
"1553479_at"	-0.0954	-0.5938	0.0963	-0.6708	-1.513	0.4491	-0.7862	0.2712	0.5371	0.015	1.8036	0.0637	-0.381	-0.5423	1.0266	0.2197	-1.3418	-1.2398	0.3955	-0.7287	0.5096	-0.5082	0.6097	0.0757	-1.6143	0.0697	-0.015	-0.5608
"1553482_at"	-0.0369	-0.6715	0.4383	-0.2708	-0.8706	-0.0483	-0.2921	0.2732	-0.401	0.9703	0.5335	-1.0229	-0.0782	-0.9352	-0.8124	1.2598	-0.0196	1.0382	0.3816	0.6083	0.0196	3.1339	-0.46	-0.7021	0.8303	0.553	0.7137	1.219
"1553483_at"	-1.1653	-0.9523	0.8957	-1.2583	0.0181	0.2136	-0.808	0.7515	-2.573	0.8012	-1.8723	-0.7109	-1.5456	-2.7796	0.3388	-0.0181	-0.9481	0.6955	1.2661	1.4884	-1.2196	-1.23	0.5851	0.8492	0.9671	1.3675	0.8756	-0.8136
"1553484_at"	-3.0197	-0.1093	-0.4621	-1.6385	-0.0106	-1.0872	0.405	0.4091	0.4165	-0.1161	-0.317	0.6496	0.0277	-2.0198	-0.5466	1.264	0.0944	-0.8813	0.3854	1.0329	0.6394	-1.6628	0.0106	0.8653	0.3607	0.1254	-0.0794	-0.93
"1553485_at"	-0.456	0.1887	0.4091	-1.8675	-0.3364	-0.1473	-2.3693	-1.0744	-0.3247	-1.6116	0.3494	1.0082	-0.4329	0.3428	-0.2619	0.616	-2.4932	-3.3341	0.6757	0.765	0.2811	0.1473	-2.2917	0.8061	-1.894	1.8185	1.4157	0.3125
"1553486_a_at"	-0.033	1.0505	-0.1206	-2.0157	-0.3245	-0.4768	-3.215	0.3224	-3.6277	1.1426	-0.3842	0.8683	0.4743	0.7947	0.5824	0.033	0.043	-3.4131	0.9728	-0.7533	-2.1586	1.4401	-1.7359	1.7055	-2.106	1.5284	-2.3373	0.5657
"1553488_at"	-1.2227	0.0029	-0.2715	-0.4115	-1.1014	-0.3195	2.1941	0.966	-0.9255	0.9894	0.716	-0.1774	-0.9899	0.2557	-0.7037	0.6814	1.2828	-0.3269	0.4045	0.0256	-0.2369	0.4665	0.0554	0.1063	-0.797	0.8176	-0.0029	-0.0578
"1553489_a_at"	0.2353	-0.2932	1.0339	0.5688	0.2777	0.71	0.9835	0.479	-0.3444	-0.3537	0.5626	-0.5876	-0.9363	-0.4829	-0.0233	1.7564	-0.6599	-0.7259	-0.554	-0.3904	0.8057	0.9632	0.4063	0.0233	-0.8362	-0.5261	-1.1341	1.237
"1553491_at"	-0.6783	-0.4728	-0.214	0.0023	-1.581	-0.1204	0.6812	0.1756	0.5012	-0.4518	-0.0023	-2.3957	-1.2308	0.7723	-0.298	0.8407	-0.3688	-0.5685	0.1028	0.9202	0.245	0.5178	-0.077	0.5282	0.6531	0.9724	1.0198	-3.0533
"1553492_a_at"	0.8495	1.8633	-2.0245	0.8557	-1.3049	0.1659	-2.2757	-2.1089	1.3093	1.2567	-2.4349	-2.2109	-2.0481	2.0761	-0.9995	1.6138	0.7737	-1.5591	-0.1003	-1.1221	-2.4755	0.5547	0.8148	1.7045	-0.1132	0.1003	1.6176	-1.4039
"1553493_a_at"	0.3017	-0.7197	-0.3496	-2.2695	-0.3546	0.6087	-1.7966	0.4847	0.2879	-0.3344	-0.0702	0.0444	-0.545	0.166	-0.0311	0.0311	0.4769	-0.7946	-0.9718	0.2735	-0.1118	0.6487	0.2011	0.5505	-1.7452	0.2723	-0.8118	0.0991
"1553494_at"	2.9305	-1.4891	-0.2174	0.0209	-0.1298	0.3326	-0.6288	2.664	-1.4988	0.8885	-0.2429	-0.6785	0.4848	0.5109	-1.2099	3.6755	0.3925	0.5029	-1.7039	-0.2946	2.8472	-0.1403	-0.0209	0.0699	-0.5571	-0.2215	0.2824	1.1988
"1553497_at"	0.9145	-0.6355	-2.4368	-0.5308	-1.0961	1.8508	1.0808	1.9802	1.9831	0.6751	-0.5451	-1.2579	0.0613	-0.2178	-2.1107	-0.1578	-1.8004	-0.4504	0.1446	1.1137	-1.0878	1.0507	0.1615	1.4196	-0.3528	1.4556	0.1847	-0.0613
"1553498_at"	-0.3159	1.1069	-0.5863	-0.1232	-0.8241	0.3083	0.2222	-0.6745	-1.2993	0.4329	-2.3713	1.4561	0.1731	0.3127	-2.5949	1.2403	0.1232	0.4757	-2.0047	-0.3788	0.9824	-2.2409	0.6016	0.3916	-0.2856	-0.3348	0.7402	-2.395
"1553499_s_at"	-0.9217	0.9914	-1.0031	0.4296	-1.1774	0.051	-0.4991	0.9947	-3.6312	-0.137	-1.3881	-0.3265	-3.163	0.3275	-1.0837	1.8992	-1.2666	-0.051	0.061	1.4506	-1.3219	1.0349	0.0909	1.1498	0.3912	0.8435	-1.1691	0.9488
"1553500_at"	0.2828	-0.1056	-3.8398	0.7282	-0.1233	0.1038	-0.2584	-0.0125	1.2244	0.0125	-0.4801	0.2534	-3.0958	-4.0825	1.773	-0.3494	-0.0899	0.7477	2.314	0.7296	-0.1123	-2.0524	2.4542	0.4762	2.2264	-0.2423	-0.8581	1.086
"1553502_a_at"	-3.9415	-1.3597	1.0933	0.5469	-0.5048	-0.365	-1.0223	-1.1264	-1.7021	2.0198	0.9498	-0.7712	0.8426	1.5744	0.4067	1.0542	-2.1242	1.3094	-2.0105	-1.1778	1.1977	-0.816	0.365	0.5449	-2.1255	0.4344	-2.032	1.7156
"1553504_at"	0.3659	0.9179	-0.1018	-0.9545	-0.2313	0.1491	-1.6436	0.1716	-1.73	-0.3993	0.564	0.7333	-0.7593	-1.5503	-0.1551	0.1472	0.9209	0.8103	-2.3318	-0.9624	1.2434	-3.2904	-0.5029	0.7386	-3.335	0.6561	0.1018	0.6119
"1553505_at"	-1.1867	-0.6037	0.1766	0.6833	-0.241	-1.2737	-0.1766	0.6067	0.2469	0.7646	0.3559	1.1041	-1.8769	-1.9779	-0.7337	0.9625	1.2641	-0.3766	1.2848	-1.8372	0.6022	0.2421	0.2824	-2.1239	-2.977	-2.5259	-1.5495	1.1599
"1553506_at"	0.0362	0.6593	-0.4167	-0.5612	0.0593	-0.1713	-0.2552	0.3617	-0.0263	0.6119	-0.1614	0.4534	-0.5847	0.7383	0.5718	-2.5411	-1.1311	-0.0138	0.2047	1.209	-1.095	-0.5558	-0.095	0.0138	0.1634	1.4741	-0.904	0.3586
"1553507_a_at"	0.2123	0.0468	-0.0159	-1.4143	0.0159	0.7414	-0.7535	0.4743	-0.5929	-0.0866	-0.3417	0.3581	-0.267	0.3527	-0.9589	-0.4914	0.0631	0.0691	-0.1604	0.2815	-0.1063	1.2931	-0.1378	0.0497	-0.8613	0.1479	-0.1303	0.7843
"1553508_at"	0.4324	-1.3447	-1.4079	-2.4447	-3.539	1.6478	-0.8797	-1.771	0.9753	-0.7467	-0.2395	0.2395	0.737	-1.0114	-0.9266	1.3707	1.1963	-0.2652	1.7335	-2.3058	-2.4144	1.3818	-0.3901	1.0431	0.6001	1.4964	1.0709	0.7779
"1553510_s_at"	0.8389	-0.0404	0.3252	0.7163	0.6667	-0.2279	0.5044	-0.4532	-0.1912	0.0188	0.4084	-0.1784	0.776	-0.1415	-0.1021	-0.2908	0.5734	-0.0379	0.2042	-0.6132	0.6009	-1.2597	-0.0188	-0.294	0.6378	0.0423	0.0535	-0.2781
"1553511_at"	0.2518	1.2932	0.5396	-1.0052	-0.2211	-1.6345	-0.2625	-0.811	0.201	0.7802	0.7724	-0.007	0.9583	-0.8654	-2.4497	-0.2117	0.322	-1.3975	0.9319	0.007	0.6828	-0.976	0.8488	-1.9664	0.2481	-0.7535	0.7461	-1.6989
"1553512_at"	0.3213	0.0019	0.0653	-0.5335	0.23	-0.0968	0.8005	1.3992	0.7146	1.3999	0.7775	0.803	-0.8506	-0.7532	-2.7109	-2.0033	-0.6171	0.6959	0.897	-1.2843	-2.0814	-0.9352	-0.2255	1.0233	-1.4923	0.1001	-0.0019	-1.966
"1553513_at"	-3.5414	0.8634	0.686	-3.1453	-0.7488	-1.824	-1.6568	-1.5988	0.4854	-1.4559	-2.0608	1.0212	-0.1328	0.8141	0.2176	1.1299	0.6832	-2.0164	1.6591	1.4706	-0.3169	0.2301	1.1107	0.1328	-2.8559	-0.9185	-1.0415	2.1226
"1553514_a_at"	-1.1734	0.1923	0.2651	-2.2066	-0.2584	-0.3562	-0.5348	-0.3748	-0.0062	0.3104	0.1597	0.1723	-0.3216	0.132	-0.1104	1.0677	0.0109	-0.0377	-0.4235	0.0062	0.5358	0.1136	-0.3679	0.5288	-0.3691	-0.592	1.1828	0.8083
"1553515_at"	-0.5876	0.754	-0.2221	0.0453	-1.3224	0.6717	-0.3009	0.6535	-1.8015	1.1097	-0.7669	0.0191	-2.4248	0.5871	-0.2002	0.8051	0.422	0.217	-0.0191	-1.551	0.2793	-0.187	0.3367	-0.0581	-0.3737	0.5536	-0.2686	0.596
"1553517_at"	0.2262	0.8759	-1.3737	-0.008	-0.1204	0.2179	0.3021	0.7536	-0.8877	0.0612	-0.2344	0.8764	-1.2767	0.112	-1.0911	0.1952	2.272	-0.7441	1.3516	-0.0268	-2.0388	-0.6101	0.008	0.8938	-0.5869	-0.363	1.9759	-0.0087
"1553518_at"	1.2557	0.0764	-2.4429	-2.3914	0.3189	-2.1406	0.7496	0.9592	-0.0764	-1.01	0.3902	-0.7556	-2.3237	-1.2976	-0.6918	-1.2529	0.8361	-1.9241	0.7077	-1.0182	-0.1585	1.0279	-2.3934	0.3677	0.0947	0.7102	1.1917	1.3941
"1553519_at"	0.3251	1.3802	-1.6449	-0.7128	0.7635	-3.2215	-1.4908	-1.1366	-1.0763	-1.7344	0.1739	-3.2988	0.6466	1.7397	-0.3979	-0.0204	-0.8376	2.2169	0.6623	1.9436	0.0204	1.9452	-1.8187	2.4827	-2.1388	-1.0872	1.3108	1.9817
"1553521_at"	0.7602	1.1505	0.5593	0.9259	-0.2655	-2.0114	0.0069	-3.8571	0.6292	-3.2449	0.8016	-2.8108	-0.0069	-2.6153	-0.2215	0.8876	-1.493	0.1722	0.6477	-0.8733	0.125	0.6281	0.1519	-0.0888	-2.6196	-2.4666	0.5174	-0.2263
"1553523_at"	-3.6537	-0.4424	-2.2706	0.6023	0.0803	0.8203	-2.598	0.8313	0.4016	-1.3292	0.442	1.215	-3.149	-0.0803	-2.6614	-1.1584	0.2079	0.7014	0.293	1.3567	-2.8353	-0.534	-1.3198	0.0921	-0.3166	0.5232	-1.0704	1.0031
"1553524_at"	-0.0937	-1.5087	-2.2281	1.8572	-0.6449	-0.8243	0.4708	-0.0923	2.0189	1.5565	0.0923	-1.0715	-0.5197	0.1913	0.994	-0.8135	0.5161	-2.3015	-1.1926	1.4487	-1.674	-0.5022	1.8938	1.0403	1.392	1.3098	-1.4735	0.2853
"1553525_at"	-2.0707	0.9589	-1.2809	-0.4616	0.7871	0.9103	-1.1436	-1.404	1.0884	-0.9472	-1.8054	1.5007	1.0487	0.9379	-0.9552	-1.3323	-1.6926	0.4616	1.0686	1.7764	0.7187	-2.166	1.1057	-1.9302	-1.211	0.7684	1.3117	-1.2342
"1553526_at"	-1.2758	0.5803	0.437	0.1264	1.1797	-1.4385	-0.3186	-0.1264	-0.7942	1.1868	0.894	1.5249	0.6344	-0.9868	-1.4584	0.2801	0.455	1.02	0.9178	1.5287	-0.7586	-0.5977	-0.8118	-1.2542	-1.7537	-1.3104	0.8345	-0.8267
"1553527_at"	-0.1342	-2.064	-0.9444	-0.1218	-0.6662	-0.0267	0.5401	0.5772	-0.234	0.0409	-0.3853	0.8224	-0.6641	-3.8841	0.4157	-0.2629	-0.0026	0.0026	0.2046	-3.895	0.1859	0.4224	0.0396	0.7383	0.6832	0.2605	-0.1027	1.0991
"1553528_a_at"	0.9746	0.0382	-0.1216	-0.1104	0.3846	-0.5739	0.6093	-0.1079	1.034	-0.8734	1.3036	-1.101	0.7971	-0.6977	-0.0808	-0.4608	0.8633	-0.0808	0.6332	-0.1375	0.8838	0.006	0.5204	-0.1291	0.5239	-0.2322	0.3731	-0.006
"1553529_at"	-1.9375	2.2549	-1.0472	1.2466	0.7997	1.193	-2.1157	-2.3684	-1.8851	-0.49	-2.1828	0.869	0.2724	1.4979	-2.9979	0.618	0.6679	-1.2615	0.7588	-2.1364	-2.7839	-1.2415	0.483	0.3151	-0.2724	-0.99	1.5219	0.9449
"1553530_a_at"	0.644	-0.6926	0.9659	-0.4365	0.1388	-0.8768	0.7513	-1.4448	0.4782	-1.0944	1.1812	-0.9919	0.7284	-1.0731	-0.0868	-1.468	0.9544	0.0868	0.262	-1.2111	0.2966	-1.6081	0.5334	-1.977	0.5492	-1.0351	0.1641	-1.3624
"1553531_at"	-0.6127	2.2515	-0.1564	1.6159	0.1564	-0.8807	-1.0128	-0.6248	-1.5948	2.297	1.6136	0.2409	-2.0628	-1.9913	-1.1685	1.212	1.2123	0.4408	1.2635	0.7767	-1.2664	0.5917	-0.5151	0.3658	-0.5082	-0.2804	-0.9606	2.1135
"1553532_a_at"	-1.4036	-0.3763	1.6404	0.9084	1.9681	1.1805	0.5446	0.324	0.2292	-0.2578	0.3626	-0.5913	1.2115	-0.3507	-0.1783	-0.462	-1.2991	1.7514	-0.182	-0.3383	0.8473	-0.0184	-1.1133	0.0184	0.2779	-0.671	1.5609	-0.2858
"1553533_at"	-0.2027	0.04	-0.5249	0.3947	0.0133	-0.0133	-0.4628	0.3643	0.0359	0.3469	-2.5719	0.0674	-0.063	0.3189	-0.6673	-0.0569	-0.6064	-0.4024	0.0956	0.5098	-1.2847	0.0388	-0.7339	0.0278	-0.85	0.1744	-0.5153	0.4897
"1553534_at"	-4.2686	-0.262	-0.09	-0.2609	-1.035	-2.8669	0.6569	-0.026	0.6865	0.8181	-2.6999	-0.785	0.026	-0.041	-0.9627	0.5392	0.45	0.4584	0.5591	0.4154	0.6634	0.7759	0.1438	0.532	-0.3639	1.1537	-1.2045	-0.4079
"1553535_a_at"	-0.2224	0.4781	-0.4343	0.5125	-0.5047	0.1028	-0.1179	0.5118	-1.0159	0.6798	-0.3325	0.3348	-0.7255	0.5319	-0.4816	0.5325	-0.8082	0.3501	-0.7608	0.2627	0.0898	0.6506	-0.417	0.2097	-0.6558	0.6824	-0.205	-0.0898
"1553536_at"	0.0635	0.544	0.5943	0.3351	0.0626	-0.2324	0.2519	-0.432	-0.317	-0.4815	-0.0866	-0.0037	0.6569	-0.8082	-3.3435	0.2187	-0.9159	0.2729	0.5052	0.2961	-0.8791	-0.3478	0.5293	-0.2029	-0.1102	-0.3399	0.8692	0.0037
"1553537_at"	3.1153	0.7989	0.22	0.3284	-0.5291	0.9234	-0.1066	-0.1419	-0.2869	0.1238	-1.7308	-0.4734	1.1533	-1.5413	1.8066	-0.349	0.2785	-0.2712	-1.5462	0.3846	0.0754	-1.1599	-1.3232	0.9493	1.2781	-0.0754	-1.5665	1.2846
"1553538_s_at"	-0.4457	0.2213	-0.2513	-0.1921	-0.2109	0.1056	-0.348	0.1703	0.0114	0.4737	-0.4717	0.1292	-0.5598	0.2293	-0.1999	0.6939	-0.1959	-0.2539	-0.0114	0.2486	-0.1066	0.2552	-0.4484	0.2654	-0.2155	0.1244	0.1318	0.4911
"1553539_at"	-0.5505	-0.6136	-0.2125	-0.2687	0.6559	1.2657	0.6239	0.9228	-1.1033	-0.1891	-0.8891	0.4158	-1.2095	1.1527	-0.1603	2.2112	-0.503	-0.2609	0.229	0.1431	-0.241	2.0133	0.4443	3.4562	-0.4879	2.7112	-0.1431	2.5351
"1553540_a_at"	-3.4275	0.7595	-0.0222	1.3525	-2.4657	0.3154	-2.4565	1.3059	0.0007	0.4846	0.1482	-1.6798	-1.3796	0.0223	0.0299	0.4259	-0.0007	0.6615	-2.3317	0.7356	0.0085	-0.0035	-0.4356	-0.8443	-0.9725	0.0688	-2.132	-0.097
"1553541_at"	-0.6461	0.6301	0.2587	-1.1289	1.3275	-0.5962	-1.0179	3.9996	2.1548	2.0317	1.7252	-0.5549	1.5758	0.538	-0.3958	-0.1926	0.3405	-0.5364	0.9623	2.9973	1.2981	-0.1482	-1.3037	-0.437	-0.5417	0.1482	-0.686	-0.4217
"1553542_at"	0.2085	0.1411	-0.1533	-0.8371	0.7951	0.1447	-0.5484	0.4713	1.0031	0.7491	-0.2577	0.6993	0.0304	0.467	-1.2509	0.1778	-0.2959	-0.3929	-0.1558	-0.0304	0.7293	-0.3155	-0.2463	-0.4105	-0.474	-1.4619	1.3033	0.0828
"1553544_at"	0.3551	0.8699	-2.6446	1.3195	-1.248	-0.8354	0.7454	-0.6956	-0.9361	0.8981	-0.2913	-1.6351	-2.085	-0.2804	-1.5133	0.0226	0.3084	1.3307	1.6103	1.6415	0.5915	1.7815	-0.0226	-1.8833	0.8499	0.6834	-1.9111	-1.0975
"1553545_at"	-0.0365	2.3145	-0.1187	3.2974	-1.6482	2.2408	1.2657	-0.3578	0.7706	0.0193	-2.1172	1.7894	1.9363	-0.2179	2.7428	-1.1053	2.0759	4.074	-0.6781	0.8231	-1.4764	-1.4702	3.2304	-0.1688	-0.7176	-0.0193	1.3822	-0.2541
"1553546_at"	1.0106	0.0146	0.348	-0.6347	-0.416	-0.115	2.9202	-0.2826	-0.0146	0.5421	0.4553	0.3413	-0.6778	-0.7043	-0.4513	2.229	-0.0662	-0.3603	-0.192	-1.1716	-0.3777	-0.3273	3.4882	0.3171	0.361	1.3303	3.3382	0.4244
"1553547_at"	0.0957	-0.6874	-1.198	0.1838	-0.0347	0.133	0.0347	-0.2502	-0.1045	-0.3322	0.6707	-1.416	0.6178	-0.4654	0.1988	-1.9376	-2.9154	-0.7031	0.5369	-0.4307	-0.2664	0.6012	0.6008	1.4843	0.2215	0.7724	0.86	-0.6381
"1553549_at"	0.0803	-0.0803	-1.6587	-0.8595	-0.2769	2.1268	1.29	-1.1126	-0.9414	0.9088	-2.1137	-1.4118	0.9354	0.1707	0.8104	2.1509	-1.5392	1.0822	1.5174	1.4039	2.1787	-0.3773	-0.1367	-2.1263	0.886	-1.1393	-0.1605	0.2649
"1553550_at"	1.2494	3.0999	-0.2291	0.9275	0.5644	-0.336	-0.5501	-1.0618	-0.302	0.5842	-1.3457	-0.2417	-0.5094	-0.6089	-0.5792	-0.2434	0.2291	-0.8658	0.7449	0.3762	1.4608	2.3452	0.5453	-0.3385	-0.3639	0.9999	1.588	0.4156
"1553551_s_at"	-0.0797	0.2887	-0.0728	-0.1131	-0.0388	0.0886	-0.2618	0.2148	0.1117	0.4244	-0.3259	0.1853	-0.2685	0.3326	-0.1905	0.7095	-0.1384	-0.2126	-0.041	0.326	0.0388	0.3226	-0.3038	0.2955	-0.1453	0.1881	-0.082	0.5605
"1553552_at"	-3.8602	-1.4656	-0.1442	-0.1596	0.6145	0.0102	-1.4628	0.2701	-0.5641	-1.428	-0.4175	0.5446	0.1741	-0.7322	-0.8521	0.8888	-0.2066	-0.0348	0.3599	0.3807	0.1358	-0.0102	-3.8108	0.921	0.2652	0.1993	0.9722	0.9162
"1553553_at"	-0.145	0.1945	-3.2541	0.3125	-1.0309	0.4125	-1.7539	0.3682	-3.1025	0.3267	-0.9328	0.7549	-1.1968	1.0458	0.3433	-1.3583	0.138	-0.138	1.0767	-1.3301	0.2972	-2.1965	-1.4145	0.1548	-2.3337	-2.0888	0.3373	1.0783
"1553555_at"	-2.3207	1.3988	1.6612	-1.9103	0.3493	1.7213	-2.1899	1.1523	-0.0178	0.7728	-1.8511	-0.0883	0.076	0.8313	-0.1217	-1.498	-2.1521	0.7902	0.6571	-0.6469	-1.0872	-0.2684	0.5566	1.1475	0.0178	-1.2184	-0.4949	1.5769
"1553556_at"	-3.0467	-0.8423	-0.5837	0.7504	-0.1633	0.7004	-1.6244	0.2444	-0.0922	0.2049	-1.1612	0.6842	0.375	-3.4901	-0.4678	0.8338	0.3821	-0.0008	0.2264	-2.268	-0.1799	0.0952	-0.5269	0.8736	0.0402	0.0008	-1.8748	1.1062
"1553558_at"	-0.5796	0.8839	0.0712	-2.4881	-0.0397	-2.9532	-1.1159	-0.4974	0.1668	-1.3222	0.4633	-0.3572	-1.1096	-0.1407	0.6263	0.585	0.0397	-2.6469	-2.1375	0.4536	0.3132	0.706	0.0788	-0.6492	0.9922	0.865	-3.5329	0.2147
"1553559_at"	-0.9521	-0.0604	0.5755	1.1626	-0.3035	0.5579	1.8946	-0.6386	-0.8901	0.029	-0.8287	0.2563	2.4626	-0.1292	-0.1572	-0.4864	0.631	1.7069	0.9914	0.2951	0.6711	-0.604	-0.3276	-0.7872	0.0329	-0.0874	0.9434	-0.029
"1553560_at"	-2.3704	0.817	0.8655	-1.1078	-0.5844	0.8267	1.1403	-0.2997	-0.4152	1.4109	-1.4197	1.2262	0.7841	0.4111	-3.4452	-1.7054	-0.4123	0.1742	1.2784	0.6735	-1.2361	1.2369	-0.9158	-0.1742	0.6255	-1.307	-0.303	0.3501
"1553561_at"	-0.4139	0.8693	-0.2316	-0.2662	0.2356	-0.2899	-1.0356	0.4554	0.0539	0.6844	-0.3028	0.5901	-1.222	0.1725	0.3304	-2.0489	-2.1152	-0.0539	0.5302	0.8301	-0.8688	0.7549	-0.2248	0.1866	0.2219	1.0321	-2.308	-0.8253
"1553562_at"	0.7686	0.1534	-0.7543	-0.0781	0.0217	1.1007	-0.0217	1.3376	-0.7707	-1.8483	0.561	0.3968	-3.5012	0.9301	-1.1033	1.7586	-3.1683	-0.5734	0.5593	-0.0584	0.4327	1.5086	-2.439	0.5877	-2.2402	-0.6849	-3.3161	1.1405
"1553564_at"	-0.3453	0.769	-2.2406	0.5879	-0.6096	-1.6828	0.405	-0.061	0.6112	0.1675	-1.1322	-0.4199	-1.4444	-0.2776	-4.4162	0.2412	0.2211	-0.7663	-0.1389	0.0364	0.807	0.3926	0.6522	0.5129	-0.1353	-0.0364	0.3882	0.5186
"1553565_s_at"	-1.6943	0.5457	0.952	0.4252	-1.5528	-0.5444	1.0508	-0.0386	-0.84	-0.6422	-0.7037	-0.2201	0.6711	-0.1964	-1.4264	0.0856	1.0641	1.37	0.0386	0.0627	0.2101	-0.7608	0.1281	-4.6454	1.3707	-0.1668	0.2894	-1.3054
"1553566_at"	-1.8365	-0.7483	-2.0596	0.6567	-1.0018	0.2209	-0.8995	0.7064	-0.9474	-1.7997	-0.6816	0.0887	-0.5735	-2.0646	-0.3517	0.5719	0.4987	0.2304	0.2865	-0.364	0.1728	0.3385	-0.3148	0.5062	-0.0887	0.1612	0.1698	0.9669
"1553567_s_at"	-0.1363	0.0778	-0.1601	-0.1558	-0.0682	0.0133	-0.2919	0.0945	0.0509	0.2071	-0.4428	0.0638	-0.2971	0.2623	-0.0133	0.5387	-0.2111	-0.3821	-0.0812	0.2278	-0.0977	0.194	-0.1986	0.1937	-0.0853	0.0729	0.1171	0.5061
"1553568_a_at"	-0.0905	-1.5837	-2.7022	-1.974	-2.7394	0.2402	0.4375	-0.0788	0.261	1.1376	0.5516	1.0572	0.1784	-1.8362	-0.0772	-0.3121	-2.0298	1.2327	0.0772	0.5304	-2.0046	0.2855	-2.5562	0.2034	-0.1434	1.0156	-2.7785	0.3752
"1553569_at"	-0.2499	0.2468	-0.184	-0.1729	-0.1358	0.0556	-0.2916	0.1717	-0.0049	0.4024	-0.3779	0.1555	-0.3017	0.3259	-0.1568	0.6134	-0.198	-0.2946	-0.0255	0.2615	0.0049	0.2646	-0.446	0.1989	-0.189	0.1979	0.1569	0.5106
"1553570_x_at"	-0.2641	0.317	-0.1611	-0.1371	-0.1393	0.0699	-0.288	0.2025	0.0258	0.3922	-0.418	0.13	-0.3445	0.3305	-0.2072	0.6659	-0.2097	-0.2812	-0.0291	0.308	-0.0258	0.2559	-0.3808	0.2677	-0.1915	0.155	0.1427	0.5229
"1553572_a_at"	0.7899	-1.5348	2.6375	-0.196	-0.1613	-3.0347	1.0683	0.6502	0.4	0.1613	2.2764	-1.4187	2.0117	-1.439	-3.3604	-1.8514	1.4795	0.9685	1.295	-1.4957	-2.6337	1.5208	-0.304	0.6285	2.1161	-0.6121	-1.2555	-0.4339
"1553573_s_at"	0.2315	-2.1181	-1.8238	0.5087	-0.3935	0.3466	0.4237	-1.749	0.1318	-0.0528	0.3955	1.1668	-1.4063	-0.4749	-0.4973	0.5097	-1.1305	1.6858	0.7765	1.4415	-0.4936	1.2383	-0.0664	-0.366	0.0528	-0.3263	0.51	-0.1664
"1553574_at"	0.0923	0.8498	-0.7933	0.3857	0.2234	-0.4313	-0.2403	-0.483	0.0567	-1.1495	-1.1475	0.3836	-0.5837	-0.5943	-0.4687	1.1883	-0.1746	0.1294	0.5212	0.6132	-0.4547	-0.0972	0.4809	0.7399	-0.0567	0.1041	1.2036	-4.2659
"1553575_at"	0.2234	-0.2069	-0.2215	0.0571	0.3234	-0.7065	0.3043	-0.4744	0.0849	-0.6903	0.397	-1.2683	0.8242	-0.7088	0.7654	-0.3462	0.3496	0.3901	0.2679	-0.4285	-0.1616	-0.58	0.1526	-0.6288	0.3016	-0.0571	0.5455	-0.1303
"1553579_a_at"	-1.4036	-2.2665	0.0542	-0.5677	1.0149	0.5301	-0.0542	-2.0333	-4.2783	0.2567	0.3122	-0.8583	0.1177	1.0187	0.5773	0.9903	-0.8835	1.1441	-0.5654	-1.3856	-0.6363	0.2815	0.293	-3.4154	-2.7091	0.8269	-0.806	1.3061
"1553581_s_at"	0.4991	-0.3854	-0.0125	-0.2767	0.4445	-0.2509	-0.0298	0.0125	0.4771	-0.2186	0.3372	-0.298	0.1245	-0.5882	0.5732	0.2183	0.389	-0.0837	0.6159	-0.1763	0.3925	-0.2188	0.0869	-0.0449	0.2006	-0.2177	0.4674	-0.0742
"1553582_a_at"	0.0019	-0.3048	0.1423	0.0186	-3.4578	-0.1445	-0.3175	-0.1478	-0.5619	0.5367	0.339	0.413	0.8326	-0.6982	-0.5982	-0.5356	0.2672	0.3583	-0.2604	0.1063	-2.4756	0.5029	-0.4703	0.2557	-0.0019	1.0068	-0.5195	0.2994
"1553583_a_at"	-0.1816	0.594	-1.2614	-0.1287	0.014	0.1602	-0.014	0.4212	-1.2979	-0.5453	-0.9522	0.3665	-0.4915	0.1655	-0.124	0.5378	-0.5985	0.1138	0.3631	0.0146	-0.4284	-0.3017	-0.1633	0.7749	0.4515	1.2069	-0.2942	0.9504
"1553584_at"	0.6995	0.3468	1.2766	-0.5656	0.0444	-0.868	0.1546	-0.0101	-0.0241	-2.1368	0.9894	0.4794	0.7441	-0.6345	-2.376	-1.5822	0.9158	0.0101	1.1956	-1.385	-0.2404	-2.4675	-0.1657	-3.2418	1.0715	-0.0809	0.4802	0.361
"1553585_a_at"	0.8431	0.7531	-2.5697	0.1885	0.6162	0.3055	-1.5645	-2.2713	-1.2772	0.9463	-3.8189	-3.0209	-0.3303	0.3931	-2.6112	1.0625	0.0282	-2.6155	0.8442	-0.613	-0.0282	0.6017	-1.4497	0.3736	0.199	-0.1563	-1.0243	0.8838
"1553586_at"	0.6474	0.6354	0.0449	-0.3312	0.4494	-0.4162	0.7137	-0.2652	-1.4803	-0.0505	-0.8168	1.2389	-0.3654	-0.0449	-0.2165	0.2481	-1.1754	-0.2986	1.1707	0.3901	1.0635	1.2902	-0.2213	1.7629	1.3803	0.551	-0.6923	-0.1736
"1553587_a_at"	-0.0809	0.6405	-0.432	0.0768	-0.1189	0.1435	0.2471	0.0428	0.0601	-0.031	0.5488	-0.4735	-0.0383	-0.6994	-0.0282	0.3895	1.0575	0.0196	-0.0196	0.2797	-0.5194	0.4091	-0.4111	-0.2215	-0.0429	0.2838	-1.2247	0.0767
"1553588_at"	-0.177	0.3935	-0.1223	-0.0536	-0.0779	0.2528	-0.3417	0.255	0.0329	0.3827	-0.4054	0.1311	-0.366	0.2585	-0.2154	0.7946	-0.1555	-0.0746	-0.0172	0.2545	-0.0247	0.3276	-0.3215	0.4044	-0.1499	0.2328	0.0172	0.4656
"1553589_a_at"	-2.4621	0.471	-1.244	-0.2498	-1.6651	-0.0642	-0.9434	0.1264	-0.3105	0.6722	-1.952	0.3236	-0.8663	0.3654	0.2047	0.3171	-0.8076	-0.352	-0.1591	0.4478	0.0642	0.4732	-0.7651	0.2352	-0.5515	0.627	0.1439	0.4075
"1553590_at"	-1.6709	1.2407	-1.4377	0.9828	-0.0018	1.8934	-1.0405	-0.7772	-0.3033	0.9311	0.3658	-0.8827	-0.1607	-0.0453	0.2954	1.4069	0.7255	1.0678	0.0018	1.2893	1.1701	1.6076	0.7068	-0.9565	-1.7219	-0.957	-1.0248	-0.7318
"1553591_at"	-1.1732	-0.198	-1.6308	-0.1317	1.8555	0.5875	-1.1495	1.3468	1.314	0.0642	-0.386	-1.0324	1.6698	-0.0012	-0.6021	0.5589	-1.4922	-0.5213	1.9303	2.4764	1.7341	0.1215	-1.1594	-0.0792	0.1707	-1.4787	0.0012	0.916
"1553592_x_at"	0.4976	0.5802	0.2821	0.092	-0.8145	-0.8839	-0.2623	0.162	-0.0023	-0.0644	-0.5289	-1.1849	-0.8888	0.445	-1.6881	0.8974	-1.3415	0.0762	0.0023	-0.1839	-1.8642	-0.1101	0.4415	0.6661	-0.4157	0.0599	0.3522	0.2294
"1553593_a_at"	-1.2803	0.0849	1.4064	0.9344	1.0887	0.3861	0.5222	-0.0849	-0.1612	-0.6633	-1.8448	-1.44	0.9561	0.1606	1.723	-1.6817	0.4004	0.6262	0.4244	-3.6336	-0.216	-2.0676	0.421	-0.1451	1.5692	-1.9331	-0.5687	-0.1942
"1553594_a_at"	-1.2179	0.4275	-0.3492	-0.1736	-0.5775	0.4047	0.031	0.6679	-1.2588	0.9439	-1.0294	0.2519	-0.9104	0.2968	-1.4903	0.7469	-0.2664	-0.027	0.027	0.743	-1.1708	0.3435	-0.5262	0.3118	-0.3671	0.5285	-0.2143	0.5476
"1553599_a_at"	-0.3711	1.2015	0.063	-0.1213	-0.2113	0.0032	-0.0032	0.1241	-1.4752	0.3163	-1.428	0.1706	-0.4749	1.1003	0.0108	0.1624	0.0919	-0.1711	-2.5335	-0.4322	0.1181	-0.8314	-1.2024	0.7678	-0.3801	-0.195	0.2377	0.4048
"1553600_at"	-0.569	-0.2468	-1.028	0.2706	-0.3142	0.0345	0.207	0.4534	-0.7872	0.6104	-0.8637	-0.1831	-1.5702	-0.0345	-3.8308	1.8158	-1.1917	-0.055	1.2628	0.6734	0.5693	1.3686	-0.858	0.4026	0.3513	0.5116	-3.0477	0.5719
"1553601_a_at"	-0.2066	2.3878	-0.0537	2.2653	0.3333	0.7747	1.3246	2.4028	-2.1906	-0.5176	1.5408	-0.0558	-0.1387	-1.5327	-0.9325	2.9474	-0.8998	2.3034	-0.477	2.9014	0.8275	2.3943	-1.049	-0.3882	-1.243	0.0537	1.4009	-0.1206
"1553602_at"	0.0164	0.0332	0.2116	0.2152	-1.9192	0.8131	0.7176	1.0831	-2.4466	0.3001	-0.861	-0.9614	-0.4132	-1.7275	-2.0283	0.4023	-0.0839	-0.0164	0.2004	-2.3713	-1.6898	-3.2898	-3.1882	0.2538	1.1357	-1.9996	0.111	1.114
"1553603_s_at"	-0.1814	0.2987	-0.1288	0.2097	-0.3646	-0.0246	0.7012	0.1024	-0.2768	0.1024	-0.2181	-0.4905	0.0749	0.0715	-0.7784	0.2234	0.2419	0.312	-0.0489	0.0246	-0.0666	-0.1932	-0.2316	-0.4549	-0.206	0.2363	0.1936	0.0526
"1553604_at"	0.3616	0.3475	-0.0059	1.4767	-0.0867	2.1576	-1.3341	0.0132	-3.2391	0.374	-4.0492	-4.0888	0.1724	-0.0012	-3.2636	-0.587	-4.0476	1.5158	-3.2557	1.2964	-0.0537	0.1659	0.689	0.0012	-4.014	-1.259	1.1475	0.5198
"1553605_a_at"	-1.4106	-0.2818	-2.488	3.6287	-2.6838	3.2777	-2.7299	0.2744	1.0994	2.2662	1.1361	-2.7336	-1.3792	-1.4087	-2.5999	1.8403	-2.006	4.5045	-2.3356	1.3737	0.1764	-1.5049	-2.7281	-0.1764	0.8122	0.8018	2.7537	2.6804
"1553607_at"	0.3904	-3.6838	1.5004	1.3082	-1.8785	-2.7994	1.2681	-2.7458	-0.2299	1.7531	-0.1888	0.5451	-2.1472	-2.5378	-0.574	0.6314	0.7649	1.2187	1.1012	0.5884	-1	-2.0356	-0.1912	0.1888	-2.8466	0.7863	1.3804	-2.287
"1553608_a_at"	1.1484	-0.9233	-0.437	0.1915	0.5286	0.5136	0.3194	0.8833	-0.1837	-3.7355	-1.4614	0.1475	0.4389	-0.6826	-1.9715	-0.3588	0.6632	1.0515	-0.0746	-2.1207	0.7941	0.0746	-2.99	-3.3508	-3.294	0.4457	0.1715	-0.4636
"1553611_s_at"	0.9275	-1.6096	0.6782	1.3975	0.9306	-1.0872	0.5573	-0.1641	-2.008	0.4599	-0.4131	0.7536	-3.7948	0.1756	0.1139	-0.91	-1.7379	-2.0119	0.6461	-1.3644	-1.9952	0.6336	1.5318	0.6797	-0.1139	-1.1277	-1.1838	1.1914
"1553612_at"	0.5444	0.2067	0.0021	-0.0118	0.6297	-0.31	0.8402	0.4359	-0.3042	-0.4694	-0.0054	-0.2733	0.1411	0.2607	0.5691	0.1206	0.0804	-0.4624	0.5794	-0.3087	-0.2095	-0.4164	-0.2344	-0.005	0.5057	-0.9918	0.3453	-0.0021
"1553613_s_at"	-1.8042	1.3292	-0.7126	1.6377	-0.6073	2.054	-0.4071	1.0538	-1.086	1.0579	-2.6507	0.0694	-0.1142	1.4167	-0.614	1.2003	-1.9725	2.096	-2.3836	1.5518	-0.0694	0.8676	-0.8661	1.253	-1.4073	1.0587	-0.464	1.52
"1553614_a_at"	0.5955	-0.2731	-1.1559	-2.115	0.9251	-0.7373	-2.7207	2.3123	2.003	-0.9262	-1.5239	-0.6233	-2.1655	-2.0302	0.2731	-0.91	1.4311	0.9532	2.1105	-0.3641	2.3548	0.3326	2.1358	-0.9432	1.8084	0.854	1.2079	-1.2981
"1553618_at"	-0.2533	1.6596	-1.3951	1.0749	0.4527	-2.2439	0.178	-2.0749	0.895	1.4259	0.7059	0.0915	-0.0915	-0.9903	0.4355	1.5748	-0.315	0.5599	-1.7399	1.7961	-0.6107	-1.6874	-2.9066	-1.266	-1.4692	0.4162	-1.5283	1.0442
"1553619_a_at"	0.263	0.6313	-0.1341	-0.0606	-0.1547	1.1745	-2.8032	-0.0106	-1.6135	1.0156	-2.1326	0.9656	-4.0333	0.2978	-2.6393	0.3164	-1.3764	0.253	0.3597	0.0106	0.2633	-0.4619	-2.6391	0.131	-0.4886	0.4188	-0.5411	0.9783
"1553620_at"	-0.7139	1.0608	0.5382	-0.1215	-1.2004	0.1123	0.0308	0.7264	1.1088	1.0239	-0.0308	-0.5589	1.1003	-0.3572	-1.5991	0.3935	0.6696	-0.7539	-0.3716	-0.2455	0.9786	-0.4205	-0.3797	-0.4132	-0.3703	1.9521	0.6965	1.5297
"1553622_a_at"	0.4776	0.3667	-0.0266	0.9456	1.7826	1.1682	0.9365	-1.2244	-0.292	-0.1159	-0.1799	0.3037	1.5337	-1.07	-1.0074	-0.5948	-0.9068	0.0266	-0.438	0.1215	1.2021	0.5904	0.4402	0.528	-1.1478	-0.9245	-1.1511	-3.2812
"1553623_at"	-1.5033	0.0071	2.285	-0.1265	0.1542	0.1654	-1.5656	-0.6451	-0.6705	-0.1109	-0.2783	-0.1246	-2.0117	-0.0071	-0.498	-0.7847	-1.1197	2.8363	2.7822	0.028	1.4262	1.3676	2.7264	1.4842	1.1719	-0.555	0.0315	2.2561
"1553625_at"	0.0532	0.9033	0.0125	-0.1857	-1.2432	-0.3476	-0.8617	-0.0235	-0.0125	0.0233	0.155	1.1555	0.6	0.6229	0.1284	0.0136	-2.6089	-3.0198	-3.421	0.8498	-0.5137	0.5106	0.5832	-2.3437	-3.6441	1.5069	-0.1342	-2.3131
"1553626_a_at"	-0.0815	-0.2351	0.8262	0.6474	-0.1013	-3.1805	0.0468	-0.2476	0.3607	0.4793	-0.2912	0.4354	-1.0438	0.0782	-0.2162	-0.7501	0.3356	-0.005	0.3003	0.7493	0.005	-0.3792	-0.0929	0.4368	0.2888	0.3315	-0.0599	-0.287
"1553627_s_at"	0.3408	0.4332	0.7319	0.3777	0.6056	-0.5939	-2.0149	0.2501	0.3145	0.7937	-0.1922	-0.1016	-0.6719	-0.7346	-0.042	0.042	-0.4164	0.2035	-0.1771	-0.2868	0.8947	-0.6213	0.7756	-0.565	-1.3151	0.548	-0.1089	0.5652
"1553629_a_at"	0.034	-0.3348	-0.9472	-0.3381	0.3921	0.2691	-0.7219	0.7205	0.4864	0.0056	-0.3548	0.468	-0.8337	0.2022	-0.1339	0.5031	-0.2	-0.9206	0.3317	0.2311	0.3695	0.6991	-0.5936	-0.0056	-0.5346	-0.1941	-0.1708	0.8904
"1553630_at"	-2.3278	0.1975	0.1807	0.491	0.5616	-0.1303	-2.5278	-2.0244	-2.9255	0.3806	-1.6074	-2.6532	0.1303	1.0229	0.2225	-1.5551	1.0873	0.2476	-2.7642	-2.8038	-2.3643	1.1546	-2.6329	-2.6795	1.2295	0.8032	-3.9385	1.2615
"1553633_s_at"	0.1027	0.8536	-0.1252	0.5585	0.1394	-1.0206	-0.4984	0.3445	-0.4046	1.0517	-0.6877	0.1424	0.0577	-2.1411	-1.056	-1.8869	0.1071	0.3609	-0.6626	-0.5767	0.1461	-2.3235	-3.7957	-0.0577	0.3125	0.988	-0.561	0.9532
"1553634_a_at"	-1.4879	-0.9074	-1.3508	0.5441	-4.0808	1.1153	0.0632	0.8118	0.6866	0.3721	0.5216	-0.1051	-3.1323	0.5387	-0.2172	-0.0632	-0.064	1.1033	0.7484	0.8308	-0.2467	0.1628	-1.9706	-0.0903	0.1193	0.3252	-0.5058	-0.5682
"1553635_s_at"	0.62	-0.0712	1.1391	-0.0027	0.3925	-2.5551	-0.0764	-0.0228	-4.7185	0.7667	1.0207	-0.0284	-1.1693	0.2366	-1.4696	0.107	0.0027	0.7571	-0.4624	-1.6322	0.5574	1.0695	-0.4363	0.4598	0.2483	0.5178	-0.0162	-2.5539
"1553636_at"	-0.5096	-0.1891	-0.5679	0.5466	-0.4523	3.8737	-0.429	-0.0083	-0.7406	0.0083	0.3708	-1.1527	0.3551	1.1693	-1.0817	-0.551	3.476	0.8264	-0.2745	0.7113	0.7881	-0.9259	-0.7532	-0.1568	0.4033	2.3277	2.8875	2.3724
"1553637_s_at"	-0.2534	-0.3094	-0.489	-0.7539	0.3453	0.0028	-0.2565	0.5929	-0.4476	0.2368	-0.7789	0.3342	-0.5786	0.0096	-0.3044	0.153	-1.1606	-0.1987	0.5222	1.0602	0.2553	0.4536	0.006	0.5965	-0.4601	0.5067	-0.0028	-0.5873
"1553639_a_at"	-0.1368	0.178	-0.1935	-2.5839	-0.2989	-0.6358	-0.9729	1.1731	0.7038	-0.862	-0.5919	0.6081	-0.0656	1.3538	-0.343	0.9851	-0.2792	0.0606	0.3497	0.2563	0.6513	0.8503	-0.4803	0.4935	-0.3253	-0.0606	0.472	0.1105
"1553640_at"	-2.489	-0.1036	0.8328	-0.5884	-0.8784	1.6264	1.1249	-0.5784	1.9528	-0.619	0.2233	-0.6677	-2.1364	1.1924	-2.0284	0.1401	-1.3634	-0.1539	0.7768	0.1361	-0.3762	2.2231	0.2766	0.8449	-0.1012	0.1012	-0.1205	2.6926
"1553641_a_at"	0.8192	-0.5788	-3.0195	0.5979	-0.9608	0.29	-0.0112	1.4303	1.2102	1.4906	0.0112	-0.4693	0.7572	1.9598	-2.4172	2.0733	-2.316	0.7785	-0.3109	1.6328	-1.8024	-0.3562	-3.0045	1.3281	0.427	-2.1158	-0.8498	-1.9929
"1553642_at"	-1.6513	0.9837	-2.1706	-1.581	-0.0037	0.0054	-0.0113	0.6206	-2.188	0.6597	-3.4535	0.8283	-1.4738	-0.7113	-0.118	1.2874	0.1442	0.0037	0.544	0.0497	-2.2035	0.6404	-0.3275	0.0795	-2.2057	0.5309	-2.556	1.1399
"1553644_at"	0.2586	-1.3542	-0.6073	0.2597	0.0488	-0.0544	-0.0607	-1.0313	-0.28	-0.1836	0.1126	0.0588	-0.5639	0.107	-0.9292	-0.3478	0.3106	-0.7287	0.7347	0.1394	0.7574	0.5725	0.2573	0.4608	-0.2065	-1.6062	-0.0488	0.8556
"1553645_at"	0.4864	-1.4748	0.4005	0.1128	1.6348	-1.0935	-2.1457	-2.6954	-0.4817	-0.1686	-0.1114	-1.4722	0.5243	0.7319	-0.486	-1.601	-0.8476	0.0638	0.3414	-0.7588	1.6185	0.3399	-0.0638	-0.8951	0.5092	1.0037	0.7476	0.974
"1553646_at"	0.2665	0.2023	0.3795	-0.143	0.2913	0.0468	-0.7728	0.0779	0.4646	-0.256	0.6033	-0.8093	0.4856	-0.635	-0.0871	0.5724	-0.0833	0.1768	0.4588	-0.0468	0.7829	-0.1165	-0.6978	-0.4713	0.2244	-0.2339	-0.4503	-0.5631
"1553647_at"	0.1303	-0.2773	0.4455	-0.192	-0.0151	-0.2625	-0.3073	0.098	-0.1626	0.2515	0.1945	0.1749	0.674	0.0784	-0.0017	0.0904	0.0017	-0.2247	-0.3811	-0.6388	0.5955	-0.4306	-0.2408	0.0187	0.4152	-0.3539	0.0397	-0.2453
"1553651_at"	0.0528	-0.2552	0.6437	-4.044	1.5096	0.4748	-0.8032	-0.2019	-0.1835	0.1851	0.2946	-3.2873	-1.0536	-0.0955	0.5549	-2.1836	0.93	0.4411	-2.1398	0.4731	-0.0528	-2.5223	-0.6262	0.3704	0.3328	0.2625	-2.6359	0.3065
"1553652_a_at"	1.1315	-2.1628	0.8516	-1.9985	1.1633	-1.0973	0.7793	-1.553	0.934	-2.2223	1.5743	0.0633	-0.6972	-3.1678	-0.0879	-2.7847	1.6782	0.9784	1.519	-0.5551	0.7315	1.3565	-0.0633	-1.9756	1.0046	-2.1602	1.3311	-0.8584
"1553654_at"	0.5126	-1.9469	-3.7037	1.489	-2.4974	-1.2725	-1.6104	-2.7807	1.3138	0.9312	0.4879	0.3176	-2.4642	0.4053	0.5931	0.4561	-1.1034	0.4001	-0.3176	0.7635	-0.5243	-1.5944	-0.8932	0.8105	0.5101	-3.4544	2.0176	-1.4947
"1553655_at"	-0.1541	0.9722	0.0315	0.2508	0.2559	0.892	-0.4423	0.7467	-4.1185	1.3526	-0.7594	-0.0315	-0.9012	1.0701	-3.0059	1.3562	-0.8308	-0.8204	-1.0519	1.1616	-0.6516	1.1366	-0.104	0.6924	-0.0501	1.7227	-0.3965	0.6001
"1553656_at"	0.5955	0.2427	-1.1357	1.9813	1.4013	-0.9155	1.843	1.2052	-0.5656	0.1282	-0.6915	0.1643	-0.1912	-0.7289	-1.2819	0.091	-1.0571	-1.1974	-0.8875	0.1129	-0.9191	0.4216	1.1974	-0.3029	0.1989	-0.091	1.7202	-0.84
"1553657_at"	-1.0447	-1.2222	-0.3035	0.5806	0.7484	-1.6138	0.6925	-1.2952	0.268	-1.4007	-0.0113	-1.017	-2.1677	-0.2221	-0.0833	0.3354	0.0113	0.443	0.6468	0.226	-1.7677	0.1769	0.2206	0.3971	-1.9001	0.0331	-0.1193	0.0475
"1553658_at"	-0.2986	1.1934	-0.504	0.6286	0.8325	0.9939	-0.4201	0.7084	-0.1854	1.5153	-0.0017	-0.8022	-1.487	0.5667	-0.1146	0.6625	-0.0188	-0.7904	-0.7628	1.1979	1.0518	0.6179	0.0017	0.8513	-1.1655	-0.1391	0.5187	-0.3467
"1553660_at"	-0.5888	-0.1096	0.229	-1.8954	0.6577	-1.3928	-1.9357	-0.621	1.1193	-2.2112	-0.7013	0.0132	-0.2275	-2.6939	0.0085	0.1878	0.4352	-0.5069	0.9421	0.3326	0.5212	-1.9995	0.5361	0.6537	-0.0085	0.4537	-1.7858	0.2234
"1553661_a_at"	-0.6633	-0.8932	0.2668	-1.7797	0.8983	-2.9884	-0.0652	0.635	0.0518	-1.2912	0.3277	-1.6887	-0.0518	0.4048	-1.4243	0.1741	0.4973	-0.4054	-1.2786	-1.4807	0.3814	0.3592	0.897	-0.1246	1.0796	0.7117	-0.5081	0.9635
"1553663_a_at"	-0.9586	-0.8635	-0.9696	1.9768	0.5024	-0.3751	0.201	0.3938	-0.5682	0.0032	-0.0161	0.6222	2.8016	-0.114	-0.0923	0.6638	-1.2735	-0.1375	-0.9647	0.2692	-0.8392	-0.0032	0.1915	0.1131	0.502	0.5819	3.2582	-0.6154
"1553666_at"	-2.8875	0.161	0.2326	-0.3664	-1.3378	0.5488	-1.8083	0.0657	0.0112	1.1261	-4.2983	-0.0112	-0.3415	1.178	-5.3585	-0.3251	0.1209	0.0208	0.0589	0.2514	-1.9623	-0.187	-0.4059	0.0287	-1.1679	0.1186	0.2191	-1.5303
"1553668_at"	0.1056	-0.1707	-0.5124	-0.246	-0.9309	0.0671	-0.122	-0.0983	0.3544	0.4439	-0.2104	0.1913	0.1474	0.3741	-0.906	0.2507	0.4562	-0.1886	-0.2659	0.1816	-0.3175	0.0086	-0.0894	0.0737	0.1337	0.3718	-0.0086	-0.5973
"1553670_at"	0.1989	0.6772	-0.1096	0.6691	-0.5447	-0.1636	-0.2868	0.9378	0.0353	0.2348	-1.3164	0.3771	0.2268	0.3826	-0.8799	-0.0353	-0.9033	0.1764	-1.9318	-1.5923	0.1779	0.1286	0.4239	-0.3328	-0.1982	-0.495	0.356	-0.8826
"1553672_at"	1.0881	-0.1908	-1.4601	-0.6107	0.3425	-1.1662	0.4527	0.761	1.0312	0.4498	0.8162	0.3643	0.0095	-1.3517	-1.0105	-2.3056	0.5308	-0.704	-0.1857	0.4597	-1.2904	-0.0095	-0.6706	0.8368	-0.0401	0.3903	0.156	-0.2676
"1553673_at"	-0.0527	0.3974	1.8916	-0.7177	-1.7172	-1.2242	0.4181	-1.1466	1.2684	1.3139	1.007	-1.6878	0.0527	-1.3181	-3.4206	-0.6384	0.4442	-1.3998	1.3918	-1.2322	-2.4861	1.8218	-1.2355	1.0413	0.2878	1.5636	1.5771	-1.3509
"1553674_at"	-0.6344	0.9345	-0.4291	0.1549	-0.5319	0.8402	-0.4075	-0.4118	-0.4777	0.5339	-2.3979	-1.1023	0.0553	0.5906	-0.7775	0.5643	-1.1657	0.0841	-0.0553	0.7127	-1.3848	1.0136	-0.4286	0.4428	0.1578	0.6447	-0.2873	0.6322
"1553675_at"	-2.2771	0.169	0.2427	0.2147	-0.3358	0.6198	0.0311	0.6402	-0.3294	0.501	-0.6982	-0.5057	0.0094	-2.5257	-0.3144	-2.9577	-0.0875	0.0129	0.3579	0.3436	-1.2765	-0.6279	1.2002	0.221	-0.0062	-0.8367	-0.8033	0.0062
"1553677_a_at"	0.214	-0.04	-0.058	0.0215	-0.0008	0.0054	0.1688	-0.0293	-0.1135	0.0295	-0.0769	0.2918	0.6938	-0.2951	0.1817	0.1413	0.205	-0.0886	-0.2961	-0.3155	0.0556	-0.3102	0.0008	-0.0558	-0.1471	-0.0855	0.6572	0.2661
"1553678_a_at"	0.6091	-0.7441	0.8588	-0.2585	0.2112	-0.6154	0.603	-1.3189	0.5399	-0.9033	1.0361	-0.7709	0.7133	-0.7376	0.0096	-1.0673	0.8142	-0.0096	0.2738	-1.1035	0.1515	-1.3464	0.5788	-1.8398	0.5799	-0.9308	0.3287	-1.2446
"1553679_s_at"	0.6075	-0.5533	1.0847	-0.2062	0.6131	-0.0498	1.1383	-0.4254	0.5283	-0.4221	0.7896	-1.0956	0.5967	-0.5168	-0.2437	0.0498	1.1875	0.9	0.6247	-0.8342	0.5949	-0.2112	-0.0585	-0.5988	-0.066	0.2294	0.3304	-1.1744
"1553681_a_at"	1.7501	-1.0136	1.5452	-0.2428	2.2011	-1.1889	0.254	-0.8703	1.2378	-0.9489	0.7127	-0.9301	1.4086	-0.2972	0.929	-0.613	0.9244	-1.49	1.0536	-0.7391	2.2531	-0.6316	0.2297	-0.6784	1.3701	-0.2297	1.022	-1.7097
"1553682_at"	0.1419	-0.0133	1.0122	-0.5736	0.3689	0.0447	0.8057	0.2722	0.473	-0.095	-0.064	-2.7828	0.2021	0.0133	-0.3334	-0.2902	0.021	-0.4106	1.062	-0.6323	0.8205	-0.5753	0.3473	-0.4617	1.0987	-0.4088	-0.1171	-0.5708
"1553683_s_at"	-0.5814	0.1949	0.3823	-0.464	0.3674	-0.077	0.7289	0.002	0.8333	-0.1014	0.1274	-0.2143	0.0785	-0.1484	-0.2499	-0.0838	0.1722	-0.0945	1.017	-0.002	0.1187	-0.8582	-0.4268	0.3471	1.1686	-0.215	-0.8526	0.1382
"1553684_at"	-0.016	0.9073	0.17	-0.1022	-0.019	0.2979	0.3167	-0.5596	-0.114	0.3525	-0.9768	-0.4435	-0.241	-0.0238	-0.5267	0.9283	0.016	-0.0997	0.4083	-0.2292	0.0678	0.3305	-0.5214	0.2858	0.3277	-0.3603	0.6343	0.2737
"1553685_s_at"	0.1546	0.0258	0.8874	0.2446	-0.0444	-0.5513	0.8972	-0.3893	-0.0791	-0.1427	0.8208	-0.5226	0.1677	-0.5444	-0.1734	-0.0258	0.5946	0.4545	0.4102	-0.3396	0.1742	-0.4968	0.264	-1.9425	0.662	-0.2329	0.2361	-0.9309
"1553686_at"	0.8083	-0.0347	0.4986	-0.8192	-1.1714	-0.0777	0.6086	-0.0677	0.5759	0.6216	0.8002	-0.3941	-1.2501	0.0347	-0.677	0.1007	0.9308	-1.4969	0.5395	-1.313	0.5854	-2.5199	0.4201	-1.3005	-0.2505	-3.3803	0.9434	0.3966
"1553688_at"	1.5611	-0.2387	-0.483	-0.1471	-1.3611	0.1029	-0.5203	0.4629	-1.3714	0.1327	-0.6683	0.6054	-0.8472	0.1555	0.315	0.3921	-1.4045	0.3862	-0.2908	-0.1029	1.7934	0.6182	-1.2415	0.1592	-0.9545	0.3907	-0.1063	0.3403
"1553689_s_at"	0.3183	0.1075	0.0042	0.268	-0.2564	-0.7464	-0.0355	-0.4852	0.5769	0.3498	-0.3264	-0.6933	-0.1585	-0.2838	0.0018	-0.2575	0.0997	0.0074	0.3907	0.0032	-0.2938	-0.2423	-0.0018	-0.3132	0.2523	0.2603	0.1175	-0.4967
"1553690_at"	-0.9819	0.6308	-0.3031	0.5907	-0.254	-1.335	0.0587	0.0142	-0.4289	-0.6158	-1.8217	0.4897	-0.0075	0.2082	0.0233	-0.0273	-0.5012	-0.6418	0.1632	0.1716	0.4197	-0.19	0.0075	0.6121	-0.3722	-0.7265	0.2159	0.3208
"1553691_at"	-0.4705	0.5636	-1.6264	0.6905	0.1513	0.2114	0.503	-0.1366	-0.7954	-0.7324	0.0462	-0.954	0.2992	0.0051	-0.4143	0.3426	1.3227	1.3865	-0.4001	-0.4701	0.3602	-0.8646	0.519	-1.4183	0.1507	-0.1321	-3.1334	-0.0051
"1553693_s_at"	-1.1908	0.0521	-0.7376	0.1106	-1.0619	0.2841	-1.2788	0.609	-0.9485	0.4409	-1.4804	0.669	-1.5955	0.2305	-0.6658	0.6152	-1.5605	-0.013	-0.5991	0.013	-0.6317	0.1992	-0.2459	0.9239	-1.2699	0.0345	0.499	0.8839
"1553694_a_at"	-0.382	0.3636	0.6013	0.5673	-0.3909	0.022	0.4197	-0.1783	-0.2146	0.1311	-0.0001	0.083	0.1152	-0.2549	-1.6513	-0.422	0.6889	0.8047	0.0639	0.0001	-0.2314	-0.6021	-0.1012	-1.2423	0.375	-0.2289	0.5098	-0.7245
"1553695_a_at"	-0.6322	-0.8534	0.0659	0.2828	0.1988	0.5095	-0.2278	-0.5236	0.1239	0.1003	-0.3184	0.7599	-0.2632	0.4481	0.3612	-1.0901	-0.4411	0.1865	-0.0629	0.1099	0.1974	-0.1323	-0.0351	-0.1245	0.1549	-0.0399	-0.5206	0.0351
"1553696_s_at"	-0.637	-0.2074	0.3151	0.5313	0.7124	0.2604	-0.187	0.2836	0.3473	0.3382	0.3123	-1.2394	-0.3137	-0.2268	-1.3162	-0.5752	0.821	-0.053	0.6231	-0.3135	0.2368	-0.7187	-0.9995	0.053	0.6499	-0.2316	0.3079	-0.2773
"1553697_at"	0.918	0.9612	-0.3087	-0.3057	1.0135	-0.8958	-0.0209	-0.255	-0.7403	-3.0582	0.4169	0.0209	0.8339	-2.3916	-4.9119	0.4098	-0.4188	-0.5581	0.8856	-2.3268	0.3277	-0.1697	0.1842	0.8661	0.4814	-4.5305	0.5708	1.0411
"1553698_a_at"	1.8787	-3.117	1.1401	-0.7342	1.5961	0.686	-0.081	-2.8028	1.4785	-4.1852	1.2954	-4.5581	0.081	-2.6647	0.8033	-2.0409	-3.8177	0.8383	-0.7943	-4.5588	1.5426	-1.8174	0.7782	0.1286	-4.1423	-0.5184	0.6137	0.4218
"1553701_a_at"	0.8146	-0.6716	-0.5737	-0.9125	-0.8791	1.0703	0.0031	0.2022	1.4241	-0.5918	0.8076	-0.5558	0.6296	-0.6084	-0.0031	1.6642	1.646	1.3153	-0.5623	-0.2333	-0.5941	0.1106	-0.9549	1.377	-0.9266	-0.5882	0.6119	2.0161
"1553702_at"	-0.4891	-0.9212	-0.0576	-0.1058	-2.3934	-1.6901	0.4187	0.296	0.2645	0.5814	-0.7013	0.6097	0.0503	-0.4748	-0.2034	-0.0649	-0.0261	0.0261	0.2975	0.2024	0.1607	-0.0765	-0.5312	0.2199	-0.457	0.6715	0.2717	0.5081
"1553703_at"	0.1557	-0.2035	0.0075	-0.1077	0.103	-0.1523	0.058	-0.0075	-0.011	-0.3439	0.0657	-0.4487	-0.079	-0.4855	0.3276	-0.4051	0.0187	-0.2734	0.1085	-0.169	-0.1914	0.0174	0.3106	0.3923	0.1712	-0.2349	0.4146	0.2795
"1553704_x_at"	0.1399	-0.3852	-0.0198	-0.3359	0.2107	-0.2199	0.307	-0.2528	0.0077	-0.2764	0.4436	-0.1484	0.1445	-0.1163	0.4444	-0.0621	-0.0077	-0.4038	0.0215	-0.2126	0.0932	-0.0688	0.4456	0.2105	0.3504	-0.1228	0.3211	0.0281
"1553705_a_at"	-1.2209	-0.0755	0.8475	-0.0054	-1.8985	0.1887	-0.1353	0.1887	-1.143	-0.3737	-2.4456	-0.2107	1.0089	0.1728	-1.227	0.1127	0.9408	0.1246	-3.5636	0.0054	-0.0977	0.6681	-1.1009	0.7749	0.9288	0.6442	-1.2343	0.0867
"1553706_at"	4.5889	-0.2621	-0.0238	-1.312	1.664	-1.2231	-0.132	-1.0396	0.5874	-0.6498	0.8793	-1.618	0.3009	-2.7866	1.6954	0.0238	-0.4682	-3.2384	1.5502	-1.093	1.1371	0.0319	0.094	1.0049	-0.6871	-3.4288	0.9148	0.1314
"1553708_at"	1.6453	-0.7923	0.0359	-3.0103	1.2631	-4.563	0.1489	-2.1552	0.1491	0.7309	-0.1283	0.0757	-0.0359	1.1785	0.1533	-1.4593	-1.0188	-0.6452	0.7693	-1.9717	0.9868	0.824	-0.0518	-1.7776	0.6575	-1.1135	0.2416	-1.9486
"1553709_a_at"	0.3898	-0.5721	0.7629	-0.0586	0.2188	-0.2621	0.2047	-0.4133	0.3312	-0.2436	0.6055	-0.2725	0.4746	0.0213	0.0475	-0.2024	1.0932	-0.0213	0.2864	-0.1674	0.5607	-0.685	-0.3099	-0.8435	0.7046	-0.3764	0.2026	-0.5779
"1553710_at"	-0.2473	-0.2376	-0.2285	-0.2494	1.1163	1.3332	-0.9099	1.0524	0.073	0.375	-1.6645	-1.4636	-0.073	-2.2815	1.1116	-2.0358	-3.5167	0.9345	-1.7404	0.1027	-1.4187	1.3446	0.3721	-1.9041	0.5729	1.2051	1.1535	0.0788
"1553711_a_at"	-0.3291	-0.1122	-0.2252	0.0735	0.039	0.0807	0.274	-0.5888	-0.5697	-1.4237	-0.8629	-0.1681	-0.4217	0.3096	0.2009	0.1335	-1.4458	0.525	-0.6372	0.3904	-0.0133	0.839	0.0291	-0.0832	0.0578	0.3676	-0.3276	0.0133
"1553713_a_at"	0.2496	0.5892	-0.7323	-1.0444	0.428	-0.4567	0.1804	-0.8962	0.1354	-0.6303	-0.554	0.0354	-2.2975	-0.3862	-1.8887	-1.6337	-0.0354	0.1852	-1.489	0.6856	1.2105	0.3954	0.044	-1.8125	0.1472	0.7974	-0.2158	0.4469
"1553715_s_at"	-0.6784	0.5473	-0.8345	-0.0139	-0.0935	0.1546	-0.1299	0.5681	-0.6624	0.5238	-1.0328	0.1149	-0.5897	0.3105	1.1097	0.3862	-0.3933	-0.1121	-0.2546	0.2805	-0.2599	0.5196	-0.2002	0.5454	-0.2809	0.0139	0.1198	0.4796
"1553717_at"	0.8644	-2.0777	0.6992	1.3155	0.5215	-0.6582	1.6377	-1.1685	0.9972	-2.0265	0.8449	-1.4063	-0.1803	-0.5112	-1.0671	-1.5573	0.0748	0.3118	1.1308	-0.2096	0.5325	-0.7269	0.1388	-0.4894	0.6869	1.1851	-0.0748	-2.2655
"1553718_at"	-0.1888	0.044	0.1745	-0.1705	-0.2261	0.2882	-0.0515	0.1279	0.0836	0.2019	0.0757	-0.1187	-0.169	0.0222	-0.7689	0.2086	0.0644	-0.0222	0.0239	0.271	-0.4851	0.2323	-0.5726	-0.2902	0.1544	-0.0756	-0.3149	-0.3422
"1553719_s_at"	0.7712	-0.2704	0.7051	-0.1941	0.3681	-0.09	0.3305	-0.3632	0.5027	-0.089	0.8124	-0.2757	0.4905	-0.6634	0.0502	0.0281	0.6814	-0.1587	0.4511	-0.0281	0.2909	-0.4787	0.2451	-0.3284	0.8107	-0.1059	-0.0808	-0.1957
"1553720_a_at"	0.3114	-0.9057	-0.0422	0.1718	-1.073	1.18	0.0422	-0.4456	2.4845	1.6904	0.9067	-0.6245	0.7182	-1.0672	-1.8801	0.6706	-0.9281	1.5653	-1.0541	1.6636	-1.0801	-0.1517	-0.2848	-0.344	0.0601	-0.9016	1.7545	1.6616
"1553721_at"	-1.6969	1.1047	-2.6178	0.7971	-1.6337	1.1369	-0.2281	0.7424	-0.5858	0.7315	-1.7347	0.187	-0.1371	0.7918	-3.2544	0.5475	0.027	-0.4016	-0.027	0.1813	-1.5728	1.0971	-1.0946	0.1913	-0.2498	0.9627	-1.0936	1.1588
"1553722_s_at"	-1.6042	1.6703	-1.0584	0.5309	-1.7301	0.9498	-0.5172	1.4381	-0.981	1.1501	-1.5563	0.4209	-0.815	1.0656	-0.9358	1.3443	-0.5516	0.7923	-0.5873	1.7315	-1.2714	2.0529	-1.6713	0.4285	-0.4209	1.1254	-1.1503	1.3744
"1553723_at"	1.0248	1.486	0.8856	0.2728	-1.2511	-0.7778	0.4918	-0.6171	0.0506	-1.1778	0.6333	1.1177	-1.5875	-1.4218	1.4765	-1.863	0.8919	-1.5007	-1.3723	-0.0506	0.6525	-1.2656	-1.4443	1.0078	0.2527	-1.6119	-0.1721	1.2039
"1553725_s_at"	0.1043	-0.3826	0.9232	0.1032	-0.2788	-0.0571	0.672	-0.7928	0.6311	-1.6093	0.3251	-1.267	0.5911	-0.1177	-0.6862	-0.519	0.912	0.0718	0.5056	-0.1597	0.7773	-1.5813	0.0571	-1.3586	0.1828	-1.0796	0.259	-1.0589
"1553726_s_at"	0.0938	0.1034	-1.2285	-0.0072	0.167	-0.8262	0.2533	0.0072	0.5186	-0.0144	-0.7152	-0.6564	0.1566	-0.0218	-0.1968	0.3039	0.7534	0.1985	-0.1712	-0.7024	0.2631	-0.3575	-0.3967	-0.5581	-0.363	0.066	0.7003	0.0593
"1553727_at"	0.3148	1.7495	-1.2327	0.2414	-1.1821	1.0834	-0.9654	-0.0269	-2.2417	-0.5293	-1.4379	1.2719	-2.039	0.758	-3.2657	0.0764	-1.7397	1.026	0.859	0.0744	0.5591	0.0269	-2.8574	0.9601	-2.1697	2.0694	-2.5751	-2.1644
"1553728_at"	-0.1099	-0.5535	0.27	0.3691	0.1757	0.4575	-0.1395	-0.2004	-0.0769	-0.3504	-0.1482	0.7119	0.1691	0.7945	-0.1606	-0.2576	2.0136	0.3721	0.5461	0.513	0.3753	-0.2325	-0.5746	-0.3447	0.0769	-0.3026	0.1505	-0.1072
"1553729_s_at"	-1.3189	1.5995	-2.5162	-0.0124	-3.218	0.7403	-1.1904	1.6869	-1.5155	1.8628	-1.9237	1.517	0.0124	1.3538	2.2273	1.4028	-2.0783	-0.5491	-0.8085	0.9702	-0.75	2.4135	-0.5186	2.0094	-2.3875	1.7688	-1.5169	1.6654
"1553730_x_at"	-1.2597	1.0218	-1.3172	-0.0523	-1.0898	0.2973	-0.4552	1.1768	-0.918	1.1666	-5.0842	0.7391	-0.1971	0.6986	0.7596	1.1612	-0.8334	-0.4123	-0.814	0.8591	-0.3927	1.3456	0.0523	1.4534	-3.6252	1.2336	-1.3266	0.829
"1553732_s_at"	0.4243	0.1766	-0.3538	-0.6389	0.5013	-0.4433	0.0003	-0.5919	0.625	-2.3119	-0.3101	0.2738	0.6403	-0.0036	0.9075	-1.0516	0.9476	0.2262	0.2347	-0.3545	0.3885	-0.0879	-0.0003	-1.3812	0.0513	-0.482	1.2929	-0.8446
"1553734_at"	-0.6671	0.9606	1.0729	1.2622	0.7431	0.7843	0.0334	-0.2615	1.1502	0.5716	0.1848	-0.0722	-0.2023	-0.034	-0.5427	0.5827	0.1063	1.6123	-0.4485	0.1283	-0.6359	-0.0334	-0.8346	-0.4872	-0.4525	0.36	-4.4335	-0.353
"1553736_at"	0.0291	0.5302	-0.8177	-0.6363	-1.8766	0.3959	0.4012	0.3988	-0.2912	1.1089	0.2883	0.7962	-0.9002	-0.2586	-1.3353	1.0683	0.7887	0.6726	-0.0291	0.5893	0.5212	-2.0757	-1.483	1.1708	-3.3777	-1.0883	-0.1821	-0.1961
"1553739_at"	-2.0328	2.7661	1.6535	2.7679	-1.8086	-1.3071	-0.6558	0.5865	-0.3315	-0.1492	-2.0704	-0.196	-2.0427	1.7439	0.5203	3.5601	0.2298	2.2274	2.3637	-0.2319	3.4096	3.3522	-0.2709	-0.2408	1.7689	-1.6692	-0.6107	0.1492
"1553740_a_at"	0.8441	2.233	-2.0832	-1.267	1.1382	-0.9228	0.6966	-1.6539	0.1874	-0.6379	1.3847	-0.8125	1.2094	-0.7068	0.8037	-0.2089	1.113	-0.1687	0.6047	0.1687	-1.3471	-2.2711	0.5345	-1.3988	1.2885	-1.3392	-0.5766	0.6789
"1553741_at"	0.3271	2.6865	-0.0234	0.1495	-0.0894	1.0412	-0.5569	1.0087	0.2899	1.1005	-1.188	1.0797	-0.9483	0.5835	-0.9815	3.0795	-0.7996	-0.5834	0.1253	0.2707	-0.398	0.0234	-0.3417	-0.2826	-0.4221	-0.2516	0.2502	-0.1166
"1553743_at"	-0.114	0.7608	0.6565	0.4024	0.3105	0.226	0.2771	-0.2826	0.1751	-0.5725	-0.4726	-0.5341	0.5972	-0.0877	-0.1427	0.435	0.4643	0.7944	-0.5425	0.5585	-0.3119	0.0214	-1.15	-0.2133	-0.115	-0.0214	0.2057	-0.3302
"1553746_a_at"	-3.2169	3.9454	-1.4362	1.3543	-6.1935	1.9928	-5.3957	1.7823	-1.8431	2.9874	-1.6437	2.1641	-4.4607	2.2019	-0.251	2.2968	-2.543	-0.098	-2.1681	0.098	0.7229	3.161	-0.4244	3.8123	-0.7451	1.7421	-2.5886	2.1323
"1553747_at"	-3.0529	-2.4501	-1.0705	0.4081	0.747	0.9615	-1.8947	1.1124	0.646	0.2097	-2.4768	1.4315	-2.0093	0.5175	0.194	-2.848	0.1144	0.1968	0.0049	-0.0049	-0.0662	-1.1347	-1.6711	1.8542	-1.0992	-1.2033	-3.0158	2.1772
"1553749_at"	0.3814	-0.2216	0.2766	-0.4759	0.0204	-0.9886	0.4743	-1.274	0.7103	-0.4034	0.2954	0.0091	0.769	-0.9246	-0.2401	-0.4593	0.534	0.5378	0.8502	-0.2519	-0.0091	-1.0164	0.2231	-1.1042	0.2702	-0.836	0.2673	-0.6179
"1553750_a_at"	0.7172	-0.6699	0.6577	-0.498	0.4824	-0.3342	0.409	-0.8949	0.8502	-0.6964	0.6442	-0.8876	0.9389	-0.3708	-0.5632	-0.8601	0.6524	0.7524	1.0128	-0.4507	1.1658	-0.6644	1.0724	0.1346	0.7805	-0.1346	-0.2533	-1.0465
"1553752_at"	-0.6101	-0.0431	-0.9943	-0.0537	0.8449	1.8071	-0.1613	1.1092	1.4131	0.2092	-0.7791	0.4524	-0.2571	1.583	-0.6518	0.6514	-0.5311	-0.7251	-0.0652	0.0832	0.0431	2.4292	-0.61	-0.0755	-0.5466	1.6642	0.7613	0.4197
"1553755_at"	0.3699	0.0385	-0.6059	0.2639	0.6873	1.5106	-0.2843	0.4494	-0.5531	0.5481	-0.8278	-0.1407	-0.6468	0.2289	-0.506	1.8182	-0.0385	0.417	-0.3544	0.2063	-0.6423	2.0133	-0.4093	-0.3032	-0.3275	0.7732	-0.1491	0.7807
"1553756_at"	-1.9405	1.7964	-2.0551	0.5778	-1.6059	1.1664	-0.1206	0.1117	0.0385	0.3098	0.9866	-0.6144	-1.4757	0.0452	-0.7035	0.8475	-1.949	-0.3446	-0.9398	0.4981	-1.5142	0.602	1.7863	0.2858	-0.9201	1.9339	-0.3621	-0.0385
"1553757_at"	0.1958	1.6254	-1.2641	0.456	0.1932	1.3443	-2.1028	1.6049	-3.6757	-1.8609	1.1765	1.5658	-2.1763	-0.9246	-0.1223	1.5443	-2.684	0.1223	0.9121	-0.7268	-3.5789	-0.889	0.3729	-1.1225	0.8857	2.4267	-0.4954	-2.0483
"1553759_at"	-0.6819	0.6749	0.0917	-2.8228	-3.768	0.5259	-0.1921	0.0718	0.8313	-0.6471	-0.1396	-0.2246	-0.8502	0.0316	-0.0316	0.4622	1.0711	0.0976	0.6552	-0.2421	-0.1394	0.2646	0.291	0.368	-0.4009	0.2769	-0.2825	-1.9925
"1553761_at"	0.8671	-0.1479	-0.6173	0.05	0.9982	-0.1521	-0.9077	0.0525	0.3118	-0.4554	-0.9053	-0.05	-1.1978	2.1799	-0.7725	0.3269	-1.0859	-0.7199	0.437	-1.2949	0.0833	-0.3784	1.4558	0.5363	2.2379	1.409	2.6941	-0.5211
"1553764_a_at"	-0.4937	0.043	0.439	0.4848	-0.043	0.5153	-0.2853	-0.895	0.7664	-0.5927	0.5406	0.4692	-0.865	0.1357	-0.0761	-0.8957	0.4226	1.2306	0.905	-0.748	0.6469	-1.2502	0.343	-1.2889	1.1771	-0.2895	-0.0519	-0.9816
"1553765_a_at"	-0.2327	0.0671	0.1323	-0.57	-0.1879	0.3565	0.578	0.4068	1.0553	-2.6306	0.006	-0.0771	-0.0308	-1.1199	-1.4612	0.261	-0.006	-0.1683	0.5359	-0.3738	0.2881	0.4013	-0.7249	-0.5982	0.8959	0.2662	-0.0406	1.0789
"1553768_a_at"	1.2793	-0.3189	0.5754	0.1165	0.093	-0.7443	0.0424	-0.4228	-0.1924	-0.5215	1.258	-1.4393	0.6991	-0.3201	0.0922	-0.1455	0.405	-0.0216	0.6884	-0.1275	0.5464	-1.1199	-0.4883	-1.5482	0.0995	0.0216	0.3626	-0.5945
"1553769_at"	1.5971	-0.1266	2.52	-0.0517	-0.5175	1.2079	-0.5265	1.1761	-2.4104	1.3537	-0.3293	-0.3252	-0.8279	-0.159	-0.3873	1.7731	0.0715	0.3848	0.2623	-0.1079	2.1755	2.7828	-0.014	0.2286	-0.9232	0.014	-0.99	2.9794
"1553770_a_at"	0.5959	0.6721	-2.872	-0.2085	-0.0104	-1.8833	0.0542	1.2834	-0.7758	0.4802	-0.3581	-1.5567	0.0419	-1.195	0.1574	0.2752	-0.4613	-1.9441	-0.7161	0.0494	0.0918	0.0104	-0.8015	0.8592	0.2861	0.6593	-0.1639	-1.389
"1553772_at"	0.4291	0.8786	-4.3322	0.6468	-0.1943	0.2477	0.0118	-3.2228	-4.8816	1.3523	-3.3739	0.3381	-1.1384	-2.3233	-0.7148	1.0753	0.5028	0.4801	0.0968	-0.5441	-3.424	0.0076	0.9785	0.417	-0.8564	-0.3415	-0.3863	-0.0076
"1553775_at"	-0.9285	0.696	-0.3596	0.1544	-0.4122	0.3504	0.0418	0.7116	-1.2544	1.0988	-0.7078	0.8	-0.4354	0.5968	-0.1489	1.3775	-0.6609	-0.0418	-0.3545	0.6366	-0.4554	0.7826	-0.5061	0.6404	-0.2463	0.6122	-0.3041	0.4209
"1553776_at"	-1.9793	-2.3384	0.4272	2.4399	-1.9324	1.1979	0.7058	1.0242	0.2187	1.039	-3.4522	0.0854	-3.4246	2.5546	-3.358	1.1915	-3.4505	-3.4812	-0.0854	1.3101	-2.3049	1.6324	-3.4862	0.2288	-2.4024	1.8276	-0.164	-3.0269
"1553778_at"	-2.3187	-0.21	0.3533	0.3226	0.9391	0.3458	0.4392	-0.0079	-0.0058	-0.6354	-0.7338	0.1519	-0.1184	-1.0374	1.6659	-0.2731	0.5204	-0.2213	1.5173	0.0058	-0.0066	0.2481	-0.3357	-0.7745	1.3689	0.4893	0.0883	-0.6591
"1553780_at"	-0.4979	0.7954	-0.0639	0.7777	0.6861	-0.6821	-0.1471	-0.9475	0.0624	0.348	-0.3114	0.1073	-0.8657	0.2439	0.0927	-1.4397	-0.0624	0.3244	0.6907	0.4287	0.1871	0.9539	-1.2968	0.1326	-0.1926	-0.5673	-0.1132	-2.86
"1553781_at"	-0.0319	-1.8392	0.8408	-0.2113	-0.4379	-1.6971	1.2792	-0.0156	1.4064	-3.4321	1.4788	-3.7335	0.5809	-1.2906	0.4928	0.0156	1.5727	0.3882	1.3625	-3.8218	0.8558	-1.0905	1.3053	-1.8363	0.9617	-4.7535	0.8422	-2.5736
"1553785_at"	1.8311	-1.629	-2.929	0.0578	1.6655	-1.2824	-2.2627	-0.4911	-1.7006	-1.6126	0.6994	0.3255	1.1735	-2.1977	0.6249	1.4996	-0.0578	1.4318	0.2965	-1.5147	0.7757	1.5911	-0.1815	-1.0498	0.6787	-1.573	0.1853	-1.1319
"1553787_at"	0.6503	0.1965	-1.2882	0.317	0.8031	0.5989	-0.119	-0.4915	0.179	-0.0532	0.7271	0.0803	-0.5941	-0.8307	0.3279	-0.5243	-1.2308	0.4983	-0.7392	0.2426	0.8856	-0.9164	0.6412	-0.7379	-0.7143	-1.6628	0.0532	-0.2862
"1553789_a_at"	-0.6302	-0.3229	0.6969	1.7618	-0.2067	-0.3584	-0.5633	1.5749	-0.3699	0.0233	-0.0789	1.0045	-0.1732	-0.2601	0.4295	0.3343	0.4426	1.9615	-1.402	-0.4244	-0.0233	0.2749	2.5899	0.7419	-0.5346	2.7699	-0.8734	2.3742
"1553792_at"	-2.9518	-0.3721	-1.5966	0.2846	0.1094	-0.4082	-0.1685	-2.9487	0.6857	0.8239	-4.1865	0.7632	-2.8896	-0.9083	0.6954	-0.1081	0.6377	0.7161	-2.6563	0.1081	1.2421	1.3057	0.3135	-1.3219	0.618	-1.2391	0.5928	-1.5043
"1553793_a_at"	-1.6298	0.4648	0.2066	0.4781	-0.6355	0.0562	0.1386	0.0387	-0.584	-0.2103	0.1492	0.2607	0.3354	-0.0445	-0.8462	0.5732	-1.4571	0.5424	-0.3624	0.3889	0.1245	-1.1712	-0.0929	-0.0387	0.2704	-0.3405	-0.7739	-0.2515
"1553794_at"	-2.3674	-2.0955	1.0208	-1.5781	0.8589	1.2821	1.1231	0.9383	-0.1144	-0.6821	-0.5315	-3.8363	0.8899	0.0964	-0.207	1.7329	1.555	-1.3438	0.6277	1.2237	1.1403	-2.3411	-0.1696	-0.0964	0.7239	-1.0633	0.6005	-1.5424
"1553796_at"	0.2134	-1.8631	-2.7627	-1.6007	0.7581	-1.3496	-0.504	0.3267	-0.1206	0.0163	-1.3121	0.3195	-0.7057	0.4061	-0.1902	1.1072	-1.4303	0.632	0.1324	0.5029	-4.5168	0.4165	1.1111	-2.4697	-0.0163	1.0857	-2.1761	1.5558
"1553797_a_at"	-0.2135	-0.1353	-2.7693	-2.9332	-0.0606	-3.6716	0.0606	0.9812	0.354	0.5636	-3.4845	0.1383	-0.3745	1.6748	-2.1135	-0.806	0.2457	-0.844	-0.1185	0.2965	-0.1418	0.8451	0.4362	-0.6023	0.5629	1.1174	0.8896	0.2144
"1553798_a_at"	-0.4031	-0.1344	0.4419	0.087	0.5044	-0.2431	1.1486	-0.7175	0.3069	-0.0122	1.3464	-0.228	0.8838	-1.9095	-1.6242	-3.0817	0.9439	-0.0738	0.2916	-0.1235	0.1373	-0.9636	-0.4071	0.933	0.1182	0.0122	0.2835	-0.0264
"1553799_at"	-3.4467	1.538	0.6066	-0.0912	-0.6732	0.0268	0.1507	0.5306	1.5679	0.6788	-0.7513	-0.0268	0.6872	0.4668	-1.0009	-2.4548	1.3949	-0.1657	-0.0588	-0.0586	0.1587	-1.0062	-0.5773	-1.5158	0.5832	0.759	-0.1063	0.2104
"1553801_a_at"	0.7647	0.7466	0.1471	0.6975	-0.0008	0.9423	0.0135	-0.3071	0.9729	0.1381	0.706	0.0008	-0.3208	-0.4873	-0.8845	0.7011	0.6963	1.7974	-0.1135	-0.2362	-0.6004	-0.3587	-1.286	-0.3023	1.3783	-0.6134	-0.3926	-0.4429
"1553802_a_at"	-1.2972	1.7645	-0.4133	1.1104	-1.5331	-0.0886	0.7676	1.4258	1.6831	-0.4114	-1.7187	0.1632	-1.6379	0.0886	-2.4736	1.7828	-0.623	0.8606	0.8399	1.6611	-1.2709	1.2571	-0.9491	-1.0618	-1.0654	0.3302	-1.6138	1.0778
"1553803_at"	-0.4056	1.0673	-0.411	0.399	-3.316	0.0369	0.3566	0.5581	-2.6824	0.9311	-0.8587	-1.9366	-1.2923	-0.3105	-0.1365	1.0284	-0.0015	0.6685	0.3133	0.7411	-0.5015	0.5939	-0.6498	0.1234	-0.1394	-0.0338	0.0015	0.4672
"1553804_a_at"	0.2735	1.1141	-0.573	0.3775	-1.553	-1.7675	-0.0671	-1.0795	-0.4119	1.2898	0.0671	-1.6011	-0.4391	0.9642	-1.5251	-0.9692	-1.6837	-1.3988	-1.1935	0.6304	0.2726	0.1231	0.4375	1.2493	0.4805	0.7195	0.4029	-2.1703
"1553805_at"	-2.1136	0.3241	-0.1307	-0.2526	-0.1488	0.6596	-1.7602	0.5479	0.0527	0.1619	0.3093	0.5012	-2.2109	0.3471	0.2678	0.3396	-0.0527	-0.4405	0.8119	0.6857	0.1629	0.393	-0.3363	-0.7585	-0.5888	-0.5024	-0.4485	-0.3597
"1553808_a_at"	-0.1656	0.073	6.0353	-0.073	2.3404	-0.4761	-1.449	-0.9923	-0.9326	0.7	6.4458	4.9141	-2.1251	1.6927	0.3108	1.614	3.0082	0.1883	-1.3499	-0.3497	-1.2601	0.8335	-1.308	-0.4495	-0.741	-0.5579	2.7641	1.5692
"1553809_a_at"	-3.4006	1.3729	-0.3209	0.1369	-2.5513	0.0588	1.7852	-0.8818	-1.902	1.5429	0.5533	1.9717	-0.0497	1.2943	-1.7631	0.0021	0.4231	0.7349	-0.1437	1.3825	-0.3269	0.6619	-1.2704	-0.4862	-0.5719	0.8195	-0.0021	-0.0401
"1553810_a_at"	0.1716	-1.8123	0.2044	0.2662	0.9861	-0.4096	-0.0755	-0.537	-3.0335	0.156	-0.8486	-0.4885	0.5649	0.069	-0.4768	0.6316	0.3474	-0.3311	-0.1914	0.1407	0.2717	-5.3634	-0.069	-0.161	0.3061	0.4823	0.451	-0.4114
"1553811_at"	0.4987	-0.8121	-0.1259	0.2394	0.3369	0.52	0.2286	-0.8762	-0.0437	0.5252	0.3675	1.2919	-0.2428	-1.5798	0.0437	0.8832	-0.8728	-1.7537	-0.2277	0.1199	0.9853	0.7374	-0.7223	-1.0036	-1.2933	-3.8868	0.1509	-0.9242
"1553812_at"	2.5866	0.7692	-0.6994	0.4424	-0.9176	0.0749	-0.5601	1.1776	3.3199	-0.2279	-0.0108	-0.5713	-0.5871	1.0893	0.0378	2.9037	-0.2349	0.0055	1.1579	-0.1767	-0.0765	0.0009	0.4688	2.0229	-0.555	-0.0009	-0.6527	-0.1479
"1553813_s_at"	-0.1318	0.9301	-0.0251	0.6623	0.199	0.9513	0.0035	0.8052	0.6739	-1.6334	0.3875	0.6391	-0.8556	0.5104	0.308	-0.0549	-0.5507	1.0895	-0.1896	0.5522	-0.0146	-0.1019	-0.4357	-0.0035	-1.6326	-0.3881	-0.6318	0.2271
"1553815_a_at"	-0.0432	0.0258	-0.2209	0.3109	0.3038	0.3081	0.0786	0.1618	-0.204	0.7352	-0.1602	-0.1135	0.1861	0.1862	-0.2836	0.3325	-0.6505	-0.1638	-0.0018	0.5732	0.0018	0.1555	-0.4332	-0.2669	-0.0676	-0.0081	-0.1227	0.0564
"1553817_at"	0.8799	-1.0508	1.2945	-0.2714	1.5579	-0.9096	-1.3006	-0.5058	-1.9702	-1.5431	-0.3442	1.6996	0.7421	-0.1175	1.0701	2.3478	0.1175	0.4326	0.6718	1.3174	-2.9402	-1.568	-0.8063	2.215	-0.966	0.3757	-2.2455	1.8345
"1553818_x_at"	-1.9597	1.8584	-1.2434	-1.2385	1.4238	1.7523	0.0998	-0.2488	-0.8385	0.0054	-1.5495	-0.5271	1.6996	-0.8431	0.9457	0.3285	1.4542	-0.8291	-0.0747	-0.4189	-0.8832	-0.0054	1.8252	-0.5315	1.4495	0.8339	2.3282	0.9685
"1553821_at"	-0.3191	0.5226	0.381	-2.9323	-0.8972	-0.3292	-1.0957	0.8491	-1.5952	0.6068	-0.3369	-0.3473	-1.8931	0.3604	-0.8313	-2.3317	0.2805	-3.6874	0.1647	0.9568	0.5197	-1.8845	-0.1647	0.5834	0.6275	1.2195	0.9174	1.7553
"1553822_at"	-0.2193	0.2193	-1.4887	-1.0938	-1.1824	2.3193	-0.4497	0.4336	-1.2551	1.6433	-1.6329	2.3688	-1.0636	2.911	0.9822	2.984	-2.784	-0.3486	-1.2078	1.6228	1.9216	0.5128	-0.7222	2.4693	-2.3066	1.6881	-2.2002	2.4197
"1553823_a_at"	-0.6567	0.5506	-0.0723	-2.5406	-0.1103	0.2592	0.0305	0.6599	0.1855	0.6502	-0.3057	-0.6287	-0.4142	-0.08	-0.8881	0.7481	-0.0305	-0.6263	0.4588	1.0294	0.1913	1.0155	-0.71	0.2634	-0.7035	0.406	-1.0728	0.581
"1553826_a_at"	0.078	-0.0205	-1.4198	1.7279	-0.2634	2.4516	-2.3346	0.4335	-2.4845	-1.0884	-2.2491	0.3607	-1.8946	0.8133	-0.6109	2.2069	-0.4359	1.0808	-1.5249	1.1085	-2.3181	0.6296	-0.1442	1.04	-1.185	1.9744	0.0205	1.7933
"1553828_at"	-0.0291	0.4032	0.0083	0.2414	0.1838	0.0626	0.2976	-0.5422	-2.4963	0.0732	-1.3329	0.0923	-2.1622	-0.1079	-0.3026	0.1124	-0.4807	0.1732	-0.0083	0.3434	-0.5645	-0.371	-0.9256	0.1834	-0.8561	-0.5759	0.5998	0.3779
"1553829_at"	2.5965	2.0786	0.0286	1.0606	0.233	-1.7988	-0.2984	-0.0286	1.9997	0.8885	0.5303	-0.567	-1.0038	-1.6806	-1.1232	0.3303	-1.8471	1.2987	1.4741	-0.9819	1.6771	1.1503	-0.8583	2.4001	-1.0874	-1.2231	-3.1507	-1.0514
"1553830_s_at"	-1.0884	0.0369	-0.4091	3.2025	-0.3352	0.7839	0.6796	-0.7494	-0.4466	-0.3488	0.0157	-0.3089	-1.4909	0.9766	2.1388	4.1029	-0.2526	3.2969	-0.6225	0.9754	2.2423	-0.4698	-0.7105	-0.0157	1.5961	2.2062	-0.4312	1.111
"1553831_at"	-0.5569	0.3083	-0.4265	-0.0174	-0.3879	0.3752	-0.2944	0.2736	0.1325	0.6731	-0.1167	0.0256	-0.7427	-0.7019	0.0418	0.8251	-0.5439	-0.3355	0.0174	-0.2816	-0.296	1.2409	0.0235	0.1109	-0.0886	0.9157	-0.2797	0.6542
"1553832_at"	0.0724	0.8142	-0.0283	-0.0366	-0.2798	-0.168	-0.2411	0.6317	-0.3959	0.5415	-0.089	0.5621	0.4025	0.3195	-1.1708	1.0846	-0.0626	0.0285	0.0283	0.281	-1.0964	-0.1632	-0.4191	0.442	-0.1056	0.8205	0.0632	-0.339
"1553834_at"	-0.6164	0.4578	-0.305	0.5409	-1.2301	-2.4526	0.0923	0.5767	-4.3675	0.2695	-0.0753	0.074	-0.4194	-4.4059	-0.0082	-1.4739	0.5219	0.5651	0.0721	-0.3861	0.8646	-2.2592	-1.783	-3.0179	0.3811	0.0082	0.9385	1.6794
"1553835_a_at"	-0.402	0.8395	-0.5931	-3.4174	-2.3209	-1.7045	0.4303	1.5973	0.5478	-1.3084	0.0871	1.8282	-0.0097	0.4117	0.0074	0.4466	-1.9206	0.6683	1.8476	1.8279	-2.706	0.6703	-2.7971	-0.0074	0.71	-0.8039	-0.4646	-0.9669
"1553837_at"	0.0656	0.1883	-0.8972	-0.4125	-0.2578	0.021	-0.297	0.7474	0.0046	0.1907	-0.6809	0.1282	-0.7249	-0.1265	-0.1569	0.8258	-0.5178	-0.4937	-0.1098	1.1269	0.0618	0.2321	-0.2425	0.7639	-0.45	-0.0046	0.0063	0.8079
"1553838_at"	-2.075	0.9849	-2.3212	0.8419	-0.0385	-0.9654	-0.305	0.3374	-1.7051	-0.9333	0.3637	-1.7655	0.2483	-0.6432	1.0285	1.5471	-0.8227	0.0385	0.7944	-1.0461	-1.1721	0.579	-1.8866	0.1046	1.3912	1.3757	-1.3446	0.5539
"1553839_at"	0.5706	-1.4037	-2.2211	-0.3197	1.1438	0.5981	0.0678	-1.4164	-1.4592	0.6291	-0.0678	0.1266	-0.5766	-0.3633	-0.4013	0.7774	-0.3103	-1.0165	0.861	0.7011	0.7128	-0.6076	0.7133	-1.0335	-0.2598	0.4242	0.2739	0.7653
"1553840_a_at"	-1.0358	0.2915	-0.2387	-0.2507	-1.2935	0.4396	-2.7846	0.156	-0.3442	0.0786	-0.4945	0.163	-0.9048	0.2936	-1.0719	0.6275	0.2079	-0.0786	0.4449	0.5438	-0.0954	0.2611	-0.9363	0.576	-1.3291	0.6147	-1.0614	0.111
"1553842_at"	0.2968	0.7797	0.0897	0.8072	0.5759	0.5924	-0.4719	-0.1224	-0.5685	0.524	-0.0897	0.29	-0.631	0.2288	-0.729	0.3782	-2.9929	-0.0935	-0.2756	-2.371	0.1898	-2.1644	-0.6337	-2.2544	0.4805	0.4205	-0.3736	1.6263
"1553843_at"	0.1637	0.0789	-0.1931	1.0171	-0.8346	-0.1341	-0.2036	-1.2701	-1.1969	1.4409	-0.3785	-0.479	0.4674	-0.99	1.3585	-1.2779	0.1479	-0.0789	1.2132	0.4922	-2.1989	1.3937	1.1059	-1.2838	-1.0606	1.8651	0.7778	1.4912
"1553844_a_at"	-3.3615	1.3308	-1.1487	0.6474	-3.298	-0.0976	-2.4601	1.3053	-0.2018	1.3161	-0.4803	0.3993	-3.7463	0.8088	1.5079	0.9537	-1.5081	-0.2924	-2.0542	0.7669	-0.2264	1.9199	0.2436	0.8596	-3.1713	0.1251	-3.2187	0.0976
"1553845_x_at"	-1.0537	0.1427	-0.1706	-0.2251	-0.7075	0.592	-0.393	0.2385	-0.1216	0.3475	-0.4372	0.3038	-0.0477	0.1989	0.0477	0.2854	-0.4523	0.11	-0.192	0.7288	-1.0405	0.1438	-1.0506	0.4048	-0.3796	-0.5489	0.6694	0.344
"1553846_at"	2.1397	-0.3867	-0.1546	-0.2883	-0.3217	-0.5876	-0.1826	-0.0705	0.9853	0.1981	-0.9256	0.5815	1.5729	-0.0871	-0.63	1.5334	0.8596	0.4611	0.5029	0.5159	0.6116	1.5364	0.2313	-0.1763	-0.5906	-0.1981	-0.4838	0.0705
"1553847_a_at"	-0.334	-3.3842	-0.1527	-0.1875	0.4201	-0.2512	0.0355	0.8534	0.3759	-1.4919	-0.5331	-1.6577	-0.1938	0.1754	0.1219	-0.2693	0.2735	-3.2204	0.2758	0.0788	0.6373	-0.0355	0.3722	0.0913	0.2223	-0.7035	0.1584	-1.311
"1553849_at"	0.0379	-2.5768	-3.6178	0.3652	0.1621	-0.0572	-0.6405	0.8637	1.0356	-1.1149	-0.6	1.8606	-2.7897	1.1859	-0.0379	-1.6948	-0.2385	-0.4773	0.4342	1.3567	0.3886	-2.1496	1.0763	1.7598	-2.4603	0.9828	0.9849	-0.6543
"1553850_at"	-0.8407	-0.3438	1.0179	0.662	-0.173	0.5555	-2.5359	0.8332	0.4961	1.8106	-3.0324	0.9217	0.0602	1.0386	-1.2386	-0.3937	0.487	-0.6892	0.7226	-0.1341	-0.5371	-0.0602	-0.1404	0.1986	-0.5288	1.7877	-0.3263	0.9829
"1553851_at"	1.7436	-1.8747	0.242	1.2262	2.7995	-0.0843	1.5891	1.4927	-2.2644	-2.7151	-2.6256	-2.9964	0.5549	0.3153	-3.8876	1.4944	-0.8863	-0.4549	-0.9155	-4.0221	2.4597	0.0843	0.5097	-0.1424	0.969	-3.1677	0.219	-0.1007
"1553852_at"	0.2093	-0.5974	-0.6309	-0.3863	0.2283	-0.0362	0.9202	0.1855	0.0362	-4.0579	0.199	-0.0416	0.7243	-0.6052	-0.162	-0.1015	0.7519	0.3981	-0.1085	-1.0671	0.6503	-0.6316	0.3071	-1.1195	0.5503	0.0679	0.3799	-1.0528
"1553856_s_at"	1.1447	0.0043	0.2229	-1.3124	1.4105	-0.6193	0.0236	-1.5758	0.4639	-0.5961	0.0548	-0.9561	-0.0043	-0.9693	0.1121	-1.4683	-0.3014	-3.4052	0.1782	-0.4529	1.4488	-2.5482	0.5476	-0.3665	0.1815	0.6004	1.2538	-2.7671
"1553857_at"	-1.7774	-0.5845	-3.2016	0.2595	0.148	0.9566	-3.035	0.4098	-0.2115	0.5473	-1.0689	0.0415	-0.1369	-0.0415	0.5462	0.5456	-2.3501	0.6165	-0.5811	0.227	-0.4649	0.7635	-0.0772	0.2802	-2.7222	0.1488	-0.327	0.2186
"1553858_at"	-0.4683	-0.3218	0.2628	0.3456	-0.1105	0.6907	0.2441	0.3179	-0.5157	-0.0014	0.0014	0.3245	-0.2702	-0.1482	-0.5009	0.3355	-0.849	0.4962	-0.2692	0.3187	-0.3062	0.4429	0.0851	-0.4917	-0.2332	0.327	0.33	-0.07
"1553859_at"	0.7248	0.9595	-0.0882	-3.0387	-0.2522	0.0337	0.702	0.7237	0.4294	-1.0376	-0.0207	-0.0498	-1.9563	0.1821	-1.8023	0.1035	0.0207	0.4395	0.2239	-0.6781	0.3354	-2.8769	0.1294	-2.7577	-1.0365	-0.8939	0.5685	-1.8759
"1553860_at"	1.0531	0.6505	-0.0554	0.4582	-0.4032	-0.1433	-0.0781	0.5858	-0.5718	0.5086	-0.1768	0.914	-0.2454	0.04	-0.04	1.3799	0.6918	0.2672	1.3197	-0.0655	1.0688	0.6729	0.8675	-0.1915	-0.0817	-0.057	-0.2949	-0.2258
"1553861_at"	0.3264	0.0619	-2.2435	-0.1211	0.3113	-0.9523	-2.7559	0.7092	0.1803	0.6645	0.5423	0.6322	0.0208	-0.0208	0.419	-0.9254	-2.6217	-0.3719	-0.3018	1.6806	-2.6883	-0.8306	-0.3183	0.592	-1.3388	0.5223	-2.8856	0.9871
"1553863_at"	-2.2438	0.818	0.1015	-0.0589	0.6245	-1.2526	-1.7908	1.4634	-1.4769	-0.4012	0.1814	0.1631	0.0589	1.3016	-0.7068	1.3167	0.454	0.6706	1.1029	-1.3363	-0.2263	1.2359	-4.8123	1.6586	-0.2126	-1.3697	-0.6267	-0.638
"1553864_at"	1.4777	2.8653	-1.4317	-2.1738	1.4901	0.3807	-0.2811	3.9971	-0.5029	1.5166	-1.8146	-2.3543	-0.1168	-1.0422	-1.911	0.1168	-2.313	2.7348	-0.8765	2.8378	2.8173	3.4131	3.2706	-0.9033	-1.463	0.1453	-0.3757	1.4329
"1553865_a_at"	-0.7789	0.7852	-1.2647	-1.2206	-0.9626	-2.1506	-0.0109	1.0843	-1.5489	0.9445	-3.0536	0.6259	-0.4164	0.8007	-0.343	1.8941	-0.004	0.2674	0.6597	0.004	0.8635	0.819	-0.8356	0.8307	-0.5751	-0.2953	0.9761	1.2986
"1553868_a_at"	0.3406	-0.0854	-1.127	-0.6061	0.6578	0.2416	-0.2992	-0.8296	-1.0018	1.1955	-0.3418	-3.032	0.115	-1.6615	0.2212	0.724	-0.7662	-0.2354	0.5604	0.0862	-2.3485	-3.6413	0.425	0.0854	0.4154	-2.1656	0.1851	1.1616
"1553869_at"	1.1901	-0.9222	0.9523	1.5363	-1.5955	0.1178	-1.8826	-1.1681	0.983	0.1995	-0.1177	-3.0157	-2.0795	0.3227	1.4897	2.2095	-0.805	0.7587	1.0828	1.3771	-2.5434	-1.0043	0.6061	-2.0598	0.1975	-2.0262	-0.2726	-1.4993
"1553871_at"	-1.465	0.3648	0.0474	-0.3874	0.0617	-0.7012	0.2537	0.5307	0.0189	0.2036	-1.1928	0.6697	-0.5991	0.9455	-2.153	0.1929	-0.6802	0.2055	-0.0189	0.5457	-0.9971	0.3366	-0.5452	-0.2222	-0.4243	0.0893	-0.9158	-0.3399
"1553872_at"	-0.624	0.4514	-0.0587	-0.2424	0.4787	0.0201	0.2176	1.0036	-1.1148	-2.0458	-1.0694	-0.1316	-0.3243	0.7536	-0.0201	0.9036	-2.6943	0.2828	0.3232	0.8746	-0.7479	0.0881	0.0993	-0.0724	-0.1187	0.5982	-0.1847	0.6319
"1553873_at"	1.6631	-1.8542	1.0017	-0.8097	-1.6964	0.4496	2.0993	-0.8046	1.7129	-2.5018	0.6919	-1.7543	0.2333	2.5665	-1.1858	-1.2745	-1.7249	0.4775	1.9972	1.2594	-0.8573	-0.2333	-0.6427	0.6987	1.8582	-2.0218	-1.6191	2.1954
"1553874_a_at"	-0.0446	-1.1457	-0.4253	1.3898	-0.8721	2.2583	0.4262	0.2294	0.7582	-0.904	0.0446	-1.0543	-0.1083	3.1961	1.8793	2.439	-0.5901	2.2114	1.8367	-0.8215	-0.1579	2.5302	-0.7083	-0.26	-1.0666	0.4715	-0.9266	2.5876
"1553875_s_at"	0.6622	1.5001	0.5693	-0.3765	-0.8944	-1.4613	0.7536	-0.0046	-0.666	1.7119	-1.5838	1.7024	-0.5769	-0.5906	-0.3181	0.0046	-0.5884	-0.6013	0.9609	0.039	-1.2404	0.1048	0.1673	1.3572	-0.4812	-1.611	0.263	0.7915
"1553876_at"	-2.1854	1.2773	1.1489	0.5286	-2.5559	1.1441	1.0378	0.5124	-2.7112	0.0937	-0.0937	-3.0921	-3.9732	-0.9827	0.2062	0.4834	-0.6077	-4.5168	-0.6528	-0.4246	0.6003	-0.4238	-0.2053	0.6663	0.4001	0.2822	-3.1448	1.3676
"1553878_at"	-0.5112	-1.6845	0.2644	-4.1378	0.0795	0.1383	-3.1593	0.7477	0.6155	0.7376	0.511	-1.2407	0.0504	-0.9602	-0.2158	0.8249	-2.475	-0.4194	-1.8605	0.9829	-3.2775	1.0124	0.7664	0.2578	-0.0504	-0.5051	-2.9047	0.1594
"1553879_a_at"	0.1599	0.5302	0.1311	-0.0799	-2.1688	1.0668	-0.3295	-0.0418	-0.352	-0.2662	-0.3989	0.0418	-3.2879	-2.1788	0.6537	-0.3562	0.2971	0.3086	0.4079	0.1375	-1.6454	1.3819	-0.6809	-0.3005	0.1538	-1.5413	0.3376	1.1434
"1553880_at"	1.0338	2.6275	-1.2077	2.47	-0.1723	1.3338	-1.0191	-0.2224	1.1009	2.2406	-0.3215	-0.1685	-0.4452	0.6057	-1.6287	1.6189	1.9968	-1.1097	0.0885	-1.0556	0.1995	0.0569	-0.362	2.3132	-0.2561	0.5534	-0.0782	-0.0569
"1553881_at"	-0.5038	-0.2296	0.0214	0.1629	0.5132	-0.0718	1.2282	0.0249	0.5934	-0.1101	-0.664	0.0373	-0.5011	-0.1578	-0.3909	0.8995	-0.2326	-0.7906	-0.0034	-0.0911	-0.2924	-0.0749	0.1145	0.3523	0.0034	0.1906	0.1731	0.3492
"1553882_at"	-0.5418	0.5401	0.5485	1.1275	1.0312	-1.6952	-2.5259	1.4634	0.6683	-1.1343	0.4864	-0.3247	-0.0321	-1.7568	0.0321	1.8669	1.429	0.0544	-1.1599	-2.5368	-0.6503	-2.9393	-1.079	0.1802	-2.515	1.7191	-0.798	0.8385
"1553883_at"	-4.3883	0.7205	0.1654	0.5976	-0.7405	1.5185	-1.5334	-0.6164	0.8273	-1.2861	-0.4152	0.6626	-2.6624	-0.3781	0.0696	1.7408	-2.4626	-0.0527	-4.426	1.0387	-1.1372	1.1245	0.2362	0.1403	-3.6315	1.0235	-1.9372	0.0527
"1553885_x_at"	0.158	1.1123	0.3187	-0.7911	-0.1754	0.8325	-1.3022	1.2318	-2.5138	0.0849	0.0888	-0.0095	-0.254	0.0415	0.0746	0.887	-0.6895	0.1446	-0.0873	0.9703	-3.2098	-1.2361	-0.2163	-0.365	-4.1247	0.7778	-0.3442	0.0095
"1553886_at"	-0.5361	2.4325	1.0791	-0.2041	-0.0262	2.98	-0.3165	0.4384	-0.2327	0.111	2.4276	0.3667	-1.4096	-0.1693	-0.4326	3.4059	-0.5994	-0.3809	-1.67	0.6051	3.2733	-1.0016	3.6846	-1.4898	0.3698	0.0262	-1.2503	0.4744
"1553887_at"	-0.3558	1.4705	0.9589	0.4373	-0.0038	0.4655	0.5309	-1.042	0.0595	0.0038	-0.3754	0.4505	-0.5274	-3.0917	-2.7511	0.5275	-0.4007	-0.1119	0.7501	-3.1315	-0.1854	1.2976	-0.1055	0.9462	0.9128	0.1406	-0.0798	-0.1927
"1553888_at"	-0.9554	-0.3	-0.4061	0.2788	0.2747	-0.6351	-0.1545	0.2237	-0.0564	0.06	-0.1623	2.619	2.9155	0.7887	0.1101	1.0669	-0.3642	2.8791	-0.089	0.3027	-0.4156	1.0476	-1.2978	-0.1411	-1.6771	0.0564	0.2659	-0.5558
"1553889_at"	-0.4776	0.2026	1.7194	-0.0806	-1.6712	0.2235	-0.333	0.2938	-0.1778	2.6817	1.2341	-0.2359	-0.8794	-0.2895	-2.6328	0.2622	-0.0657	-0.0177	0.0849	-0.1395	0.1146	0.0177	-0.9072	-0.559	0.032	0.4555	0.0795	0.1113
"1553890_s_at"	0.1319	1.0079	-1.3528	0.8521	0.7986	0.3617	-0.243	-0.078	1.4811	-0.6656	-0.911	-0.3658	-2.262	-0.6513	1.0303	2.4429	-0.5117	-1.0581	-0.0779	-0.0337	1.3618	0.0711	0.3034	1.2743	-0.3236	-0.9628	0.3288	0.0337
"1553891_at"	-2.5097	1.3427	0.1614	0.4269	0.0318	1.2559	-0.0873	-0.9419	-1.0391	1.5918	0.5909	-0.9227	-2.8811	0.5126	0.9628	-0.0318	-1.5303	0.5805	-0.9278	1.2291	-1.4483	-0.2583	1.0712	-1.7509	-1.5205	-2.1317	0.3821	1.3259
"1553893_at"	-1.2487	-3.5969	-1.6858	1.0951	-0.2685	0.5881	-0.0691	0.7804	0.2404	1.6475	-3.3405	-0.7516	-1.0536	-1.9455	0.0048	1.0248	0.8603	0.6879	-0.0048	0.7895	-0.3519	1.4333	0.2726	0.3877	-0.0249	-0.067	-1.8455	0.7239
"1553894_at"	-2.0016	0.5162	0.4441	0.2334	0.3014	-3.2095	-0.1024	0.1218	-1.278	-0.2391	0.4295	-0.5385	-0.9172	0.3427	0.1379	-0.2049	-2.2684	0.234	-0.0553	-0.0878	0.0205	-0.1553	0.5698	-0.0205	-0.3486	0.3057	0.855	0.8034
"1553895_at"	0.1845	0.7557	-0.149	-1.9282	0.6073	0.0482	-0.4334	-0.0482	-1.0449	1.107	-2.3789	0.0762	-2.4685	0.7337	-0.4043	-0.9711	-0.2204	0.3973	0.7481	0.4221	0.5079	0.0658	-1.8325	-0.3444	-2.8794	-0.6685	0.3766	0.2728
"1553898_a_at"	1.0755	-0.1289	-0.121	-1.4165	-0.6069	-0.1591	-0.9643	-0.4535	-0.861	0.0962	-1.2519	-0.8039	-0.0302	0.0302	-0.1398	3.0132	2.0008	-0.1595	0.4912	2.4995	2.3163	2.6015	2.9177	-0.2227	1.5135	0.7298	2.2646	0.4668
"1553900_s_at"	-0.0006	-1.0363	0.4572	0.2188	-0.3259	0.7778	0.6582	1.3614	-2.2343	1.3222	-2.398	-0.4781	-1.7648	-1.4466	-2.8894	1.3961	-1.9597	-0.5731	0.8605	1.4283	-1.6005	0.4841	-0.1981	0.6732	0.0006	0.0177	-1.2494	0.3599
"1553901_x_at"	-1.5009	0.2296	-0.1236	0.6388	-0.974	0.2805	-0.0546	0.7576	-0.0876	0.3217	0.0546	0.0979	-0.3647	-0.329	-0.5197	0.758	-0.2923	0.2549	-0.6591	0.1436	0.5877	-1.0351	1.0011	-0.1669	-0.4981	-1.5707	0.788	0.2267
"1553905_at"	-0.3914	0.584	-1.0546	-0.9305	-1.4421	-2.2704	-2.6745	0.0022	0.9483	0.9431	0.0305	-2.79	-0.2606	0.4657	-0.8696	1.8162	0.2386	-1.1621	0.5218	0.6793	-2.481	-1.7663	0.5581	-0.0022	-1.8296	0.7251	0.749	0.5118
"1553906_s_at"	2.1571	-0.3702	0.4457	-0.5697	1.9998	-0.394	0.0501	-0.2971	0.9222	-1.0236	0.236	-0.5129	0.3878	-1.071	0.7397	-0.5465	0.2461	-0.3762	0.9594	-0.8989	1.4538	-0.2667	1.3404	-0.0501	0.212	-0.521	0.3131	-3.3415
"1553907_a_at"	2.4158	2.6255	2.3062	-0.2826	-1.1079	1.5871	-2.3556	0.5378	0.6577	0.5571	-3.022	-0.56	-2.1084	2.1264	-1.1301	0.0061	1.4448	-1.7105	-0.0061	-1.1265	-1.2074	2.2714	-1.0138	2.1576	0.4478	-0.6383	-0.9176	3.2463
"1553909_x_at"	-3.2933	0.9042	0.4793	-1.9501	-1.829	-0.4574	0.0702	0.7132	-2.5692	1.178	-1.5396	1.1575	-1.0459	0.0074	0.0233	1.0936	-0.672	-0.3909	-0.1494	0.9055	-2.1357	0.4077	-0.0074	1.1292	-0.7335	-0.0403	0.2306	0.7455
"1553910_at"	-0.0346	1.1592	0.2005	-0.1752	-1.2239	0.509	-0.3566	1.0245	0.1134	-0.2406	-0.2735	0.3064	-1.1006	0.2931	-0.9427	0.5968	-0.2449	0.5015	0.468	-0.4604	0.6307	-0.6343	-0.6371	0.0346	0.2251	0.7857	-3.4443	-1.7073
"1553911_at"	-0.4441	0.4262	-0.2711	0.0516	-0.6223	2.2179	-0.5637	-0.2447	-0.7451	1.1485	1.6401	2.5551	-2.4588	0.3134	1.6642	1.3141	1.8942	0.2132	-0.2522	-1.9395	-0.17	1.4765	-1.1221	-0.3162	-0.5072	-0.0516	0.2336	0.7813
"1553912_at"	-0.8774	-2.3678	0.049	0.7298	-3.0497	1.5202	-0.1557	2.5619	-2.6107	2.9694	-0.4293	2.6392	-0.5209	1.4531	-0.2362	2.4155	-0.9774	0.9629	-0.049	1.7418	-1.425	1.0302	-4.2951	2.2602	-2.2069	2.2705	-0.1131	1.8205
"1553914_at"	-0.5808	-0.3843	-1.3621	1.1672	0.4743	-0.4709	-1.8156	-0.9933	-1.1988	0.2658	0.564	-0.871	-0.1924	0.9849	-1.2844	1.2233	0.8529	0.6716	0.7207	-0.5835	-1.8969	-0.7946	1.2401	-0.4886	0.1924	1.1321	1.0792	1.78
"1553915_at"	-2.7388	1.5439	-0.0054	0.5188	-5.1579	1.2732	-0.4027	0.5008	-5.3135	0.1849	-2.3207	-0.6203	0.0054	0.9885	0.1389	0.1194	-1.7284	1.125	-1.9467	0.5638	-2.17	0.4239	-0.0359	-0.0215	0.3576	-0.0923	-1.6499	0.7441
"1553917_at"	0.0024	0.1457	-1.7643	0.4818	-0.0024	0.8801	-0.1786	0.4165	-3.4467	0.6647	-1.5793	0.3657	-0.184	0.1895	-0.4532	1.1131	-2.1308	0.7955	-1.7192	0.8055	-0.5604	0.9634	-0.0925	0.5	-0.0355	0.7328	-1.4726	-1.7547
"1553918_at"	-2.2489	-0.2002	-0.048	0.6582	-0.5263	0.6287	-5.1172	1.1821	-0.4549	1.0062	-0.4905	-0.2637	-0.0188	0.9609	-0.4805	0.0188	0.1419	-0.4792	0.6037	0.1737	-0.5331	1.0508	0.6428	0.5688	-0.5423	0.099	-0.0678	0.4531
"1553919_at"	-0.6853	-0.9334	-0.6331	-1.7724	-1.8037	-0.7328	1.4795	0.231	-0.7072	-0.9962	-1.6833	1.1249	0.7281	0.7832	0.2701	0.7674	-2.4889	1.3614	0.463	1.4654	-0.231	0.3693	-1.809	0.3182	0.299	-0.8213	-1.6783	0.2687
"1553920_at"	0.0752	0.9281	-0.9442	0.9814	0.5377	0.0921	-1.0414	0.0085	-1.1552	0.9726	-1.2312	-0.8322	-1.4985	-1.1368	-4.8948	0.8228	-3.0356	-0.0085	-0.7021	1.0578	-0.3847	-0.7504	0.2386	0.4698	-3.2023	0.5461	0.3912	0.0365
"1553923_at"	-2.6855	1.0367	-0.6587	0.5688	-2.6876	0.1778	-0.4104	0.7432	-1.5974	0.9934	-2.0967	1.1891	-0.9222	1.1004	0.1806	-0.2254	-0.9467	0.8078	-0.8628	0.6724	-1.1014	0.1318	-0.9345	-0.0953	0.974	0.658	-1.5751	0.0953
"1553924_at"	-1.6785	-1.0308	-0.9273	-1.0155	-1.6981	-0.2531	-1.3919	0.1391	2.142	-1.1815	1.1721	0.8102	1.8238	-0.4857	0.5856	0.5894	2.8645	-0.873	2.4925	-0.3095	2.3101	-0.6085	-0.1391	-0.1659	2.4604	0.7857	0.9465	1.5631
"1553927_at"	1.493	-0.0428	-1.2845	-0.3893	0.1411	-0.3303	-1.5964	-0.6559	1.1441	0.2076	0.188	0.4146	0.4871	-0.9164	-0.4987	-0.6982	0.1663	-0.0648	0.0871	-1.3644	-1.3447	0.2157	0.1661	-0.137	0.0428	0.1656	-0.3308	0.6703
"1553928_at"	-0.3469	0.03	-0.0143	0.0019	-0.0561	-0.0019	0.4156	-0.3161	-0.4591	0.0738	-0.2518	-0.3147	0.2247	-0.1767	0.0751	-0.0952	0.1762	0.3515	0.3638	-0.2879	-0.3345	0.0543	0.2339	-0.9265	0.2057	0.0768	0.0224	-0.7871
"1553929_at"	-1.2054	-0.1501	-1.3991	0.1411	0.047	-0.7506	-0.9889	0.4377	-0.5764	-0.6396	-0.1827	-0.5178	0.0093	0.8506	0.4857	0.8084	-0.7803	0.9689	2.8807	-0.5046	-0.0093	1.6796	0.5916	0.2742	-0.9827	0.2287	0.8912	-0.7198
"1553930_at"	-0.1402	-1.8138	-0.412	-3.6213	-3.6406	-0.5081	0.5352	0.4239	-3.7323	0.199	0.2429	0.1402	-0.3023	0.9004	-0.6786	-0.4565	0.4867	-0.8564	0.229	-0.4723	0.4434	0.2275	-1.0739	0.6935	0.193	-0.8305	0.4627	1.0883
"1553931_at"	-0.0041	0.2803	-3.8093	-2.1212	-5.1194	-0.2677	-3.6767	0.1605	0.0605	0.3527	-0.9284	-0.1832	0.1806	0.9449	-0.6943	0.4862	-3.0794	0.0142	0.0041	-1.6241	-4.7002	0.4521	0.0739	-0.6543	0.1521	-1.0139	0.5155	0.6886
"1553934_at"	1.4744	-0.1896	-2.809	-2.4549	1.8888	-1.7188	1.4538	1.4975	1.1302	-1.7398	-2.2226	-0.7687	-1.2083	0.9206	1.3668	-0.5099	1.5654	2.2147	-2.0768	1.5013	0.1896	1.4613	-0.3384	-1.0593	2.4615	2.4303	-1.2753	-1.0748
"1553935_at"	2.2032	3.0116	-1.8352	-0.5497	-0.0857	-0.4187	-1.3219	1.4967	-0.9821	-1.726	-1.8809	-0.7922	-1.7278	1.6331	1.5083	0.0857	-1.5288	1.0642	-0.4748	0.4457	2.1143	2.5147	0.4617	2.244	-1.6014	1.0238	-0.8238	0.1205
"1553936_a_at"	0.5302	-0.4371	0.3217	-0.4083	0.8114	1.3908	-2.0134	-1.4875	-1.3641	-0.66	-1.5961	-0.0029	-0.9216	0.0029	-1.4565	0.8163	1.7267	1.5542	-1.9795	0.7362	-1.7731	1.1655	0.2463	-2.5544	-1.1978	1.458	2.0126	0.7509
"1553938_a_at"	-2.2408	1.8624	0.2204	0.0389	-4.212	-1.7447	-1.2106	-1.0985	0.1234	0.7593	-0.0271	0.9505	0.7831	0.7269	0.6952	1.3407	-0.0666	0.4719	-2.723	0.0271	-0.7129	0.5658	-2.951	-1.3291	-0.9765	0.4815	-1.6291	-1.5035
"1553940_a_at"	-0.0691	0.6699	-0.0457	0.3994	-0.428	0.1835	-0.5511	0.0457	0.2505	0.8464	-0.4082	-0.0477	-0.2572	0.2312	-0.3002	0.4792	0.2437	0.7976	0.1532	-0.0554	0.2785	0.3226	-0.4386	-0.1381	-0.6727	0.6394	-0.8203	-0.1508
"1553943_at"	-0.267	-0.0541	-2.1737	0.3674	0.0951	0.4202	0.0064	0.4914	-0.9809	0.4517	-0.2588	0.1994	-0.0064	-1.283	0.0158	0.5008	-0.4326	0.6028	-1.8477	0.4449	0.3213	-0.0128	-0.5062	0.5485	-0.1904	-1.2915	0.616	-0.459
"1553944_at"	-1.4772	-0.2801	1.0282	0.1963	-0.3769	0.0367	0.1856	0.2985	0.3874	0.5059	-1.0947	-0.0436	-0.5681	0.3666	-0.697	-0.5559	0.0872	0.867	0.9516	-0.4026	0.8655	-0.3499	-0.0367	-0.4198	0.7695	0.6375	-0.4973	-0.3074
"1553945_at"	-3.5003	0.9874	-0.5434	1.1253	0.4735	1.3244	-0.2411	1.3862	-2.1037	0.8123	-4.3195	0.854	-2.5784	0.444	-4.1628	1.6209	-1.0106	0.4937	-0.5265	0.5174	-0.7666	0.9017	-1.8061	-0.9296	-1.688	1.2764	0.2411	-1.1139
"1553946_at"	1.2101	-0.2279	-0.4458	-0.3609	0.0667	-0.1285	-0.0116	2.6666	-0.7506	0.8563	0.0116	-0.2828	-1.5596	2.4916	-1.2477	1.1659	-0.2743	-0.7147	0.3432	2.4926	-0.0442	0.7671	-0.5169	1.4886	-0.5664	1.8446	0.4022	0.4977
"1553947_at"	-0.0787	-0.2566	0.0161	-0.0929	-0.4202	-0.2031	0.0541	-0.4045	0.4039	-0.6113	0.8603	0.684	0.5895	0.0962	-0.0161	-0.8909	0.8405	0.4219	0.0811	0.2778	0.4166	-0.485	-0.1673	-0.6364	0.4946	-0.4929	0.2665	-0.7903
"1553949_at"	-0.4272	0.4568	-0.3334	0.0428	-0.4088	-0.2051	-1.1643	-0.0069	-1.2292	-0.482	-0.0436	0.4857	0.3803	0.4616	0.0069	0.0766	-0.1641	0.4562	2.1992	1.7599	2.2237	-0.3284	0.5008	-0.533	-0.0759	1.9713	-0.3351	0.6622
"1553952_at"	0.3383	-0.1796	0.5593	0.6777	-0.8586	0.6112	-0.0028	0.5216	0.2429	-0.0281	-0.4654	0.696	-2.2674	1.0644	-2.187	0.0843	0.2043	-0.3006	0.5941	1.3725	-0.0226	-1.7914	0.0028	1.5016	-2.0815	-0.1647	-1.9541	-0.2002
"1553954_at"	-0.6426	0.1276	-0.0362	0.1047	-0.7846	0.0031	-0.1974	-0.2669	-0.6495	0.3222	-0.415	0.0803	0.3337	-0.0302	-0.2099	-0.1303	-0.1578	0.1455	0.5374	0.1662	0.1652	0.1301	-0.0031	-0.1439	0.162	0.086	0.26	-0.1737
"1553955_at"	-0.4503	0.3148	-0.9796	-0.3935	-0.612	0.155	0.1688	0.3204	-1.2327	0.2365	-1.1185	0.0201	0.0226	-0.2997	0.4133	0.2233	-0.0691	-0.2087	-0.9349	0.0286	-0.3591	0.5311	-0.3253	0.2185	-0.384	-0.0201	0.2715	0.2423
"1553956_at"	0.0465	-0.6279	0.3863	0.195	0.5154	-0.2218	1.2006	-1.1127	1.0115	-0.2873	0.2754	-0.9287	1.3191	-0.87	0.0213	-0.4741	0.5501	0.3237	0.4471	-0.6502	-0.0213	-0.8245	-0.8133	-1.1409	0.6286	-0.1186	0.2506	-1.1534
"1553957_at"	0.029	-0.1829	0.0298	0.3588	-0.0939	0.0148	-0.2228	-0.0148	0.1049	-0.3523	-0.4731	0.0825	0.2556	-0.188	-0.28	-0.3142	-0.5865	0.5452	0.1237	-0.0748	0.4268	-0.2352	0.2031	-0.169	0.0461	-0.1963	0.3476	0.0855
"1553959_a_at"	0.3841	-0.3597	-0.1392	0.1251	0.3288	-0.1884	0.4643	-0.6101	0.1769	-0.447	0.6215	0.1415	0.5236	-0.0472	0.1507	-1.0012	0.3832	0.0079	-0.1182	-0.6564	-0.0079	-0.3317	0.3855	-0.5629	0.7167	0.2073	-0.4905	-0.2395
"1553960_at"	0.2118	0.2999	0.0207	0.4513	-0.3715	0.2507	-0.3169	0.0932	0.0781	-0.0207	-0.1097	-0.1301	-0.1021	-0.086	-0.3293	0.1213	-0.344	0.2588	-0.1582	0.4169	-0.2991	0.5108	-0.3891	0.252	-0.0973	0.3971	-0.7652	0.3252
"1553961_s_at"	-0.1988	0.6151	-0.3022	0.5567	-0.4009	0.4829	-0.2	0.5179	-0.0628	0.151	-0.2745	0.2248	-0.2221	0.4483	-0.7383	0.316	-0.3184	0.2485	-0.5467	0.3136	-0.574	0.6352	-0.3613	0.7814	-0.2189	0.0628	-0.3602	0.647
"1553962_s_at"	0.6406	-0.0229	0.8239	-0.488	0.0229	-0.3373	1.2734	-1.4098	1.5227	-0.3442	1.734	-0.4201	2.5295	-1.0357	0.1405	-1.341	2.9558	0.6164	0.8859	-1.0928	0.4114	-1.7321	0.0997	-2.1267	2.3173	-0.2993	-0.6936	-2.0267
"1553963_at"	0.5401	-0.3285	-1.1601	-1.0409	-0.3929	0.3116	-1.126	-0.3699	1.3471	1.0814	0.1699	1.3403	1.1195	0.7908	3.2137	-0.206	-1.0884	-0.0837	1.2023	2.5259	-1.0816	-0.8629	-0.0217	0.1997	0.0217	-1.1137	-0.5233	2.0268
"1553965_x_at"	2.0884	-1.0115	1.8771	0.8343	1.0637	-1.1665	-0.81	0.4269	1.5038	0.014	-3.509	0.8366	-0.3274	0.8393	-0.8428	-0.014	0.0965	-0.1111	1.4049	-0.8659	-3.3143	-0.0933	-2.0592	1.7812	1.8112	-0.748	2.3096	-0.3772
"1553967_at"	0.3897	0.7098	-0.0019	0.5919	-0.2066	0.0019	0.0808	0.7332	0.3973	-0.0093	-0.506	-0.5308	0.2899	-0.6973	-0.381	0.4248	-0.1353	-0.5122	0.6954	0.6605	-0.7704	0.9824	-0.0968	1.0277	-1.1692	-0.4548	-0.4854	0.398
"1553968_a_at"	-0.0602	0.2746	-0.4547	0.0986	-0.5111	0.2551	-0.3854	0.6011	-0.7963	0.5178	-0.3175	0.3541	-0.4615	0.0591	-1.0425	0.4132	-0.2558	-0.0121	-0.2078	0.5474	0.0121	0.441	-0.177	0.6253	-0.6988	0.0655	-0.1474	0.1614
"1553970_s_at"	-1.1177	2.4562	-4.5408	2.321	-3.978	2.5499	-5.0106	2.4183	-4.4277	1.6614	-3.5858	0.7606	-1.9275	2.3954	-4.7745	2.6654	-3.4334	2.576	-0.7606	2.2233	-5.1754	1.5261	-2.0233	2.0785	-3.2363	2.2504	-3.0642	2.5527
"1553971_a_at"	-1.1259	0.09	-0.3863	-0.0095	-0.52	-0.2641	0.4499	-0.0832	-1.6646	0.0219	-0.689	-0.0589	-0.2768	0.2017	0.0626	0.2635	-0.6197	0.1603	0.0095	0.3943	-0.0728	0.5993	0.269	0.0184	-0.5743	0.1992	1.1826	-0.0617
"1553972_a_at"	-0.9236	0.6021	-0.1184	-0.5286	-0.6386	0.4114	0.023	0.7191	0.4534	0.1446	-0.5385	0.3356	0.1302	0.7922	-0.1329	0.0095	-0.3394	0.1566	-0.0462	0.9049	-0.2974	-0.2142	-1.0982	-1.2855	-0.0095	0.4833	-1.6919	0.2115
"1553973_a_at"	-0.1865	0.5596	-0.1966	0.9592	-0.1108	0.2315	-0.5167	0.3174	0.4063	-0.1363	0.042	0.2231	-0.6034	-0.042	-0.1702	0.4699	-4.8008	-0.5435	0.2217	0.2465	-0.6264	0.2911	-0.5465	0.3456	-2.9968	-1.0857	0.1657	0.296
"1553974_at"	-0.3052	0.599	-0.0101	0.2269	-0.0098	0.5041	-0.5284	0.0922	0.0098	0.2483	-0.5821	-0.0628	-0.264	0.392	-0.5133	0.3646	-0.1888	0.3229	-0.5464	0.1705	-0.5492	0.343	-0.7204	0.3887	-0.4377	0.3454	-0.0423	0.2197
"1553976_a_at"	0.2961	-0.1561	-0.5796	-0.1544	0.6783	-0.1722	0.703	-0.4363	1.5758	-0.0277	0.7355	-0.0946	0.7977	-0.8498	1.8772	-0.3466	0.9819	0.0277	0.8087	-0.2891	0.1555	-0.1234	1.453	-0.4053	0.9557	-0.2007	1.2091	-0.0734
"1553977_a_at"	-1.2756	0.9758	-1.4145	1.0217	-0.9541	1.0572	-0.7495	0.8211	-0.1248	1.0197	-0.8131	0.8261	-0.2973	0.4225	-1.575	0.7391	-1.2759	0.8079	-1.4848	0.6138	-2.7944	0.885	-0.1749	0.1248	-1.1956	0.4194	-1.3419	0.6329
"1553978_at"	-0.1491	0.1813	0.0786	0.2024	-0.2631	0.1933	-0.0926	-0.0493	-0.0124	0.2405	-0.2945	-0.0614	-0.4064	-0.6357	0.3716	-0.0522	-0.013	0.1906	-0.3847	0.0286	-0.1464	0.0124	-0.0817	0.0717	0.0721	0.1985	0.2398	0.1209
"1553979_at"	0.2281	-0.0966	0.2982	-0.0315	0.3269	-0.1681	0.314	-0.4045	0.243	-0.3605	0.6173	0.2684	-0.0525	-0.189	0.4864	-0.1927	0.844	-0.1741	0.2743	-0.1163	0.0315	-0.204	0.3309	-0.3965	0.2748	-0.2847	0.6799	-0.1647
"1553982_a_at"	2.6936	0.7603	-0.1151	-2.8332	2.0354	-1.8419	0.6305	-1.634	0.3795	-0.3129	1.5096	0.9582	0.7172	-1.4817	2.4306	-0.3926	0.0656	-2.8736	1.4556	-2.2831	0.9183	-2.6557	0.9485	-2.6422	-2.1373	-3.2084	-0.0656	0.2032
"1553983_at"	-0.2332	0.0868	-0.9904	-0.1744	0.1029	0.1677	-0.7004	0.5051	-0.5751	-0.3578	0.0077	0.246	0.1571	0.0016	0.9127	-0.4878	-0.4951	-0.5513	0.3727	-0.0314	-0.2275	0.3099	-0.5122	-0.0016	-0.0237	0.3355	0.4053	0.6193
"1553984_s_at"	-0.7682	-0.1397	-0.0313	0.259	-0.1652	0.0606	0.5129	-0.1237	-0.619	0.0967	0.1967	-0.0306	0.0653	-0.0725	0.7761	-0.0535	-0.322	0.094	-0.1047	0.0762	0.2433	0.192	-0.6257	-0.0618	-0.3626	0.0306	0.4464	0.0637
"1553986_at"	0.5803	-0.3739	0.6353	-0.0361	0.9726	-0.3435	1.1697	0.1813	-0.9697	-1.1751	1.175	0.2473	-0.2468	-0.777	0.7944	-0.4738	1.1648	0.0044	0.8229	0.7491	0.8068	-0.0147	-0.1361	0.0014	-0.3243	-0.742	-0.6131	-0.0014
"1553987_at"	0.82	-0.0942	0.1499	0.0083	0.465	-0.3041	0.2442	-0.6785	0.2788	-0.1571	0.397	-0.6857	0.0633	-0.3503	0.028	-0.3984	0.1679	-0.0016	0.2366	-0.221	-0.1153	-0.703	0.0296	-0.3799	0.3548	-0.5228	0.0016	-0.3108
"1553989_a_at"	-4.0027	1.527	-3.0364	1.3447	-4.9376	1.3596	-2.0914	1.4389	-4.5208	1.8985	-0.9304	1.5675	-0.8915	1.7653	-2.6833	1.7902	-2.0547	0.8915	-0.9356	1.3741	-2.8748	1.9354	-1.2011	1.5325	-1.7258	1.9221	-2.9054	1.5174
"1553990_at"	-0.4122	0.7121	-1.6422	0.6241	-1.0854	0.7762	-0.5999	0.343	-0.4697	0.2456	-0.6006	-1.1304	-1.0593	0.2259	0.2169	0.506	-1.4034	0.2352	-0.2169	0.5987	-0.273	0.4016	-0.2909	1.0012	-0.809	0.5098	-1.3458	1.0565
"1553991_s_at"	-0.0211	-0.2777	0.7167	0.1473	0.1664	-0.0198	0.6605	-0.4784	0.7255	-0.7108	0.5873	-0.6227	0.8337	-0.3267	-0.0773	-0.121	0.8394	0.0198	0.8185	-0.5681	0.1205	-0.589	0.3596	-0.6454	0.8519	-0.1764	0.2787	-1.5334
"1553992_s_at"	-0.96	0.5898	0.4631	0.773	-1.8616	-0.418	-0.0643	0.4836	0.2321	0.439	-0.7823	-0.1741	-0.7845	-0.5593	0.9495	0.6205	-0.6682	0.1214	-0.0334	0.0334	-0.6217	0.3062	0.0626	0.3762	-0.2475	0.6497	-0.5163	-0.4489
"1553993_s_at"	0.1557	0.2647	-0.7302	-0.1278	0.1083	0.3304	0.0616	0.5018	-0.1546	-0.065	-0.2658	-0.2747	0.2373	0.3221	0.347	-0.5215	-0.1953	-0.2178	-0.0616	-0.304	0.1092	0.4445	-0.3526	0.6932	0.0668	-0.2692	0.3772	-0.1548
"1553994_at"	-1.619	1.506	-0.6534	-0.0722	-1.4985	0.2017	-0.2049	0.2672	-1.9543	0.9403	-1.2098	0.6222	-0.2407	0.9104	-0.8638	0.4852	-1.2905	0.2471	0.0722	0.4454	-0.8042	0.9884	-0.9009	0.8993	-1.2618	0.878	-0.4602	1.0676
"1553995_a_at"	-1.2308	1.0926	-0.4848	-0.0262	-1.4221	-0.2414	0.0443	0.0348	-1.6799	0.7137	-0.6355	0.582	-0.1726	0.662	-2.2374	0.4444	-1.3509	0.6429	0.0262	0.1517	-0.748	0.6092	-1.0405	0.6326	-1.4746	0.9723	-1.2641	0.4286
"1553997_a_at"	0.9215	-0.2995	0.6166	-0.6826	1.0256	-1.0932	1.412	-0.5731	0.7955	-1.2809	1.1833	1.2322	1.4737	-0.4784	2.8159	-0.2099	1.5545	-1.0854	1.4598	-0.7624	-0.2487	-0.1937	0.1968	-1.3086	0.1937	-0.8881	0.7725	-0.6369
"1553998_at"	-1.4157	0.2409	-1.2349	0.6611	-1.2717	0.1965	-1.2452	0.4928	-1.5268	0.1806	-2.0194	0.2245	-1.9887	0.1072	-0.9609	0.3764	-1.6508	0.7642	-0.1072	0.6553	-1.047	1.151	-2.0041	0.5644	-2.0746	0.5517	-1.7043	0.6179
"1554001_at"	0.6013	0.2063	0.5182	-0.161	0.9848	0.5591	0.6316	0.4293	-0.2053	-0.0164	-0.7115	0.5401	0.3431	-0.2325	-0.4939	-1.131	-0.5964	0.0164	0.0177	-1.5568	0.0568	-0.9003	-0.256	0.6205	-0.1633	-0.3281	-0.5235	0.4123
"1554003_at"	-1.7993	-0.1106	-0.377	-0.2993	-1.3289	0.2229	-0.3369	-0.066	-0.7947	1.0343	-0.9859	0.7753	0.3397	0.6869	0.064	0.6111	-1.2082	-0.4364	-0.0556	0.2166	0.0791	0.7832	0.0198	0.5376	-0.2	0.598	-0.0198	0.3753
"1554004_a_at"	-1.2248	-0.1976	0.0036	0.141	-0.6619	-0.0493	-0.1891	0.0164	-0.5386	0.1324	-0.0036	0.4027	0.2833	0.376	-0.6269	0.4056	-0.5773	-0.1823	0.5534	0.1542	-0.0364	0.0349	0.2977	-0.0152	0.4303	0.1394	-0.1466	-0.2407
"1554006_a_at"	-1.9343	0.2746	-0.6887	0.3721	-1.0331	0.4341	-0.0348	1.0962	-0.5923	1.2601	-1.5973	0.3346	-0.8615	0.6251	-0.747	0.4368	-0.8299	0.7545	-0.7245	0.0348	-0.672	0.6923	-0.4734	0.9048	-0.7729	0.4954	-0.6297	0.455
"1554007_at"	-1.505	0.3422	-0.4034	1.1589	0.0517	0.5269	0.04	-0.4786	-0.6294	0.0303	-0.5838	-1.2198	-1.1023	0.2462	-2.5386	-0.4933	0.095	0.49	0.8179	0.3706	-0.1637	-0.4433	0.1641	-0.0303	0.0789	-0.3855	0.2755	-0.1144
"1554008_at"	0.8665	-2.6009	0.146	-0.6273	0.41	-0.5304	0.6547	0.0097	0.6285	-0.2419	1.396	0.3445	-0.7538	-0.9315	0.8911	-0.8186	0.2377	0.1146	0.7812	-0.3842	-0.1493	-2.0647	0.2605	-0.0097	0.4211	-0.5898	-0.0963	-0.5862
"1554010_at"	0.1578	0.0769	-0.3672	-0.5024	-0.3863	-0.0451	0.0015	-0.2238	0.2476	-0.1996	0.0593	0.2004	-0.2271	0.5795	0.0832	0.1065	-0.0282	0.6353	-0.0015	-0.5532	-0.2472	-0.7452	0.5681	0.708	-0.0494	0.2006	-0.4405	0.8944
"1554012_at"	2.8306	-0.608	-1.0825	1.2029	1.8625	-0.8552	-0.1083	0.7653	-0.0804	0.4008	-1.0226	0.0804	-1.1712	3.7245	-0.63	3.7946	-0.5935	2.5069	-1.4959	2.9037	1.7525	2.6375	-1.0494	1.1619	-0.9786	-1.435	0.1542	-0.327
"1554014_at"	0.3945	-0.2839	-0.2616	0.215	-0.3361	0.1625	-0.1471	-0.099	-1.4214	0.1842	0.4372	-0.2223	-0.3515	0.0366	0.606	0.1489	-0.3147	0.0124	-0.8442	-0.1125	0.6355	0.5628	-0.1084	0.1903	-0.0124	0.2874	-0.2755	0.0836
"1554015_a_at"	0.2461	-0.0173	0.7413	0.0863	-0.0465	0.0177	0.492	-0.3077	0.4087	-0.4357	0.0456	-0.4557	-0.322	-0.1847	-0.6758	0.2476	0.213	0.1213	0.1207	-0.1757	0.1204	-0.3192	-0.0936	-0.3157	0.2672	-0.3405	0.0173	-0.3075
"1554016_a_at"	0.4119	-0.559	-0.4942	-0.3091	-0.9047	-0.1579	-0.6886	-0.0099	-0.5049	0.3027	0.3368	0.1599	-0.1029	0.2568	0.7816	0.2955	-0.3348	-0.5727	-0.3384	-0.2223	0.0099	0.4305	0.2571	-0.2583	0.1974	0.6153	0.4586	0.2045
"1554017_at"	-0.3697	0.1009	-0.5671	1.0197	0.0505	0.2823	-0.5446	0.7656	-2.1583	0.1465	0.207	-0.0435	-0.381	0.4168	-0.4498	1.0586	-0.1937	0.3602	-3.0932	0.9808	-0.4391	-0.574	-0.6793	0.4634	-0.2819	0.4463	-2.0843	0.0435
"1554018_at"	4.6485	-0.0881	0.3571	-0.2767	2.2949	-0.3306	0.4453	-0.0529	0.0335	-0.8153	2.1008	-1.8633	1.8957	0.1068	2.68	-0.8423	0.3669	0.4133	2.5567	-0.8587	1.4548	-0.973	-0.0335	-1.2448	-0.3898	-0.8658	0.9636	-0.2074
"1554019_s_at"	-0.1655	0.3329	0.3299	-0.7616	-0.1128	-0.4446	0.0621	0.0711	-0.3094	-0.5	-0.2061	0.4428	0.6689	-0.1354	-1.4632	0.0114	0.6569	0.3033	-0.1475	0.2173	-0.3937	-0.0114	-0.2663	0.1404	0.5956	-0.4716	0.5524	0.4688
"1554020_at"	1.725	0.2062	0.2379	0.0113	1.6643	-0.1567	0.9686	-0.9643	1.0942	-0.2906	1.165	-0.3317	0.3402	-1.0526	1.054	-2.6852	0.7221	0.3885	0.3827	-0.9169	-0.4234	-2.5478	-0.3973	-0.9037	-0.0113	-1.539	0.8088	-0.8248
"1554021_a_at"	-0.0584	-0.3472	0.0405	-0.2121	0.1093	-0.2629	0.8769	0.0978	0.2552	-0.3887	0.2471	-0.0511	0.1191	-0.1761	0.0175	-0.2082	0.1896	-0.3625	0.5987	-0.1805	-0.0064	-0.122	0.3215	-0.4544	0.0143	-0.472	0.0796	0.0064
"1554022_at"	0.0637	1.3594	1.7377	-1.1477	-0.9313	-0.0698	1.7729	-0.0637	-0.4573	-0.207	0.6243	-0.8908	1.4701	2.417	-1.9657	2.3949	0.7382	2.48	-0.4548	-1.6568	2.1446	-1.1198	1.876	-0.6762	-1.5811	1.8709	-1.2361	2.4251
"1554023_s_at"	-0.3522	0.1229	-0.6198	0.6638	0.2396	0.0654	-0.0481	0.2428	-0.3661	0.9393	-0.2242	0.2217	-0.0486	0.0481	-0.6425	0.5424	-1.2562	-1.0701	-0.2618	0.4143	-0.1138	-0.4165	0.3567	0.3792	-0.1794	0.3771	-0.1855	0.6503
"1554026_a_at"	-0.5143	-0.5218	-1.6262	0.8894	0.6647	0.7827	-0.0279	0.6368	-0.979	0.046	-0.262	1.1619	-0.1689	0.3934	-0.4268	-0.0072	-3.4397	1.1671	-0.1715	1.0219	-2.7137	0.8383	-0.0359	0.7548	-1.5544	1.0349	0.0072	0.6827
"1554027_a_at"	-2.5231	0.9654	-2.5018	0.2131	-2.029	0.007	-1.1773	0.9868	-1.86	1.8217	-2.1835	1.5737	-0.6845	0.7033	0.0685	0.5289	-1.5066	-1.0232	-1.0934	1.3325	-1.6659	1.3822	-0.5266	0.5649	-0.829	1.5157	-0.007	0.5806
"1554029_a_at"	-0.0331	-0.2984	0.8423	0.6687	0.4451	-0.7502	0.803	-1.391	0.0491	-0.5391	0.1864	-0.637	0.5391	-1.0624	-0.6442	-0.15	0.8967	1.2268	0.7399	-0.8211	0.0331	-1.3355	0.5337	-1.7554	0.4356	-0.9285	0.0389	-0.4692
"1554030_at"	-0.5752	0.3999	-1.3783	-0.7039	-0.5265	-0.0578	-0.547	0.1595	-0.1947	0.5681	-0.5679	0.0578	-0.1459	0.0613	-1.2429	-0.6163	0.2926	0.1193	0.1665	0.1208	0.5268	0.5761	-0.3361	-0.0582	-0.1322	0.3195	0.1534	0.5926
"1554032_at"	-0.0131	2.3438	-1.0666	-0.83	2.3763	0.4092	-0.6325	0.7187	2.4524	-0.1579	-0.3057	2.2164	-0.225	0.6925	-1.287	-0.0393	1.6156	1.1805	0.8526	-1.3789	-0.8075	0.2118	-0.8467	0.0131	-1.0658	1.7737	3.0636	-1.4578
"1554033_at"	0.4917	-0.2458	0.7544	0.1884	0.2626	0.419	0.9818	-0.0757	0.2288	-0.2512	-1.1566	-0.6215	-0.9578	-0.7538	-2.1078	-0.5262	-1.2757	-1.3885	0.2036	2.6379	0.0504	1.2735	-0.976	1.2588	-1.9358	0.0934	0.2883	-0.0504
"1554034_a_at"	1.572	0.7583	0.5795	-2.2423	1.0013	-2.1733	-0.1652	0.2522	-3.0376	-2.1806	0.4364	-2.0293	-2.3022	0.4921	0.7752	0.263	-2.4979	0.3372	1.9287	-2.8463	-0.3096	0.2858	-2.4766	-0.9238	-2.7212	1.1749	0.1652	-2.1632
"1554036_at"	-0.004	-0.1994	-1.2298	0.268	-0.8063	-0.3495	-0.2047	1.159	0.004	0.6293	0.8849	0.6385	-0.15	0.9949	-0.1166	-0.1596	0.3111	0.4665	-0.3845	0.9913	-1.4939	0.4278	-1.4698	0.5528	-0.6619	0.8042	0.1097	-0.2046
"1554037_a_at"	0.4915	-0.0014	-0.527	0.0775	0.7631	0.5273	0.0551	0.0388	-0.1122	0.2687	-0.6216	-0.3372	0.0014	0.2158	-0.8397	0.6762	0.1984	0.3312	-0.3091	-0.2213	-0.5552	-1.5412	-0.4497	-0.7083	0.2388	-0.0722	-0.7239	0.8393
"1554038_at"	-0.3987	-0.0441	0.5636	0.4255	-0.63	-0.0305	-0.3067	0.6579	-0.2884	-0.3262	-0.7445	0.0284	-0.0823	0.9091	-0.0753	0.5453	-1.0049	0.3379	-0.1123	0.5306	0.3896	0.2728	1.1296	0.5929	-0.2142	0.4087	-0.0284	0.8656
"1554039_at"	-0.1601	0.4873	-0.3107	0.2638	-2.4255	-1.3106	0.4171	0.4895	0.0063	0.7611	-0.1745	0.1872	-1.359	0.6142	-0.0063	-0.1027	-0.5274	-1.2896	0.4137	0.7002	0.2539	0.2926	-2.8011	0.3114	-0.3815	0.8883	-0.543	-1.6546
"1554041_at"	-0.0541	0.6719	-0.4459	-0.0231	-4.5562	0.0636	-2.5881	-2.6428	-1.1482	0.7125	0.7711	0.0231	0.7963	0.4962	0.27	0.4459	-3.1145	-2.6654	-1.9211	0.8161	0.3618	-2.1383	0.0356	0.5884	-1.2683	-0.4357	-2.5025	0.4768
"1554042_s_at"	-0.8605	0.4799	-0.6442	0.262	1.2924	0.1308	-0.0112	2.1473	-0.7864	1.3142	-1.1601	-0.6694	-0.017	0.4208	-0.5323	1.233	1.5334	1.7887	-0.4819	0.0112	-1.3216	-0.9685	0.9983	0.5448	-0.3417	-0.0991	1.0661	-1.0448
"1554043_a_at"	0.0516	-0.012	-0.6798	0.0668	-1.0987	-0.1448	0.2733	0.2493	0.012	-0.0426	-0.7053	0.4701	-0.4582	-1.2379	-0.6459	0.6516	-0.6202	0.166	0.2392	0.268	0.1489	0.3557	-0.8473	0.1474	-0.58	-0.0208	0.0608	-0.2832
"1554044_a_at"	-0.2561	0.7935	-0.7496	0.8864	0.7279	0.805	-1.4196	-0.1986	0.2628	0.6481	-0.3232	-2.1162	-0.3141	1.1073	0.4167	0.8909	0.1986	0.3525	-3.0099	0.3251	-0.2504	0.79	-0.5976	-1.7679	-0.6283	0.6609	-0.8287	-1.7774
"1554045_at"	-0.9325	-1.9943	0.3087	-2.4305	0.2072	-0.4141	-0.8969	-0.7071	-0.5906	0.0287	0.5868	0.4633	0.6746	-0.4945	-0.7087	0.0302	0.0625	-0.0287	-2.1726	0.1608	0.2819	-0.1802	-0.1463	0.0587	0.5214	-0.4731	0.2346	0.2471
"1554047_at"	-0.0534	0.0764	-0.453	0.0053	0.3504	-0.0831	1.6824	0.1036	0.0245	-0.0098	-1.1472	0.1804	0.3925	-0.2629	0.4882	-0.0053	-0.5146	-0.1905	-0.241	0.0978	0.0662	-0.2988	0.8803	-0.2533	0.5272	-0.7247	0.4038	-0.12
"1554049_s_at"	-0.4351	0.4697	0.5852	-0.5627	0.4785	0.0909	-0.2299	-1.8948	-0.4679	0.4886	-1.9964	0.4905	0.2928	0.5003	0.3853	0.2685	-1.0815	0.2308	-1.0261	-0.0818	-0.2208	0.482	0.0386	-0.0386	-0.2017	0.2482	-0.2373	-0.0866
"1554050_at"	-0.581	0.1762	-1.0327	-0.0061	-0.6611	0.0063	0.0565	1.1029	-0.0967	0.5519	-1.126	0.4035	-0.8244	0.5106	-0.71	1.0609	-1.826	-0.5187	0.0061	0.6197	-1.6301	0.5591	-1.3497	0.0701	-0.9222	0.4809	-0.2098	0.1367
"1554052_at"	-0.0016	0.0016	0.7756	0.2728	0.6819	-0.2058	0.8805	-0.6533	0.2906	-0.0318	0.6564	-0.3431	0.4355	-0.4911	-0.038	-1.1674	0.9945	0.7151	0.121	-0.2836	0.5764	-0.6595	0.339	-1.5587	-0.008	0.0369	-0.1654	-1.1946
"1554053_at"	0.3469	-0.5263	-0.5078	0.4323	0.4938	-0.1249	0.134	0.191	-0.2243	-0.2838	0.4496	-0.0663	0.5129	-0.7923	0.7612	-0.5721	0.399	0.345	0.2391	-0.3468	-0.5267	-0.8337	0.0663	-0.907	0.3201	-0.088	0.5643	-0.7753
"1554057_at"	-0.7444	0.0056	-0.0056	0.2459	0.132	-0.1884	-0.845	0.2271	-0.9735	0.0544	-0.2159	0.1953	0.4998	-0.0439	0.3154	0.2517	-0.6542	0.4388	-0.7472	0.1707	-0.0785	-0.2947	-0.2386	0.4159	-0.0384	-0.0076	0.1334	0.1184
"1554059_at"	-0.5864	0.4754	-1.1214	0.8705	-0.4467	0.2687	-2.9039	1.2825	-0.1721	0.52	-0.2031	0.9219	-2.9059	0.422	-0.2364	1.1385	-0.3325	0.6056	0.056	-2.0827	0.3671	0.3269	-1.3026	-0.6667	0.5925	-0.056	0.745	-0.155
"1554060_s_at"	-3.6783	1.1144	-1.7783	0.0995	-1.0859	1.0998	-0.4735	0.4485	-0.0218	-0.2704	-0.5811	0.0406	-0.2565	0.7774	-3.328	0.8289	-1.439	0.5781	-1.7565	0.7518	0.0218	0.2761	0.1144	0.9484	-1.0622	-0.8761	-1.5345	0.2748
"1554062_at"	-0.223	-2.4073	-1.0027	1.0511	-2.3546	1.2971	-0.0025	0.0626	-1.1837	0.4387	0.4704	0.2027	-0.3502	0.6661	-3.3385	-0.2452	0.0025	-0.5471	1.2329	-0.2611	-2.7236	1.1782	-0.9538	0.2415	0.7047	0.6372	0.3899	-1.6726
"1554063_at"	0.1304	0.5284	-0.6819	-1.598	-0.1796	-0.0927	-0.063	-0.4312	0.2922	0.3158	0.063	-0.1181	-0.1089	0.1576	0.2491	0.6993	-0.1232	-0.8681	0.7125	0.5186	0.331	-0.2162	-0.307	0.5787	-1.2415	0.2388	0.9594	-0.5579
"1554065_at"	-1.3081	-1.6942	-0.1455	1.2786	-0.3999	0.6876	0.1379	-0.1182	-1.0763	0.6582	-0.051	-1.9247	0.908	-0.5209	-0.4354	-1.7808	0.5046	-1.7759	0.2272	0.7532	0.051	0.8753	0.4874	-0.6586	-1.9375	0.1669	1.5454	1.1168
"1554067_at"	-0.4437	0.3365	-0.023	-0.1912	0.561	0.023	0.2841	-0.1044	0.5745	-0.157	0.1166	-0.4301	-0.2801	-0.4114	0.1877	-0.5923	0.3601	-0.0521	0.492	0.0263	-0.5471	0.0941	0.4051	0.6051	0.2234	-0.6412	-0.0362	-0.5036
"1554068_s_at"	-0.2852	-0.7021	0.0018	-0.2759	0.7634	-0.2133	0.5447	-0.1604	0.1628	0.3086	0.5137	-0.3345	0.3579	-0.4196	0.8054	-0.0018	0.2861	-0.4461	0.4011	-0.7785	-0.4675	-1.2175	0.4137	-0.5004	0.0437	-0.1639	0.3035	0.2992
"1554069_at"	1.2188	1.747	-0.7153	-0.7955	0.1921	-0.0154	-1.563	0.5571	-0.2825	-0.0578	-1.0989	2.3094	0.0154	-0.0318	-0.4818	0.3242	0.9478	-0.0761	-0.1218	-0.3277	-0.1242	1.469	2.4045	0.3972	-1.178	2.5546	0.8227	0.0442
"1554071_at"	-4.1538	1.5471	-1.5923	0.8479	0.8483	-0.3801	-3.6566	0.1696	-3.5082	0.7794	-2.3699	0.04	0.8123	-2.8329	-2.4912	-2.7117	0.9215	-1.2181	-3.5343	-2.8899	1.335	0.6238	0.3354	0.638	0.7684	-3.5161	-0.04	1.1226
"1554072_s_at"	-0.0676	-1.7867	-3.8829	-0.2111	0.0676	0.3867	-3.7354	0.8153	-0.3396	1.2471	0.3103	-1.3792	-3.5285	0.524	-0.243	1.6103	-2.3096	0.256	-4.0502	0.608	1.0214	0.6405	0.2841	-3.5781	-3.4145	1.0152	0.4465	-1.4253
"1554074_s_at"	-1.1923	-0.6766	0.3697	0.276	0.1018	0.1875	0.8251	-0.023	-1.2811	-1.4189	0.9931	-0.0395	0.331	0.4668	0.023	-0.332	-1.8829	-1.3419	-0.1316	1.0701	0.4093	0.968	-0.0426	1.0331	-2.0236	0.4648	-1.8154	-1.0988
"1554076_s_at"	0.0889	-0.7827	0.2691	-0.1794	0.1833	-0.3519	-0.1008	-1.4715	0.5971	-0.5929	0.2749	-0.4029	0.4563	-1.2732	0.0029	-0.1348	0.8241	0.1283	0.5047	0.1643	0.0302	-0.7826	-0.2755	-1.5078	0.6054	-0.0029	0.112	-0.1251
"1554077_a_at"	-0.0748	0.6475	-0.2492	0.5831	-0.9588	0.6378	-0.521	-0.0327	-0.485	0.8882	-0.5186	0.0841	-0.1852	0.5874	-0.661	0.3952	-0.3429	0.6355	-0.6768	0.5035	0.0327	0.4083	-0.3524	0.7812	-0.497	0.3209	-0.243	0.4075
"1554078_s_at"	-0.7718	0.0826	-0.5244	0.0919	-0.254	0.0533	-0.1485	0.0307	-0.7166	0.2855	-0.5688	0.1736	-0.3453	0.2231	0.4062	-0.0307	-0.4934	0.079	-0.5676	0.0463	-0.5152	0.0697	-0.6066	0.0702	-0.5161	0.1351	-0.1213	0.2416
"1554079_at"	-0.787	0.4812	0.2491	0.848	0.1397	0.4988	-0.3515	-0.2972	-0.1854	-0.2252	0.1492	-0.188	0.5229	0.0293	-0.263	-0.4997	-0.4454	0.5193	-0.4763	0.2253	0.2659	-0.5796	0.64	-0.3354	0.3865	-0.2593	-0.0293	0.2458
"1554080_at"	0.7987	0.0265	0.2179	0.7083	0.4999	0.2383	0.0058	0.2367	-0.17	-0.2073	-0.0388	-0.1895	0.7775	-0.0296	0.1373	-0.1423	-0.0727	0.5117	0.0803	0.3539	-0.4276	-0.0849	-0.4739	-0.0058	-0.0722	0.0181	-0.214	-0.0252
"1554082_a_at"	-0.4217	-0.2901	-0.1008	0.0059	0.0838	-0.273	0.4578	-0.1358	0.6137	0.0881	0.2324	-0.0059	0.0099	-0.0088	-0.1705	-0.443	0.2814	0.1516	0.1997	-0.264	0.2898	-0.3184	0.0628	-0.6128	0.0192	-0.0087	0.1142	-0.1587
"1554084_a_at"	-0.5012	-0.501	-0.1773	-0.2205	-0.0495	-0.4399	0.3573	-0.0055	0.3907	-0.3962	0.0055	0.3134	0.2312	0.2199	-0.2138	-0.3605	0.248	0.1099	0.057	0.0186	0.2347	-0.4928	-0.096	-0.061	0.1932	-0.3582	0.3014	0.3052
"1554085_at"	0.1362	-0.1842	-0.0835	0.0581	0.333	-0.1255	0.3245	0.2174	0.7294	-0.0716	-0.1011	-0.0505	-0.3792	0.2411	-0.1181	0.5661	0.3761	0.0959	0.4833	-0.3446	-0.0615	-0.3084	-0.0218	0.0218	0.4394	-0.0987	-0.2849	0.249
"1554086_at"	-0.309	-0.3339	-0.0386	0.1944	-0.0939	-0.3264	-0.4782	-0.16	-0.1578	0.2402	0.7395	0.0608	-0.2195	-0.8377	-0.8692	-0.7811	0.1883	-0.6675	0.0386	0.5062	0.2303	0.1327	0.279	0.2721	0.1944	0.2346	0.7171	-1.3321
"1554089_s_at"	0.0526	-0.0123	0.0765	0.0139	0.0123	-0.1295	0.535	-0.4415	-0.2882	-0.095	0.0428	-0.3716	0.0572	0.0644	-0.3992	-0.1756	0.1543	0.3431	0.2863	-0.2679	0.1217	-0.6569	0.0672	-0.9479	0.2443	-0.3829	-0.2865	-0.3886
"1554091_a_at"	-0.0685	0.4467	-0.1635	0.0326	-0.6903	0.0001	-0.2195	0.3467	0.1307	0.2362	-0.0001	0.0217	0.188	0.5592	-0.0395	0.326	-0.1171	0.0907	0.0742	-0.0918	-0.5066	0.3173	-0.1834	-0.7629	-0.021	-0.0606	-0.9206	0.0257
"1554093_a_at"	0.0112	0.1624	-0.629	0.3763	-0.0947	0.2031	-0.3284	0.2013	-0.2459	0.594	-0.5591	0.3149	-0.4607	0.366	0.0383	0.6581	-0.4162	-0.0456	-0.6437	0.4659	-0.4317	0.3618	-0.1496	0.082	-0.4915	0.3427	-0.2868	-0.0112
"1554094_at"	-0.2377	1.0814	-0.5136	0.0565	-0.9719	0.4511	-0.9659	1.0354	-1.3106	0.365	-0.4393	0.8814	-0.7223	0.8099	-1.0784	0.9312	-0.7374	-0.0338	0.0338	0.7297	-0.2362	0.7749	-1.0718	1.5091	-0.7802	0.3502	-0.6182	0.5221
"1554095_at"	0.0826	-1.0053	0.0657	0.0348	-1.528	-0.3481	-0.0334	0.39	0.0025	0.7099	-0.586	-0.1441	-0.5678	0.4374	-0.0025	-0.0078	0.1844	-0.4736	0.1321	0.3166	-0.0249	0.586	-0.2918	-0.1362	-0.1189	0.0281	0.2783	0.8298
"1554096_a_at"	0.6212	0.3531	0.0863	-1.1977	-0.7894	0.0642	-0.4323	0.3351	0.7426	0.0877	-0.1425	0.2092	-2.3502	-0.227	-0.6186	-0.0605	-0.3019	0.3847	0.0605	-0.1457	-0.5965	0.5323	-2.1903	0.2495	-0.0798	-0.5547	0.073	1.0156
"1554097_a_at"	1.0358	0.2012	-0.2794	0.8062	-0.0061	0.0709	-0.8887	-0.9218	-0.5665	0.212	-0.2417	0.4104	-1.9048	0.4499	0.4205	0.1924	-0.9763	0.0433	0.2547	-0.0328	-1.2276	-0.1455	-0.5712	0.3012	-0.7607	0.1091	-0.4251	0.0061
"1554098_at"	0.3297	-0.0877	0.4646	-0.2556	-0.1171	0.1705	0.2444	-0.2876	0.0158	-1.0392	0.4023	-0.3114	-0.0947	-1.5158	0.518	-0.218	0.3118	0.4918	-0.1018	-0.0158	-0.1128	-0.6902	0.7238	-0.211	0.7042	1.3498	0.3795	0.3218
"1554099_a_at"	-0.1077	0.2274	-0.2246	0.6988	0.0273	0.1727	0.2167	0.3412	0.5115	-0.0398	-0.5102	0.1872	-0.2351	0.0789	-0.3007	1.235	-0.6408	-0.0273	0.0602	0.1056	-0.0592	0.4463	-0.1555	0.2473	-0.338	-0.3527	-0.2513	-0.6023
"1554101_a_at"	0.3544	1.0525	0.2336	1.1013	-0.7206	0.2422	0.3694	0.0339	0.5242	0.3295	-0.1704	-0.3661	-0.1403	0.1546	-0.9912	-0.2121	0.2551	1.059	0.2833	-0.1525	0.2406	-0.6037	-0.8218	-0.1771	-0.0836	-0.0339	-0.0999	-3.1302
"1554102_a_at"	0.1488	0.5352	-0.2585	0.5717	-0.5634	0.4876	0.2844	-0.0162	0.0853	0.7086	-0.2405	0.2396	-0.3106	-0.1791	-0.7201	0.1226	-0.0065	0.636	-0.3895	0.0757	-0.447	0.2136	-0.4148	-0.7645	-0.7182	0.0065	0.1235	-0.3115
"1554103_at"	0.2088	-2.14	0.3134	-0.2992	0.4807	0.6287	0.444	-0.7671	0.4488	0.5139	-0.04	-2.2453	-0.6188	-0.2262	-0.5159	-0.2063	0.8408	0.1289	-0.1947	-0.2751	-0.9717	0.138	-0.0717	-0.5349	0.1599	0.4794	0.6475	0.04
"1554105_at"	0.3999	0.2216	0.2356	0.084	0.5035	0.031	-0.1137	-0.3799	0.1831	-0.0774	-0.2468	-0.3355	0.2656	-0.4863	0.3695	-0.0998	0.2191	0.3536	-0.2767	-0.214	-0.031	-0.1139	0.3844	-0.055	0.2386	-0.5101	1.0709	-0.5351
"1554106_at"	-1.0963	-0.262	0.0775	0.2732	-0.9484	0.1135	0.0107	0.4516	-0.8697	0.2861	-0.2193	0.3519	0.152	0.2806	-0.535	0.1832	-0.8064	-0.1519	-0.8222	0.1002	-1.3602	-0.2906	-0.4381	0.2219	-0.395	-0.0107	0.102	0.4678
"1554108_at"	-1.0931	0.2839	-0.2492	0.0941	-0.6705	0.2782	-0.033	0.3607	-0.515	0.1045	-0.7902	0.4779	-0.0014	0.5562	-0.2806	0.715	-1.4162	0.0014	-0.2577	0.1904	-0.6483	0.0241	-0.4534	0.2426	-0.3493	0.5713	0.1691	-0.499
"1554110_at"	3.3963	-0.5085	-1.124	-0.8727	1.9562	0.0128	2.1409	-0.161	0.0556	-0.715	1.6279	0.1457	-0.2905	-0.6328	-0.4096	0.2923	-0.4203	-0.3634	1.4522	0.0811	-0.0128	1.6227	0.1076	0.2303	-0.3118	-0.3809	1.2849	-0.2897
"1554112_a_at"	0.0893	-0.1943	0.0834	-0.2029	-0.0464	-0.2285	0.2287	0.1078	0.7901	-0.3175	-0.1374	0.2191	0.2462	-0.1035	-0.1183	0.0988	0.549	0.1384	-0.0674	-0.6894	0.2022	0.0464	-0.5257	-1.5678	0.0944	-0.4897	0.3022	-0.2014
"1554113_a_at"	0.831	0.7116	-0.3405	1.8367	-0.341	0.4631	-1.4138	-3.1205	0.6639	-1.4188	0.2509	-1.9236	-4.0184	-0.4681	-0.0404	1.1546	-0.057	0.7328	0.3966	0.3616	0.3534	-0.2886	-0.3198	-0.8132	-1.1911	0.5877	0.2143	0.0404
"1554114_s_at"	0.185	0.471	-0.7459	-0.293	-0.7663	0.0477	0.0785	-0.8121	-3.5031	0.1381	-0.3886	0.3049	0.1987	-0.2074	0.3861	0.7858	0.1571	-1.1515	-0.6077	0.7405	-0.198	-0.4404	0.7211	-0.0477	0.1622	-0.6196	0.2633	-0.4229
"1554115_at"	0.0797	0.5651	0.2739	-0.45	-0.564	0.1659	-0.4072	0.8869	-0.234	0.7645	-1.2195	-0.3817	-0.3802	-0.3556	-2.1528	-0.5481	-0.32	0.3361	0.4996	0.8873	-0.9766	1.3447	-0.0797	-0.3584	0.5965	0.4141	0.1546	0.46
"1554116_s_at"	0.254	-2.033	0.679	0.2659	0.2242	-0.077	-0.5173	0.6742	-0.3285	1.1052	-0.4706	-0.494	0.0332	0.3244	-0.0332	-1.3225	0.5534	-0.3603	0.7551	-3.3116	0.1967	1.0499	-0.8512	1.2987	-0.5721	-0.7462	0.8159	-1.463
"1554117_at"	0.6703	-0.6851	-0.0752	0.8029	-1.1294	-1.3311	-1.9939	-1.4906	0.2904	0.3628	0.4929	1.2665	0.0889	0.6164	0.3689	-2.315	-1.3136	-0.2549	0.3847	0.729	0.4519	-0.9166	0.0752	-0.6572	-1.7268	-0.5551	-0.4396	0.4336
"1554119_at"	-1.0467	-0.8962	-0.1357	-0.292	0.3964	0.1214	0.2745	-0.2934	1.0509	0.2314	0.4359	-0.069	-0.0374	0.7082	0.3589	0.1825	0.0374	-0.7379	0.8921	-0.6778	0.3804	-0.7515	-0.2316	-0.3042	-1.9222	-0.3523	0.1688	1.0298
"1554121_at"	-2.281	0.1054	-1.875	-2.6252	-3.5266	-1.7401	-1.1006	-1.392	0.3365	-0.8096	-0.0769	0.1737	-2.7575	0.8976	-4.1981	1.4518	1.0719	-0.5104	-2.3113	1.3177	0.3181	0.6043	1.3101	-2.7591	0.7714	1.0518	0.6803	0.0769
"1554122_a_at"	-0.1576	0.3147	0.0021	-0.2975	-0.493	1.145	0.2746	-0.1969	-3.0824	-0.1201	0.3166	0.623	-0.0659	-0.5598	0.2424	0.7415	-0.0021	0.6797	-0.4785	1.4336	-1.4655	0.2981	-0.0878	0.4336	0.2953	-0.4095	-1.2548	0.8351
"1554125_a_at"	1.4257	1.4073	0.4651	-0.0021	0.8357	0.2477	-2.9891	0.0021	1.428	-0.1549	-2.7479	1.3682	-0.1971	-0.6205	-0.7047	0.0935	-0.4673	0.2309	-3.6935	0.8859	-2.0155	-0.327	-2.9755	-2.5704	-2.4785	0.8086	1.2818	1.1767
"1554126_at"	1.097	0.3577	0.8164	-1.952	0.3788	-0.4831	-0.2052	0.3135	1.0669	-2.6037	1.2131	-0.5485	0.5167	-3.5466	0.0299	0.62	0.6859	-0.1976	0.2665	-2.1977	-0.0473	-1.6145	0.6423	-0.908	-0.0299	-0.5014	0.1696	-0.3312
"1554127_s_at"	0.3244	0.0052	1.0203	-0.4949	-0.5493	-0.3466	-0.5304	-0.3515	0.2308	-0.2733	1.321	0.0163	-0.152	-0.082	-0.0052	0.1786	0.9762	-0.1828	0.1503	0.7551	-0.2336	-0.1731	0.3174	-3.1376	0.4294	0.1192	-1.1709	0.1746
"1554128_at"	-0.0623	-0.6402	-0.2312	-0.1954	-1.5308	-0.4994	0.839	-1.8751	1.0091	-0.3386	1.8657	1.795	1.844	1.4467	-0.6699	0.5127	1.9294	0.3917	0.0623	1.8402	0.1179	-1.4288	2.7137	-1.4637	-2.2948	-0.3929	3.1681	-1.7038
"1554129_a_at"	-0.315	0.7547	0.5716	-0.954	-0.7353	0.2179	0.5961	0.7727	-0.8838	-0.7261	-0.959	-0.0117	-0.6589	-0.3754	-0.2145	0.4435	0.7669	1.2025	0.4288	0.0852	-0.8623	0.0117	-0.3461	0.8579	0.5273	0.2336	-0.2827	-0.6216
"1554131_at"	1.2458	1.3917	0.6239	-3.3558	0.8411	-1.1701	-3.361	1.5532	-2.6419	-3.3191	0.4521	0.4901	0.2954	-0.45	0.9707	-1.5736	-3.1451	-0.479	-0.0314	-2.9753	0.7312	1.8379	-1.3283	0.6617	-2.3861	-3.0798	0.0314	0.8514
"1554132_a_at"	0.3227	-0.0064	-0.1766	0.3485	0.0609	0.2177	0.0971	0.0505	0.2626	-0.0594	-0.3134	0.011	-0.1233	-0.2954	-0.5548	-0.3511	0.0091	0.1171	-0.0056	-0.3051	0.0876	0.0687	-0.3632	-0.2867	0.0056	-0.2546	-0.6973	0.5142
"1554133_at"	-1.6574	1.7562	-0.2266	-3.5374	0.7676	-2.4176	-2.821	-0.0142	-1.6869	0.1489	-2.6449	0.3537	-1.449	-1.5771	0.9787	0.6757	-1.7268	-2.6892	1.233	1.5805	-0.7642	0.7422	0.3954	1.2431	0.3271	0.0142	1.0074	-0.7011
"1554140_at"	-0.6026	0.1961	-1.1498	0.2286	-0.8973	0.2317	-0.1461	-0.0045	0.0457	0.384	-1.7199	-0.8156	-0.3748	-0.2619	0.0045	-0.2082	-0.3629	0.6167	0.6205	0.0152	0.2566	-0.0989	0.0538	0.2323	-0.4547	0.4531	-0.0889	0.1307
"1554141_s_at"	-1.4877	-0.0276	-0.2248	0.7178	-0.5115	0.6604	0.8834	0.0431	-1.2721	0.4677	-1.1515	-0.8241	-0.1292	-1.8989	0.4553	-0.048	0.608	0.9751	-0.025	0.1133	0.016	-0.2964	0.0271	-1.7975	-0.016	0.2492	1.3992	0.0685
"1554142_at"	-3.2326	-0.2186	0.3703	1.1124	0.0226	0.5439	0.2781	0.5414	-3.6419	0.1334	-1.567	-2.2455	-2.0083	-0.2402	-3.5942	-1.4569	0.66	1.1686	-0.1022	0.2122	0.9858	-0.0226	-0.1306	-0.492	1.5261	0.7667	0.2553	-1.2065
"1554143_a_at"	-0.6136	0.4236	0.3171	0.8465	-0.3716	0.3319	-0.7155	-0.5952	-0.0559	0.3351	-0.0867	-0.1829	-0.3101	-0.0698	-0.058	1.0209	-0.4634	1.2071	0.2853	0.7284	-0.5203	0.457	0.6055	-0.2994	0.6259	-0.2257	0.563	0.0559
"1554145_a_at"	-0.3994	0.7287	-0.3502	0.05	-0.2187	0.3198	0.5518	0.1401	-0.7888	0.464	-0.7905	0.1064	0.2951	-0.0263	-0.1081	0.1472	0.3916	0.2614	-0.4503	0.0263	-0.3778	0.199	-0.3661	-0.1578	-0.0975	0.1909	-0.054	-0.227
"1554147_s_at"	1.0596	0.576	-0.3207	0.9701	-0.2867	-0.0338	0.2008	-0.4043	-0.9443	0.532	-0.7441	0.4277	-0.1549	-0.1232	0.0119	0.3953	0.1423	0.4005	-0.4485	1.0115	-1.7605	0.1151	0.0488	-0.1794	-0.4795	0.03	-0.3581	-0.0119
"1554148_a_at"	0.4667	-0.1379	-0.0651	0.2054	-0.154	0.1765	0.6788	-0.5006	-0.161	-0.0595	0.5754	-0.285	1.4936	0.2691	0.6386	-0.3859	0.8264	0.5905	-0.639	0.0595	-0.3633	-1.0799	1.2125	-1.1942	1.0273	-0.0748	0.7328	-0.3565
"1554149_at"	0.464	0.0487	-0.0339	0.0291	-0.0668	-0.0447	0.0227	0.0131	0.1675	-0.0131	0.9066	-0.1957	0.392	-0.0136	-0.3408	0.0343	0.6561	-0.3232	0.1111	-0.2164	-0.0144	0.156	-0.2038	-0.537	0.4046	-0.1872	0.5546	-0.2186
"1554151_at"	-0.8057	-0.0152	-0.7377	0.1029	-0.2562	-0.1673	-0.0171	-0.1243	-0.2002	0.7666	-0.9407	0.2341	-0.2619	0.1305	0.2876	0.2598	-0.5673	-0.1392	0.0262	0.481	0.0152	0.233	-0.9075	0.7611	-0.7404	0.1145	0.1883	0.3387
"1554152_a_at"	-0.6092	0.3727	0.44	0.3921	0.0704	0.3008	1.135	-0.2867	-0.101	0.9819	0.0071	-0.2869	0.4678	-0.5289	-1.0103	-0.3046	0.348	1.0214	0.3935	-0.1722	-0.0071	-0.2749	-0.7976	-0.8767	-0.3087	0.3274	0.1949	-1.3138
"1554153_a_at"	0.231	-0.5055	0.2542	0.0244	-0.1191	-0.0244	0.3873	-0.1206	0.9283	-0.6691	0.7604	-0.3982	0.2253	-0.7822	0.3322	-0.3587	0.114	-0.0571	0.0937	-0.0935	0.0787	-0.4091	0.1053	-0.3282	0.0279	-0.1248	0.2623	-0.4255
"1554154_at"	-0.9125	0.8974	-0.0997	0.6619	-1.5567	0.0271	-0.4208	0.3555	-0.2512	0.6839	-0.5982	0.3943	-0.2769	0.6595	-0.39	0.1491	-2.5712	-0.0436	-0.4606	0.6524	-0.3671	0.6163	0.1573	1.084	-0.6863	0.3658	-0.0271	0.8161
"1554155_at"	0.0145	-0.0814	-0.0381	0.0674	0.1829	-0.0468	0.3429	-0.056	0.4247	-0.0486	0.359	-0.1817	0.2983	0.293	-0.6722	-0.1225	0.5877	-0.0145	0.238	0.1717	0.0543	-0.3539	-0.3628	-1.0041	0.5345	-0.2151	0.1488	-0.3427
"1554156_a_at"	-1.3489	0.7619	2.2186	-0.1451	0.4319	-0.4603	0.2632	-0.8588	-1.7765	-1.8859	-0.3329	-0.9979	-0.524	-1.8533	2.8841	0.7539	1.8149	-1.5302	-0.2429	0.0419	0.0513	0.1677	0.3188	-0.0419	-0.1802	0.2395	0.3972	0.4211
"1554157_a_at"	0.4821	-1.5203	-0.3303	-1.5634	0.2383	-0.9258	0.3398	-0.5999	0.6711	-2.2505	0.45	-0.7116	-0.0536	0.308	-0.5601	0.2541	0.5687	-0.3326	0.543	0.0536	0.3461	0.5865	0.497	-0.8005	0.1772	-0.6207	-0.3131	-2.7622
"1554158_at"	0.2593	0.7145	0.9722	-1.5944	-2.0161	-0.8599	-0.7728	-1.6719	-0.1492	-0.9802	0.8943	-1.8579	-1.7768	0.1852	0.3895	-1.7383	0.1152	0.402	0.1408	-0.6199	0.9457	0.9232	-2.3166	0.9266	-0.0363	-2.4346	0.0363	1.4326
"1554159_a_at"	-0.4219	-0.1055	0.6117	0.7838	-1.2184	0.4542	0.5114	0.0893	0.6572	0.5086	-0.2047	-0.0977	-0.1466	0.2388	-2.2311	-0.0323	0.4069	1.2149	-0.3633	0.0457	0.0212	-0.2292	0.0339	-1.2116	0.4172	-0.0212	-0.246	-0.3623
"1554160_a_at"	-0.1966	-2.0836	-0.7801	0.5539	0.5949	0.5587	-0.7082	1.3934	-0.101	-0.6676	-0.0297	-0.2762	-0.3104	0.9051	0.3087	-0.246	0.0297	-0.0865	0.098	0.6211	-0.0587	1.0668	0.8813	0.2653	-0.1264	0.298	0.842	-1.9795
"1554161_at"	-1.8655	-0.2575	0.2184	-0.2172	-1.1486	0.3153	-0.3316	0.2855	0.5507	0.6199	-0.4411	0.7887	-0.6557	0.064	-2.0741	0.408	-0.7141	0.3912	-1.5952	-0.064	-1.0683	0.3522	0.3387	0.8368	-1.6637	0.1205	-1.6908	0.6684
"1554163_at"	0.0407	-0.0276	-1.6982	-2.3767	-1.3713	0.1659	0.1475	0.7068	0.9786	-0.5205	0.1999	0.0276	-0.1676	-0.6905	0.4006	-2.7299	0.8359	-2.4947	-0.5434	-1.1949	0.9797	-2.9709	-0.6545	0.2988	0.9508	-0.9231	0.7018	1.5472
"1554165_at"	-0.8315	1.5156	-1.9618	-0.3017	-1.2541	-1.5095	1.4026	1.8748	1.272	-1.8844	1.033	1.663	0.3255	-1.1771	1.4197	0.205	-0.205	-2.1161	-2.3817	0.6016	-2.7497	-1.4	1.4388	0.437	1.0623	-1.6825	-1.409	2.1053
"1554167_a_at"	-0.2029	0.123	-0.4262	-0.0997	0.2195	-0.1032	-0.011	-0.141	0.1726	0.0912	0.0149	-0.3912	0.5361	-0.3869	-0.3626	0.2355	0.2871	0.0735	0.011	0.162	0.2289	-0.232	-0.3285	-0.7988	0.4406	-0.0278	0.2306	-0.4317
"1554168_a_at"	0.6583	0.325	-0.1882	-0.7865	0.641	-0.0229	-1.1787	0.1033	-0.0105	0.0105	-0.2322	0.3457	-0.3261	0.0337	0.0571	-0.0325	-0.3993	-0.8258	-0.3243	-0.1149	0.8607	0.3778	-0.2364	0.4431	-0.4902	0.1014	0.0581	0.0451
"1554170_a_at"	-0.0436	0.0355	0.4933	-0.7272	-0.812	-0.0343	-0.0167	0.5851	0.9156	-0.1264	0.6108	-0.0308	-1.018	0.1418	-0.011	0.011	0.6031	0.1998	-0.5513	-0.2475	-0.2487	0.1908	0.5248	0.3562	-0.1155	-0.2014	0.286	0.195
"1554171_at"	0.3247	0.1033	-0.0016	-0.1293	-0.1605	-0.0264	-0.4893	0.4631	-1.0315	0.7816	-0.6747	0.3776	-0.0002	-0.0201	0.1835	0.9255	-0.7441	0.8131	0.6783	0.0002	-0.4804	0.0043	-0.0598	0.7011	0.4528	-0.0154	-0.7533	0.3842
"1554172_a_at"	0.0936	0.6271	-0.3026	-0.4601	-1.0617	0.9113	0.0093	-0.6241	-0.2104	0.1467	0.2052	-0.4158	-0.0093	0.0492	0.2109	-0.7622	-0.0721	-0.0343	0.2316	0.3483	-0.3528	-0.1698	0.0508	0.1721	0.7616	0.8318	-0.4733	-0.5512
"1554173_at"	1.0701	-0.9791	0.4426	-1.5911	0.5688	0.2088	-0.7246	-0.1894	0.1399	-1.2753	0.2584	0.7017	0.249	0.0045	-0.0045	0.2295	-0.739	0.5396	-1.5681	0.681	-1.7826	1.0747	-1.4293	-0.9901	0.6097	-0.1788	-0.4007	-1.3308
"1554175_at"	0.792	-0.4489	0.0052	-1.0262	-0.6184	0.2813	-2.211	0.0188	0.3575	0.3823	0.256	0.787	-0.0827	-0.2801	-0.6179	0.9354	-0.2832	-0.3201	-0.4635	-0.1858	0.2096	-0.7599	0.5027	0.6047	-0.0052	0.7978	0.6111	-0.3048
"1554176_a_at"	-1.0733	0.2319	-0.0762	0.5016	-0.6754	0.2363	0.3617	-0.0818	-1.1126	0.5445	-0.5094	1.1183	-0.1807	-0.0497	-0.2223	0.0497	1.0179	0.5693	-0.4005	0.5033	-0.8284	-0.2295	-0.1404	0.7076	1.0793	0.7215	-0.532	0.2008
"1554177_a_at"	-1.4313	-0.344	-0.0883	0.3815	0.3249	0.5572	-0.8568	0.206	0.2127	0.0076	0.7947	0.099	-0.2782	0.1008	-0.0685	-0.0555	-0.317	0.5146	-0.1108	-0.0076	0.3995	-0.445	0.0116	-0.6587	1.0261	-0.4191	-0.0874	0.4286
"1554178_a_at"	-0.806	0.0452	-0.4796	0.2468	-0.0452	0.4369	0.4803	0.2186	-0.8812	0.3801	-0.4998	-0.2326	0.4383	0.408	-0.4347	-0.1881	-0.7499	0.1203	-0.5418	0.2717	-0.4902	0.392	-0.776	0.3349	-0.3018	0.3673	-0.1865	0.4965
"1554179_s_at"	0.2505	0.077	-0.5053	-0.3738	0.0057	-0.6772	0.549	-0.1336	0.0589	-0.6079	-1.4462	0.7322	-2.2203	-0.4045	-0.6247	-1.375	0.1165	0.6253	-0.0792	-0.6534	0.5251	0.6779	0.2374	0.2842	-1.0883	0.1634	0.0488	-0.0057
"1554181_at"	-0.1793	1.1409	-0.2767	0.9043	0.0695	1.4339	-0.4678	1.4487	-1.0282	0.8036	-1.3095	1.5949	-1.2418	0.9238	-0.3882	1.259	-0.7396	0.9355	-0.522	1.4776	-0.4965	3.0067	-0.2569	1.5821	-0.0695	-0.1322	-0.6377	0.4865
"1554182_at"	-0.3028	0.9262	-1.1473	-0.8127	-1.4538	0.0763	-0.9639	0.4509	-3.4706	0.2965	-0.1086	1.3403	-0.3539	0.5294	-0.2901	0.7143	-1.1621	-1.0259	-0.0963	0.5634	0.7876	1.2847	-0.0763	1.8123	-1.6249	0.5034	0.9592	1.4504
"1554183_s_at"	-0.4823	0.7486	-2.7009	-0.4843	-0.907	0.1105	0.1372	0.6836	-2.1842	0.1819	-0.471	0.7285	-1.8034	0.6508	-0.7658	-0.1105	-2.6079	-0.9079	0.5014	0.9111	-0.1876	0.3993	-1.8486	0.6616	-0.1751	0.6393	0.3745	0.9029
"1554185_at"	0.2553	-0.4454	-0.1636	-0.2289	0.0883	-0.2643	0.1429	0.2717	-0.7477	0.0263	-1.4468	-0.1807	0.154	0.2674	0.6461	0.155	-1.0986	-0.0456	-0.2574	-0.2917	-0.9233	-0.6049	0.1778	0.1972	-0.0263	0.2301	0.0902	0.2328
"1554187_at"	0.1088	2.3056	-1.2075	1.6975	0.9503	2.113	-0.8257	-0.5748	-1.9132	-0.3797	-0.9904	-0.464	-1.064	0.0158	2.2235	-0.2048	-1.6687	-0.6861	2.4809	-0.0158	1.4213	2.1083	2.155	-0.0161	1.607	2.4008	-1.2341	0.7576
"1554188_at"	-0.6297	0.3622	-0.8597	0.9834	0.0014	-0.3153	0.3271	-0.7899	-0.0014	0.211	0.2696	0.2543	-0.3473	0.9302	0.0666	0.6299	-0.0869	0.3739	1.224	-0.1784	-1.2305	1.2766	-0.5187	1.0359	-0.079	-0.0695	-0.16	-0.0043
"1554190_s_at"	1.9604	1.2861	-1.3263	0.9541	-0.1902	1.6487	1.5681	2.8315	0.6689	-2.2861	0.881	0.9515	-2.0008	2.107	-2.5242	-1.1741	-1.61	0.1301	-0.6967	2.0556	-0.1301	-1.2154	-1.874	-0.5574	-0.5574	-1.6907	1.7702	2.8681
"1554192_s_at"	0.2697	-0.1485	0.0688	0.228	0.8678	-0.0206	0.2292	-0.1683	0.082	-0.12	-0.537	-2.4933	-2.5801	0.4995	-0.0448	-2.6032	0.9008	0.771	0.1567	-1.147	0.5376	-2.8953	0.0206	-2.5643	0.0833	-0.0257	0.1379	-2.2377
"1554193_s_at"	-0.2453	-0.6397	0.9519	0.1489	0.3371	-0.2266	0.9414	-0.4278	-0.0271	0.0271	0.9523	0.3458	1.0005	-0.2867	-2.0111	-0.2684	0.9872	0.3063	0.3833	-0.3066	0.6306	-0.5504	-0.9856	-0.7704	1.0454	-0.5505	0.7511	-1.1348
"1554194_at"	-0.0894	-1.2764	1.7958	-0.1486	1.2493	-1.0447	0.35	1.1495	0.1272	-0.508	-2.1302	2.3013	-0.8324	-2.5322	-1.3953	-1.0739	-0.6469	0.4738	2.4736	1.1612	0.2699	2.0012	0.0894	-1.9612	-0.769	0.8225	0.5763	-1.4639
"1554195_a_at"	8.6656	-0.939	7.4774	-0.7863	5.6196	-0.8712	4.501	-1.1396	9.6063	-0.0283	2.8116	-0.1386	3.0865	0.0283	1.7817	-0.4475	6.6484	-0.6454	3.9546	-0.0592	-0.3618	-0.5042	9.3927	-0.6676	2.1691	-0.3208	5.651	-0.9595
"1554196_at"	-1.1387	0.9901	-1.4464	-1.2983	-1.2794	-0.5288	-1.1394	0.4959	1.7301	0.5617	0.467	0.279	1.7076	3.455	-1.4138	0.039	-1.6388	2.4382	-0.7673	-0.7915	0.8341	0.5822	2.7454	-0.5823	-0.039	-0.3744	-0.1701	2.7143
"1554198_at"	-1.7402	-0.9695	0.9094	-0.8828	0.5738	1.5119	1.9258	0.9155	-1.5479	1.252	-1.3732	2.5678	-1.8648	-1.0792	1.1861	-0.5551	1.5909	-1.4545	-1.3579	-0.4162	-1.1063	-0.5416	1.2109	0.6702	-1.108	2.6059	0.4162	1.8743
"1554199_at"	-4.0577	2.2802	-1.0937	-0.8139	-0.5979	0.8976	0.0394	2.3611	-0.9355	1.4598	0.1689	0.3357	-1.2069	1.2141	-1.684	2.7488	-1.5838	-0.69	-1.446	1.4067	-2.2638	1.9632	-0.4813	2.061	-0.0394	1.5911	-1.3404	1.5584
"1554201_at"	1.1349	-0.7181	1.226	-0.8707	0.0135	-0.852	0.7669	2.4526	0.8942	-0.2139	0.4285	1.8604	-0.3209	-0.7204	0.9212	-0.1534	1.6955	-1.0779	-0.4641	-0.0288	-0.8432	-0.0515	1.2182	1.68	0.8897	-0.0135	1.5986	-1.3129
"1554202_x_at"	-0.053	0.7137	-1.0162	0.1061	-0.1087	-0.2193	-0.2372	0.8869	-0.7595	0.7327	-1.326	0.1827	-1.3305	0.053	-0.2561	0.8973	-0.3556	-1.5096	0.1513	0.6995	0.4546	1.1327	-0.8567	0.3895	-0.5018	0.7443	-0.1987	0.6313
"1554203_at"	0.3702	0.1784	-0.165	0.8921	0.417	0.0255	-0.0844	0.6448	-0.2306	-0.2378	-2.5992	-0.1364	-0.3128	0.0148	-0.6808	0.8857	-0.5642	-1.9892	-0.0653	0.7528	-1.5633	0.9203	-0.0148	0.43	-0.3754	0.4214	0.8363	0.9964
"1554205_s_at"	-0.2269	-1.0415	0.055	-0.4507	-0.6904	0.0457	-0.3002	0.2445	-0.096	0.0088	0.1401	-0.3798	-0.0088	0.0769	-0.7409	0.2957	0.0689	0.0283	-0.1052	0.0409	-0.353	0.0331	-0.0399	0.7839	0.3116	-0.3117	0.6706	-0.3639
"1554206_at"	0.4618	-0.2296	0.8196	0.2328	-0.0181	0.596	0.5628	0.2331	-1.815	0.237	0.4599	-0.9295	0.0181	0.2137	0.9704	-0.2996	-0.2851	-0.1507	-0.6684	-0.7899	-0.6602	-0.892	0.8835	-2.544	-0.1038	-0.4154	1.6381	0.7719
"1554208_at"	-0.0971	0.0005	-0.1555	-0.0219	0.1892	-0.019	-0.9557	0.3206	0.0763	0.1495	-0.6419	0.4345	-0.4209	0.0986	-0.6727	0.5123	-0.1474	-0.1329	-0.4102	0.3406	0.2928	0.5881	-0.2689	0.0217	-0.2173	0.5621	0.0209	-0.0005
"1554210_at"	-1.162	2.037	1.4808	0.5548	-1.2261	0.9125	0.5232	-0.5614	2.3997	0.6537	0.8401	-0.3443	-1.0129	0.7729	0.4811	0.0287	-0.3923	-0.6485	-0.3099	-0.0613	-0.8215	0.5669	-0.7555	-0.5737	0.8929	0.4142	-0.0287	-1.0018
"1554212_s_at"	-1.3267	0.763	-0.3015	-2.6673	2.1834	1.3894	-1.4594	-0.4355	-1.3496	0.559	1.5693	0.3702	-1.5993	-0.5011	0.7124	1.5284	0.639	0.7999	-0.8169	-1.5479	1.2829	-0.3019	-1.6963	0.3015	1.2436	-1.548	-0.7127	0.9846
"1554213_at"	-1.3535	-2.2003	-0.0118	-0.4088	0.1428	-0.7667	-0.0943	0.3634	-1.3168	0.0561	0.1948	-0.4095	0.0118	0.4983	0.3425	-0.8609	-0.8086	-0.0577	0.0829	-1.1595	0.036	-2.2446	0.3476	1.1179	0.0551	-0.0436	0.655	0.7629
"1554214_at"	2.1388	-0.8949	0.0545	1.055	-1.0493	1.2717	1.5982	0.5765	0.6369	0.2987	0.0063	-1.0932	-1.5601	0.2864	-0.5064	-0.0337	-0.6593	-1.188	-1.1464	1.6016	-1.2302	0.3504	-2.088	2.4742	2.2718	-0.7127	-1.9699	-0.0063
"1554216_at"	0.5268	0.2182	-0.0455	0.3153	-0.1117	-0.1971	0.3007	0.4605	-0.3512	0.7166	0.5745	-0.4563	-0.0137	0.64	-1.932	-2.6753	-0.5514	0.7193	0.0137	-0.675	1.2193	-2.5856	0.6564	0.6799	-1.7989	-3.7363	0.6827	-0.2331
"1554217_a_at"	0.0984	-0.188	0.0908	0.3707	-0.2511	0.1875	0.7373	-0.2275	-0.7346	0.6073	-0.3288	-0.2364	0.3608	0.0005	-0.3767	-0.0005	0.3127	0.4916	0.5346	-0.1417	-0.0575	-0.0726	-0.4481	-0.4377	0.0122	0.0212	0.1714	-0.5075
"1554219_at"	-0.6256	-0.9737	0.0774	0.2525	-1.9032	1.1617	0.5767	-0.1341	0.2286	0.5004	-0.6113	-0.1915	-0.0909	-0.9227	-0.1535	0.2577	-0.2112	-0.0774	0.1026	-0.3103	0.102	-1.427	0.1182	0.5492	0.0851	0.1688	0.3264	-0.1208
"1554220_a_at"	-0.7531	-0.1345	0.2763	0.3398	0.4571	-0.1251	-0.0465	0.1371	-0.7596	0.3251	-1.0063	0.574	-0.7285	0.5649	-0.0344	0.4732	0.0344	-0.9832	0.6858	0.1105	0.355	0.9364	-0.268	-0.1293	-1.4024	0.7807	-2.5659	-0.4786
"1554222_at"	-0.4474	-0.8683	-1.8229	0.3724	-0.9522	1.4495	1.5223	1.1978	0.9708	0.3761	-2.1873	0.1954	-2.2113	1.6027	0.1686	2.6032	0.0681	-0.3517	1.0451	-0.188	-1.8056	1.4752	-1.7857	0.6664	-2.3085	-0.2564	-1.7144	-0.0681
"1554224_at"	0.0562	0.0668	-0.5515	2.0963	0.0625	0.8259	-0.4821	-0.541	1.5241	0.7149	-0.4781	-0.5169	-0.9482	0.758	-1.1861	1.3426	-1.4098	0.4568	0.7315	-0.3353	-0.7255	-0.0562	-0.2078	0.8043	-0.9843	0.7656	0.9517	-0.5108
"1554225_a_at"	-0.4649	0.4035	0.9646	-0.0684	-2.7765	-3.361	-1.4541	-0.4902	1.2336	-1.2228	0.7977	0.4775	0.5119	0.0881	-4.0037	0.1088	-0.6956	-2.6411	-0.5808	0.5859	-1.0775	0.3967	-0.3927	0.7258	-2.4713	0.0684	0.3728	0.329
"1554228_a_at"	1.4808	-0.1752	0.4673	-0.4565	0.8372	0.0896	-0.0592	-0.0016	-1.1787	0.0016	0.0319	1.6132	-0.4673	0.0584	-1.5259	-1.2723	-1.2432	0.0117	0.6822	-0.0764	0.7558	-0.0704	-1.4295	-0.9457	0.9085	-0.7964	0.5067	0.3539
"1554229_at"	0.3144	0.0159	0.3424	0.4495	-0.0159	-0.1934	-0.0516	-0.4669	0.0564	0.2091	0.2392	-0.266	-0.0646	-0.7165	-0.6505	-0.2945	0.3918	0.675	0.4422	0.1557	0.2311	0.0214	-0.1323	-1.0948	0.8	-0.2526	-0.2752	-0.9748
"1554231_a_at"	-0.4081	0.1236	0.2275	-0.5249	0.2231	0.3918	0.8688	-3.5225	0.1619	-0.0281	-0.748	-2.7458	1.1413	0.0281	-0.3442	-1.9098	0.5564	1.181	0.5199	0.8617	-0.8033	-1.7139	-0.3976	-1.8075	0.1501	1.2492	-0.3168	-0.7049
"1554232_a_at"	0.6492	0.2773	0.551	-1.4269	0.1456	-2.2178	-1.4496	1.1304	1.7579	-2.0657	0.7594	0.5721	0.0747	-2.2558	0.2832	1.4057	-0.0747	-3.3242	-0.3786	0.3437	-1.5168	-1.0752	0.7801	-2.5421	1.2798	-0.7115	-0.0965	-0.484
"1554233_at"	-0.4103	0.7578	0.6506	-0.981	0.6585	0.2757	-1.6906	0.4279	-0.0025	-0.588	0.6309	0.0025	-0.2997	-2.8143	-3.7553	-1.8688	0.0244	0.524	0.6711	0.2962	-1.5081	0.5463	-0.1552	-0.3532	0.5312	-1.0357	-0.6127	0.6617
"1554234_at"	-0.3248	1.0564	-1.6526	0.5172	0.0243	0.6686	0.239	0.3881	-0.5255	0.2348	-1.6013	-0.1027	-1.5828	0.5394	0.1812	-1.0093	-1.9564	0.1064	-0.049	0.1923	-0.3219	-1.4808	-0.4221	-0.0243	-0.0969	0.0708	0.3986	0.8368
"1554235_at"	1.0128	-0.9684	-0.0846	0.1802	0.7643	-1.6249	-0.192	-2.2939	-1.6953	0.8567	-0.4732	1.2873	0.2068	-1.4439	-1.6113	0.0845	-0.1917	0.3404	-1.6721	1.0755	-1.9787	0.8713	0.8695	-0.2155	-2.293	0.1741	1.311	0.2838
"1554237_at"	0.5328	-1.2813	0.5004	-0.7079	0.3741	-0.0776	0.0326	-0.0914	0.4079	-0.0578	-1.5802	-0.0326	0.8821	0.1121	-0.1344	-1.0935	0.4749	-1.6055	0.3686	-0.0731	0.0587	0.1588	-0.041	1.0511	-0.2382	-0.0948	1.4278	0.3342
"1554239_s_at"	0.5443	0.0893	0.341	0.3853	-0.1536	0.5382	0.3778	-0.2171	-0.5776	0.1542	-0.1543	-0.0854	0.5067	-0.609	-0.0177	-0.2918	0.0177	1.172	-1.1026	-0.1184	0.9261	0.2556	-0.8492	-0.4793	-0.0339	0.0887	-0.0433	0.0323
"1554240_a_at"	2.2673	-1.914	1.326	-1.2371	2.3858	-0.978	0.3756	-0.7246	1.6618	-0.8077	0.8921	-0.3756	1.0711	-1.0839	1.5278	-0.749	0.7079	-1.3805	1.2833	-1.6589	2.526	-1.5506	1.6057	-0.8985	1.4987	-0.9545	1.8048	-1.2655
"1554241_at"	0.2204	0.2688	0.0648	-0.0611	-0.5098	0.5292	-0.874	-0.6202	0.4047	0.1799	0.0616	0.3514	-1.3883	-0.459	-0.6769	0.8532	0.0087	0.149	-0.0997	0.0562	-1.0942	-0.0713	-1.4196	-0.9693	0.2443	-0.0087	-0.8702	0.1627
"1554242_a_at"	-0.6906	1.636	-0.4271	1.2622	-3.0572	1.6749	-3.4811	0.6249	-0.5891	0.6742	-1.4221	2.8637	-4.3507	1.7523	-0.3	0.9705	-1.0272	2.5865	-1.026	1.4193	-0.3049	1.6104	-2.7272	0.3	-0.5391	1.8316	-1.7056	3.3014
"1554245_x_at"	-0.0039	0.0211	-0.5071	0.4508	-1.1345	-0.1827	0.0761	0.5906	-0.066	0.1313	-0.9117	0.4412	-0.5805	-0.5299	-0.3672	0.3139	0.0012	0.3793	0.2971	0.4606	-0.5942	0.115	-0.2755	-0.0012	-0.0467	0.6651	-0.4664	0.5034
"1554246_at"	-4.7619	0.5965	-0.5042	0.3047	-1.2674	0.0762	-0.3292	0.2834	-2.8969	0.3011	-5.2689	0.3901	-0.2711	0.3939	-0.0484	0.2382	-0.5394	0.4139	-1.5822	0.3375	-0.5255	0.0484	-0.0998	-0.5055	0.8279	0.378	-0.4368	0.1248
"1554248_at"	0.3175	0.3008	-0.4951	0.1842	-0.3196	-0.6881	-0.2811	0.7075	-0.7089	0.3328	-0.1283	-0.6253	-0.0722	0.4571	-1.5987	1.1967	-0.5598	0.0835	-0.7342	0.7623	0.0361	0.261	0.1709	0.3893	-0.57	-0.0361	-0.1734	0.486
"1554249_a_at"	0.1158	0.0828	0.7516	0.4181	-0.1026	-0.2633	0.9278	-0.3215	0.3586	-0.2403	0.2352	-0.657	0.7484	-0.1945	-0.011	-0.5306	0.6789	0.5686	0.2411	-0.4993	-0.0751	-0.9148	0.011	-1.0161	0.6158	-0.236	0.2953	-0.7189
"1554250_s_at"	0.2745	-0.054	-0.2157	-0.6207	0.0252	0.6951	-0.0317	0.9801	-0.1112	0.3507	-0.0252	0.8347	-0.0611	0.3097	-0.0732	0.777	-0.339	-0.2081	-0.0354	0.5485	-0.1788	0.5675	-0.0789	1.187	-0.3302	0.6754	1.2719	0.6383
"1554251_at"	-0.3263	0.1767	-0.016	-0.1222	-0.7142	0.4242	-0.3684	-0.1658	-0.2671	0.1618	0.1725	0.2073	-0.3895	0.2457	-0.166	0.8461	0.3162	-0.0063	-0.6329	0.6074	-0.4481	-0.0931	0.1572	0.7076	-0.1859	0.7307	0.0063	0.9664
"1554252_a_at"	-1.5829	0.8386	0.658	-0.8511	-0.8659	1.0371	0.2916	-3.2848	0.0759	-4.0182	0.7436	1.4068	-1.8005	1.2632	0.5707	0.4521	0.0391	-0.0391	-0.4184	-0.2785	1.0562	-2.8905	-0.5687	-0.2908	-1.2088	1.2113	-1.602	0.3871
"1554253_a_at"	-2.1824	1.121	0.2601	-0.323	-0.8246	-0.6166	0.2164	0.3023	0.2804	0.6155	-0.7446	0.5059	-1.0513	0.8329	-1.0821	-0.2259	0.03	-0.1449	-0.1657	0.9478	-0.03	-0.2598	-0.1623	1.1108	0.5848	0.498	-0.8579	1.0893
"1554256_a_at"	0.2527	-0.7692	0.3969	-0.0359	-0.0155	0.2456	0.1591	-1.9014	-0.2647	-0.4289	-0.1925	0.7441	0.4244	-0.0391	0.227	-0.4063	-0.2118	0.1113	-0.068	-1.2419	0.7631	-2.2706	0.4421	-0.9344	0.0155	0.318	0.1388	0.2218
"1554258_a_at"	2.5145	-0.5444	0.0371	-0.136	1.4072	-3.9329	-0.0142	0.1587	0.9271	-3.0386	0.2574	-1.0356	0.4256	-2.8496	-0.4264	-0.4522	0.11	-3.4509	0.9136	0.2261	0.9153	-0.6672	0.14	-3.0064	-0.7764	0.0142	0.3101	-0.8289
"1554259_at"	1.3603	0.0663	-0.412	-0.5522	1.5117	-1.0774	-0.5273	1.2639	0.6128	-0.5093	0.7168	0.5004	-0.75	-0.3703	1.8527	2.2053	-0.5159	-0.6684	0.5915	-0.0663	-0.2865	-1.1141	1.1208	-0.4309	1.0338	1.0706	-0.5453	0.2633
"1554260_a_at"	0.4001	-0.571	0.6437	-0.2316	0.7836	-0.6662	0.5869	-0.2815	0.7204	-0.8831	0.5677	0.1354	0.3135	-0.1606	-0.37	-0.6534	0.3278	-0.1354	0.7431	-0.5286	0.7588	-0.3238	0.6047	-0.6697	0.3956	-0.677	0.6067	-0.3405
"1554261_at"	0.8101	0.2909	0.5135	0.9168	-2.9443	-0.8608	-2.4769	0.828	-0.4717	1.354	-0.0816	-0.3131	0.592	-0.5012	-2.7937	1.0092	0.0816	-1.5671	1.8699	1.3926	0.3753	-2.4233	1.2631	-1.6541	1.4189	-2.0362	-0.7919	-1.7559
"1554262_s_at"	-0.1617	0.8111	-2.4341	0.5395	-1.5023	-2.6009	-1.6385	0.8092	0.5273	-0.092	-0.8076	0.0229	-0.5533	0.3962	-0.6476	0.4626	-1.1022	-3.0579	-0.0229	0.6826	0.4591	0.4436	0.0663	-0.9303	0.0563	0.8155	0.6697	-2.3914
"1554264_at"	0.0658	-0.214	-0.1267	-0.6318	1.4581	-0.0158	-2.9489	0.9219	-0.683	1.0453	-0.4215	0.7791	0.0158	0.0758	0.6039	0.4608	-2.7181	0.9313	-0.5087	-2.1263	0.6596	0.5535	-2.1448	-0.054	-1.0471	0.4358	-1.6365	1.3541
"1554266_at"	0.0124	-0.2511	-0.0596	0.5973	0.0078	0.124	-1.6287	0.7363	-1.5349	0.8672	-1.7502	0.4177	-0.0398	-0.389	-0.9177	-0.3356	-0.2878	0.2448	-1.1679	0.6182	0.1687	-0.2521	-0.0078	0.2496	-0.2748	0.7573	0.9783	0.7694
"1554268_at"	-0.8044	0.1074	-0.074	0.2996	0.1608	-0.3534	-0.1575	0.2756	-0.3354	0.516	-1.1442	-0.2609	-0.8266	0.1858	0.074	0.7281	-0.3344	-0.4878	-0.5942	0.3382	-2.5655	0.2835	-0.2595	0.282	0.1275	1.135	-3.3859	0.3165
"1554271_a_at"	0.7448	-0.0035	0.3052	-0.8574	1.0494	-0.6995	0.6181	-1.3597	0.1744	-0.5854	0.3822	-0.7009	0.7026	-1.3315	-0.0243	-0.3096	0.9675	0.0838	0.7632	-0.553	0.8852	-1.2859	0.2761	-0.9569	0.0035	-0.5672	0.7612	-1.1491
"1554272_at"	0.2244	-1.5441	-3.4542	1.3782	1.6608	0.4682	-2.6599	-0.2244	-1.29	2.1077	-0.5544	1.2766	1.6952	-0.7319	1.6254	-1.2003	1.0336	-2.8054	-1.898	-0.6571	1.3065	-1.9663	-1.1876	-0.6228	1.0474	0.9675	1.5264	0.7152
"1554273_a_at"	2.0105	0.5759	-0.6582	-1.2579	-0.3228	-1.9948	1.4562	-2.2172	0.8543	0.6412	-1.8104	-1.7294	1.6462	-0.0162	1.7342	0.3451	1.6855	0.9105	2.3096	0.0162	2.4175	-0.163	2.7373	-3.0645	-0.0305	-2.3843	-0.8371	-0.2458
"1554274_a_at"	0.075	-2.7042	0.0224	-0.3211	-0.4494	0.2844	0.2919	0.8327	0.0817	1.0969	-0.0101	1.0333	-0.8738	0.1312	-0.7355	-1.0918	-0.1338	-0.2891	-0.5491	0.7785	-1.934	0.7475	-0.4919	0.2301	-0.0877	-0.8988	0.0101	0.2868
"1554276_at"	-1.0331	2.9839	0.4824	-0.0869	-1.3889	-0.1554	0.317	0.695	0.5544	0.9417	2.7839	-0.734	-0.3972	-0.6438	-0.8768	2.5013	-1.056	0.0869	-1.4981	-0.7069	2.088	-0.797	-1.1523	2.4449	2.2137	2.1183	-0.2528	0.2722
"1554277_s_at"	0.1775	2.4628	-0.9064	-0.2483	-0.8076	-0.3546	0.5032	3.1969	0.946	0.3128	-0.7576	-0.2985	-0.9939	0.3309	-1.703	-0.7044	-0.1292	0.0232	-0.0232	3.687	0.7421	-0.7414	-0.1417	0.6366	0.6151	2.2899	-0.1831	0.1102
"1554279_a_at"	0.4901	-3.1449	0.0323	0.3646	-0.2129	-0.5251	0.6799	-0.0174	0.3459	0.9454	0.2302	-0.234	0.9379	-0.7851	0.4395	-0.223	-0.0286	0.2569	0.079	0.0174	-1.5396	-0.5015	-0.728	-1.1573	1.1789	-1.5065	0.5411	-0.7184
"1554280_a_at"	-0.3502	0.7644	0.1972	1.0088	-0.3646	0.7967	-0.081	0.081	-0.8429	1.0261	-1.0068	-1.1667	-1.2652	1.0945	0.2396	1.3231	0.5164	0.3105	-1.0382	0.4678	-3.7465	-0.6262	-1.2852	0.1729	-0.7103	0.7387	-0.6742	-0.1659
"1554281_at"	-4.6724	0.5621	-3.3273	0.0255	-3.7746	0.5628	-4.7811	0.7289	-3.0859	-0.009	-1.9357	0.3671	-5.1276	0.5678	0.009	1.064	-1.0122	-0.0456	-0.8548	0.5881	-4.8041	0.6573	-5.0027	0.3776	0.2864	1.2548	-4.7971	1.3886
"1554283_at"	0.9003	0.2599	-0.4475	-1.3283	-0.4489	-0.4121	-0.2858	0.5277	-0.2271	0.2093	0.0962	0.1181	0.2881	-0.925	-0.0089	0.4625	0.9454	-1.7217	-0.3668	0.3285	-0.2794	-0.0764	0.0535	0.3297	-0.6472	-0.5883	0.0089	0.0128
"1554285_at"	1.9119	0.1505	1.046	-1.3331	1.0336	-1.3663	0.8994	-1.1855	-0.3308	0.2643	1.1868	1.3608	1.3092	-1.0195	0.6599	-0.618	1.7814	-0.9033	1.0551	-0.4466	1.0669	-0.4679	-0.2752	-0.9261	-0.431	0.0069	-0.0069	-0.6927
"1554286_at"	0.3281	0.1138	-1.9491	-0.5424	0.3217	-3.1375	-1.4016	0.0957	-2.1042	0.7763	-1.2268	0.0231	-0.0231	-0.1076	-2.4843	0.3869	0.5379	-0.0268	0.0646	0.2598	-2.6423	-0.2316	0.2528	0.4296	0.1747	-0.7174	0.1129	-0.562
"1554287_at"	0.53	-0.113	1.1134	-0.4823	-0.3106	-0.3882	1.2444	-0.1894	0.0902	-0.0176	0.5628	0.6244	-0.181	-0.6289	0.2361	-0.2336	0.314	-1.1364	1.9397	0.1412	0.364	0.3513	-0.96	-0.1098	0.8833	0.0176	-0.1546	-1.9568
"1554288_at"	-0.2091	-1.7486	-0.7704	-2.0866	-0.7821	0.6364	-0.0897	-0.9781	0.2001	1.5131	0.2534	0.6803	-1.8925	0.8863	-0.7073	0.5904	-2.46	0.0897	0.5333	-1.0224	1.6651	-1.3597	-0.4901	0.7668	0.3082	1.3164	0.9342	-0.6079
"1554290_at"	-0.3147	-0.2212	-0.3285	1.0086	0.2953	0.3931	0.0434	0.251	-0.1105	0.2885	-0.0666	-0.0434	-0.4269	-0.329	-0.1809	0.242	-0.1723	0.496	0.3447	-0.0594	-1.9877	0.0732	-0.175	-0.2966	0.5858	0.0673	0.4851	0.1874
"1554291_at"	-0.8478	-0.8646	0.2013	-0.3549	-1.1668	0.1061	0.3323	0.153	-0.3163	0.7303	-0.3634	0.7436	0.1844	0.2192	-0.1041	0.642	0.0736	0.1688	-0.0736	-0.1289	-0.683	0.3738	-0.076	0.2505	-0.6805	0.438	-2.3819	-0.3925
"1554292_a_at"	-0.355	0.3196	0.7066	-0.0578	0.4386	0.1287	0.4496	0.0686	0.0057	0.0286	0.3281	-0.4425	-0.1797	-0.0242	-0.7888	0.5054	0.4448	0.612	0.4375	-0.1017	-0.0891	-0.0057	0.2648	-0.4003	-0.3462	-0.5844	-0.2469	-0.6146
"1554293_at"	0.0298	0.9052	1.352	0.7262	1.0102	-2.026	-0.1135	-1.8028	0.8207	1.7587	1.1144	-2.0149	1.3212	0.8045	-0.0298	-2.7508	-1.0085	1.5337	0.4846	0.7773	-2.3672	-2.2434	1.4833	-2.5833	-0.3691	-0.4187	-3.9399	-0.3206
"1554294_s_at"	0.826	1.2581	-1.0976	0.2287	-0.251	0.751	0.6865	-1.4385	1.015	0.0334	-0.2859	-2.6664	0.4284	-0.2402	0.1756	-0.8448	0.7532	-0.4695	0.416	0.3505	-1.4983	-2.1995	0.8242	-0.0334	-1.2683	-0.2194	-3.243	0.922
"1554295_x_at"	0.5703	-2.8029	0.1806	0.5054	-2.5973	0.7781	0.0959	-2.5315	-0.8683	0.6302	0.2655	-3.6234	0.4077	-0.0504	0.4398	0.3218	0.0157	0.4652	-2.676	-2.7698	-2.6109	-0.0157	0.4565	-0.5809	-0.3247	-2.3285	-3.8104	0.9012
"1554296_at"	0.3819	1.645	-3.6224	-2.8461	-1.3051	1.4217	0.4435	0.8512	-3.612	1.6189	-3.5242	-1.7856	-2.351	0.6284	-2.5877	2.6321	1.5803	-0.3819	1.3672	0.7285	0.6437	1.3964	-2.6597	0.487	-2.1368	-0.9301	-3.5335	-0.7844
"1554298_a_at"	1.0655	0.3862	-0.6003	-3.6553	-0.6301	0.6266	-3.5039	1.5719	-2.3008	0.219	-0.3761	0.9563	-3.9655	-1.4692	0.0849	0.6819	-3.9914	-0.2194	-0.6664	-0.3821	0.8727	1.36	-0.0849	0.8516	0.7288	1.2031	1.0071	-2.8196
"1554299_at"	0.3218	-1.2423	1.7284	1.6571	0.5816	-0.8347	0.066	0.2496	-2.2153	-1.4897	0.9016	0.7972	-0.3284	0.5341	-0.8248	-0.066	-0.2524	0.2811	-0.4422	-0.5299	-0.5619	2.2603	-1.9079	-0.7002	1.8957	1.956	-1.5872	0.8239
"1554300_a_at"	-0.8983	2.6999	-0.9442	3.3956	-1.2037	2.5503	-0.426	2.9407	-2.9568	1.4195	-0.0838	2.3614	-1.322	1.8153	-2.4891	0.0281	-1.0459	3.2891	-0.0281	2.7811	-1.6275	1.8738	-1.8982	0.9919	-0.9252	1.5499	-1.5086	1.3924
"1554301_at"	-0.699	1.2339	0.8336	-2.1601	1.2464	1.5125	1.5534	-0.8989	-3.4487	-0.9343	-3.0513	1.7237	1.6788	1.3412	-0.1168	-0.0194	-2.8423	-0.9012	-2.078	-1.043	-0.7966	2.1938	0.9196	0.0194	1.3282	2.5646	-1.3675	0.0981
"1554302_s_at"	-0.7925	1.2193	-0.4491	1.097	-0.1087	1.0062	0.1586	0.2582	-0.9034	0.3473	-1.473	-1.2668	-0.9945	-0.6448	-1.5013	1.6757	1.1569	-0.227	1.0108	-0.2033	0.6392	-1.0446	-1.525	1.1663	-0.0769	0.178	0.0769	0.8743
"1554303_at"	0.0179	-0.1634	0.2329	0.2703	0.1362	0.4258	0.7925	0.0234	-0.3183	-0.753	0.1248	-0.0868	-0.0963	-0.2806	-0.0179	0.2268	-0.6432	-0.2886	0.3962	-0.9358	0.4936	-1.1155	-0.1274	-0.5702	0.738	0.3392	0.3999	-0.5559
"1554305_at"	0.6436	-2.2974	-0.0271	-0.4084	0.23	-0.2348	0.5315	0.0271	0.0327	0.8907	0.0775	-2.0373	-0.8758	0.1434	-0.5679	1.2119	0.5742	-1.0557	0.7541	0.6791	-0.4062	1.119	-0.1946	-0.4157	-0.4149	0.2955	-0.0865	-0.3594
"1554306_at"	-0.1698	-0.722	-0.539	-0.2035	0.0219	0.7236	-0.7346	0.1776	-0.0219	0.4483	0.1128	0.0655	0.0778	-0.0633	-0.3745	0.9881	-0.8627	0.5318	-2.3799	0.993	0.4662	-0.2829	-0.2611	0.2497	-0.515	-1.6523	0.6738	0.7468
"1554307_at"	0.2346	-0.0158	1.084	-0.4162	-2.4334	-0.9897	0.5316	-0.9511	0.065	-1.0558	-0.4601	1.2276	1.1625	-1.7556	-2.1648	-2.5423	-3.4856	-0.9192	-2.8739	0.2813	1.1936	0.8148	0.683	-1.5636	0.0158	1.0191	0.1454	0.8291
"1554308_s_at"	-0.8915	0.6443	0.3119	2.7399	-5.073	2.0261	-2.6498	1.2209	-0.4569	0.95	-0.582	0.844	-0.4959	1.8	-2.9035	1.4845	-1.3211	3.3054	-1.4055	0.4097	-4.3761	0.0107	-0.0107	1.3849	-1.0223	0.4508	-1.3731	-0.7036
"1554309_at"	0.6383	0.0716	-2.4214	-1.1606	0.1691	-0.2115	-0.553	0.3026	0.4513	0.5866	0.1553	0.4728	-0.3307	-2.2602	-0.0716	1.0444	-0.7122	-0.5402	-0.6611	0.5147	-2.4053	-0.8314	-2.0952	0.4877	-1.0443	0.5763	0.5622	1.2491
"1554310_a_at"	-0.6486	0.1203	0.4345	-0.2999	-0.3027	-0.4223	1.0039	0.4979	-0.013	0.013	0.4518	0.5233	-0.2909	0.0282	-0.4526	0.0517	0.1719	0.5695	-0.2011	-2.5462	0.8667	0.2589	-0.5164	-0.3036	-0.2982	-1.0555	0.2463	-1.1767
"1554311_a_at"	-0.3875	-0.0464	1.0719	0.4244	-0.0143	-0.364	0.4145	-0.3408	0.2666	-1.3096	0.0143	-2.9764	0.6966	-1.1495	-1.3027	-1.5029	0.7331	1.0682	0.9509	-3.4107	0.2926	-1.2227	0.6179	-4.6552	1.0029	0.212	0.02	-0.9989
"1554312_at"	0.0048	0.2245	-1.1581	-0.3751	-0.3032	-0.0245	0.009	0.3607	-0.2289	0.4478	-0.3027	0.237	-1.3628	0.649	-0.8123	0.9663	-0.075	-0.2597	-0.592	-0.2273	0.2097	0.5549	-0.3934	0.3212	0.0387	0.1892	-0.0048	0.5312
"1554314_at"	2.7168	-0.2521	-3.9092	-0.729	0.4536	-4.6817	-0.4446	-1.2573	-0.0036	-3.656	1.4152	0.6659	0.0036	0.1745	1.2242	0.0871	0.2072	-1.8274	-2.761	-0.2976	-0.2586	0.0494	-0.1121	-0.2116	0.1191	0.6124	0.7298	0.8187
"1554316_at"	-0.3098	-0.2861	0.2299	-0.1165	0.0726	0.5735	0.2447	0.8534	-0.298	0.5166	-0.3778	0.1784	0.0866	-0.0344	-0.0438	0.4619	-0.8521	-0.5671	0.1889	0.3049	-0.5766	-0.6583	-0.4568	0.0344	-0.2592	0.5898	1.3896	-0.1641
"1554317_s_at"	-0.2128	0.0754	-0.1471	-0.1686	0.2784	-0.0822	-0.4601	0.4162	-0.0613	0.0239	0.2306	-0.5185	-0.5132	-0.7485	-0.218	0.7204	0.4174	0.2676	0.5306	-0.0239	0.2341	0.2656	-0.3034	-0.7156	0.574	0.4428	-0.1156	0.1719
"1554318_at"	-1.0893	-0.0877	-0.4473	0.2928	0.0064	-0.0064	-0.0432	0.1148	-0.301	0.2511	-0.1676	0.2251	-1.0045	0.6282	-0.6608	0.2785	-0.0417	-0.8911	0.2925	1.1863	-0.0782	0.5404	0.2365	0.5881	-0.6868	0.8355	0.3775	-0.3539
"1554319_at"	-1.0775	0.2318	-1.1018	0.3939	2.6317	2.9871	-0.5308	-0.7842	0.4148	0.3396	-1.1151	-1.1547	-1.0875	2.7525	4.0019	3.8237	3.691	2.2969	-0.2375	-0.6733	-0.7254	-0.4006	2.1478	-0.2318	2.1301	-1.1387	0.836	-0.8637
"1554321_a_at"	-0.37	0.7341	0.0829	0.316	0.0969	0.6742	0.2256	-0.0758	0.2364	0.5255	-0.6203	-0.5225	-0.0009	0.0944	-0.299	0.1283	-0.1901	0.554	-0.5699	0.1494	-0.6108	0.0009	-0.0201	-0.6606	-0.2645	0.0729	-0.2659	-1.0615
"1554322_a_at"	2.4293	1.7873	-1.1212	1.8828	-1.8122	-0.0321	-0.6675	-1.2865	-1.1642	-0.9225	-0.1085	-0.0873	2.0933	1.1542	0.1082	1.9719	1.2606	1.7511	0.154	0.4904	2.4478	0.0321	-0.102	-0.5821	-0.7638	-0.9819	0.692	-1.3827
"1554324_s_at"	-1.3157	0.2129	-1.0486	0.6082	-0.9356	0.5731	1.1198	-0.4445	-0.1596	0.2258	-0.8486	-0.3572	-1.0909	0.7259	0.691	-0.3178	-0.0041	0.6903	-0.0586	-0.1053	0.4401	-0.6111	0.7435	0.2967	-0.4114	0.0041	0.0451	0.2701
"1554325_at"	-0.2837	3.2641	1.2679	-1.2912	-0.8793	-0.3977	0.0936	0.617	-1.2098	0.1064	-1.5986	-1.0736	-1.085	0.6211	0.5744	-0.1854	2.2294	-0.966	2.0478	0.1901	2.1557	-0.9251	-0.8814	1.0343	2.352	-0.0936	2.3756	-0.5368
"1554327_a_at"	0.6725	-0.8828	0.2853	0.3119	0.5661	-0.9641	0.2506	-1.2039	0.6989	-0.1579	0.5591	-0.6139	0.1579	-0.5931	-0.162	-2.2839	0.4391	0.4373	0.3564	-2.0987	0.26	-3.0275	0.9137	-1.1765	0.2005	-1.09	-0.2202	-2.5389
"1554328_at"	-1.1061	-0.2891	-0.3862	-0.5147	-2.7436	0.8736	0.507	0.3854	0.1961	1.1962	-0.8772	-0.387	-0.2732	-0.5314	0.2691	0.6222	-2.2763	0.082	0.3511	0.0499	-1.5931	0.3155	-0.0499	1.0142	-0.4046	0.1397	0.6782	-3.497
"1554329_x_at"	-1.5045	-1.374	-1.3186	0.6909	-1.5906	0.9685	0.2943	1.2211	-0.4571	0.7488	-0.2984	0.026	-3.4375	0.2031	0.2719	-0.3542	-0.0659	0.7589	-3.0395	0.9431	0.4147	-0.1221	0.4388	0.7728	-0.026	-0.1898	-0.1103	1.4235
"1554331_a_at"	1.4349	-0.8978	-1.609	1.7267	2.348	-1.6897	1.9225	-0.981	-0.7793	1.9558	-2.0934	-1.4734	-1.1273	-0.4472	-2.3961	1.1056	1.3026	-0.4738	-1.2164	1.2421	1.976	0.1809	-1.7532	1.7401	1.5664	1.8914	1.4527	-0.1809
"1554332_a_at"	-0.5341	0.2641	0.2885	-0.3068	0.5606	-0.0987	0.6339	0.301	-0.3419	1.074	-0.1103	0.631	-0.0907	-0.1684	-3.3063	0.42	-0.3615	0.0097	0.9189	-0.2705	-0.8711	0.6465	-0.8443	0.421	0.1504	0.4571	-0.1687	-0.0097
"1554333_at"	-0.8759	0.0887	0.7022	0.1779	0.6067	0.0059	1.7861	-0.0059	-1.1127	-0.2286	-1.4889	-0.0138	-0.9703	-1.2829	1.321	0.515	1.2072	0.5259	0.1787	-1.4433	0.518	0.0655	0.4793	-1.9981	-1.2405	-1.3868	-2.1092	-0.181
"1554334_a_at"	-0.6325	0.6688	0.707	0.3215	0.4552	-0.5712	1.5664	0.2678	-0.5571	-0.0219	-0.8672	0.2252	0.0219	-0.7522	1.1427	0.7474	1.3234	0.7173	-0.6302	-0.5443	0.6096	-0.0925	0.318	-0.1502	-1.1503	-0.2715	-1.9474	-1.0514
"1554335_at"	0.5936	1.4848	-1.7519	0.2763	0.5783	0.8362	-2.3707	0.0004	-0.0004	-2.4138	-0.1474	-1.9883	-2.9436	0.1962	-0.396	-0.3702	0.7354	-0.9247	0.5731	-1.5474	0.7995	0.4154	0.9666	0.2687	-3.1786	-0.2402	0.4047	-0.2805
"1554337_at"	-0.4825	-0.21	-1.5253	2.2849	0.0067	2.4511	-1.7206	-0.0067	-2.1082	2.1225	-0.8419	0.0676	-1.3752	-0.6379	0.6001	1.0888	1.7949	1.7243	-2.0399	1.4677	1.5988	1.5747	-2.5041	0.1176	-1.8371	-1.1677	-2.518	2.2583
"1554339_a_at"	-0.1253	-0.2266	1.1868	0.6405	0.0039	0.2354	0.9558	-0.9623	0.3516	-0.2357	0.2238	-0.4768	0.7844	-0.3602	-0.5963	-0.2925	0.8909	0.9142	0.2672	-0.2696	0.6947	-0.9213	0.4358	-0.9754	0.5145	-0.6296	-0.0039	-1.4656
"1554340_a_at"	0.852	-0.6818	1.2245	2.3669	-1.4753	1.3573	-1.2882	0.4229	-0.4992	0.0019	0.4931	2.1721	-1.9787	-0.0019	-1.3427	0.7236	-2.2089	0.3534	-1.1999	0.5012	-1.4264	-0.3135	1.927	0.9205	-2.1022	-0.7662	1.6085	-0.2484
"1554341_a_at"	0.2567	0.0369	0.4959	0.2109	0.3032	-0.0369	0.1272	-0.6801	0.5099	-0.3455	0.7902	-0.3596	0.1865	-0.2772	-0.5029	-0.1225	0.8747	0.5711	0.8988	-0.1296	0.5463	-1.2096	-0.6778	-0.8364	0.7389	-0.9112	-0.3094	-0.8995
"1554342_s_at"	0.283	-0.0184	0.1936	-0.5171	-0.257	-0.0639	0.1215	0.0184	0.2641	-0.1451	0.3408	-0.0827	-0.049	0.1502	-0.4789	0.2478	0.286	0.221	0.6125	0.1577	0.2265	-0.4086	-0.635	-0.3692	0.2678	-0.3749	-0.4	-0.5463
"1554343_a_at"	-0.2943	0.1921	-0.994	1.95	-1.2714	1.1578	-0.7479	1.0127	-1.7072	0.8354	-1.9281	1.1227	-0.2199	1.3649	-1.6934	1.4959	-1.1666	1.9936	-0.35	1.6296	-0.7814	1.3429	-3.6887	0.9378	-1.5356	1.1392	-0.1921	1.5628
"1554344_s_at"	0.6053	-0.4798	-0.0032	0.1851	0.3351	0.1601	-0.1262	0.1095	0.0827	0.1693	-0.0825	-0.2085	-0.2195	-0.5389	-0.1735	-0.1604	-0.127	0.0032	0.5032	-0.041	-0.5422	0.2341	0.2969	0.0325	0.6767	0.2572	-0.2642	-0.0068
"1554345_a_at"	0.4584	-0.7061	0.0726	0.0089	0.815	-0.1134	0.3255	-0.6488	0.1277	-0.4828	-0.0499	-0.2611	-0.0062	-0.1489	0.0062	-0.5185	0.4376	0.4524	0.6941	0.1081	0.7586	-0.898	0.2407	-1.0653	0.617	-0.2464	-0.3361	-0.8415
"1554346_at"	-0.016	-1.2964	-0.6927	0.1743	-1.3537	0.1459	-0.6422	0.1944	0.016	0.1101	-1.0753	-1.3544	-1.6265	0.3345	-1.5605	0.2521	-1.5815	-0.0941	1.7472	-1.0072	1.2645	1.7439	1.5154	0.6245	-0.0638	-0.079	1.3946	0.1474
"1554348_s_at"	-1.1457	0.1255	-0.5215	0.3705	-0.2535	0.0165	-0.1511	0.1143	0.1829	0.046	-0.1233	0.2506	-1.0783	-0.3565	-0.0414	0.2208	-0.6623	0.0511	-0.0165	0.4945	-0.1734	-0.1437	0.3059	0.1221	0.4314	-0.4377	-0.7344	0.3902
"1554349_at"	-0.5709	0.7984	-1.5413	-1.0219	-0.7739	-1.0647	1.1172	0.405	1.5452	-0.5219	-1.3631	-0.3956	1.8409	0.3295	-1.0356	1.1618	-0.0841	0.0841	-0.785	0.9107	-1.5023	0.1327	-1.3004	0.9071	-0.6311	0.3793	1.4408	0.4761
"1554351_a_at"	0.3847	-0.3408	0.2954	-0.0842	0.5248	-0.172	0.2344	-0.6905	0.4268	-0.0562	0.6947	-0.0609	0.9145	-0.6107	0.0534	-0.4608	0.5932	0.0847	-0.0875	-0.5385	0.3655	-0.9797	0.587	-0.8996	0.3855	-0.0534	0.3153	-0.4292
"1554352_s_at"	0.5744	0.2192	-0.1243	0.1206	0.1542	-0.504	-0.0317	0.4492	0.2325	-0.3114	0.0626	-0.2793	0.3413	-0.2889	0.4882	-0.1096	0.0127	-0.2105	0.0941	-0.197	0.2694	-0.3098	0.6403	0.2697	-0.0127	-1.0969	-0.312	-0.1034
"1554354_at"	0.563	0.591	-0.8208	0.35	0.5976	0.1227	-2.567	-1.2516	-0.0922	-1.3921	-3.2079	0.1303	-2.6298	1.7756	0.1695	1.2977	-1.6408	-0.1965	-0.6394	0.1245	-3.0368	-1.3411	0.0922	-2.5819	0.759	-1.1661	0.3122	1.2628
"1554355_a_at"	-1.9393	0.6405	-4.3178	1.5541	-1.5173	1.6775	0.6022	0.7363	-0.212	1.0691	-2.0703	1.753	1.3628	-0.084	0.9444	-1.6975	-0.0473	-0.794	0.0473	-1.0715	-0.3961	-1.7795	-2.0024	0.487	0.3742	0.6127	-1.6332	1.5939
"1554356_at"	-1.3944	-0.9185	-0.0375	-1.0173	0.655	1.2443	0.0167	1.0943	-0.0167	-1.587	-0.7136	-1.5718	0.3776	1.2273	-0.5576	-1.6455	1.6497	0.6577	-1.1119	0.4849	0.762	-1.0911	0.1019	1.0225	-2.032	-1.5408	0.2893	1.4912
"1554360_at"	0.7952	-2.9456	1.2206	-0.6935	0.2488	-0.1334	0.6099	-1.9262	0.5569	-0.1111	1.0097	-2.2146	0.8279	-0.2911	1.0756	-0.7692	1.3279	-0.1242	0.6744	-0.8887	0.2323	-0.6868	0.1111	-0.7093	0.4449	-3.1018	0.2587	-0.44
"1554362_at"	0.7586	-2.6255	-0.723	-1.3654	-2.0386	-1.2688	1.0289	2.5181	-1.8599	2.0256	-2.1322	2.4201	-0.2261	1.3734	-2.9874	0.508	0.0289	0.8615	0.9285	1.116	-2.2881	-1.2756	-3.6677	1.1931	-0.0289	-0.1648	0.9884	1.6912
"1554364_at"	1.3021	0.7082	0.3243	0.1784	-0.5244	-0.9641	-0.2876	1.1052	-0.0214	-0.655	0.0214	-0.0954	-2.7975	-0.3494	-2.9187	1.4615	-3.4837	0.7815	-0.8214	0.8187	0.3149	-3.4083	-1.9024	-1.8059	0.1621	0.3196	0.4805	0.0876
"1554365_a_at"	0.6339	-0.1277	0.4588	-0.1236	0.0882	-0.0917	-0.3234	-0.0008	0.3857	0.3031	0.3309	0.1586	0.0008	-0.3335	-0.5111	-0.0042	0.2468	0.1193	0.0231	-0.0952	0.3094	-0.503	-0.4792	-0.2276	0.5707	0.2294	-0.281	-0.6622
"1554367_at"	-0.6169	-0.0815	-0.1878	0.1002	0.1198	-0.7984	-0.9529	0.3465	0.1428	0.1732	-0.0486	0.244	-0.4276	-0.1358	-1.479	0.1423	-0.1886	-0.32	0.409	0.1141	-0.4632	0.1458	-0.5372	0.0486	0.2419	0.6356	0.2834	-0.2147
"1554368_at"	2.0581	1.0765	-1.657	0.3516	-0.5831	2.0519	-0.5883	0.0976	2.9393	-0.7853	-1.6903	-0.2778	-1.5888	-0.2839	-0.1272	3.49	-0.0976	0.7384	-2.513	3.1003	2.3499	-1.5636	1.9315	1.6419	-1.6797	-0.5277	1.8083	2.8115
"1554371_at"	-1.0565	0.0954	-0.6993	-2.3516	0.0036	-0.0036	0.6418	0.9936	0.4042	-1.9719	0.4864	-0.3071	-0.568	0.0137	0.0347	-0.3072	0.8109	-2.018	0.8324	0.0867	-0.2445	-1.1975	0.927	0.1181	-1.229	-1.9976	0.1034	-0.6937
"1554372_at"	-0.013	0.0315	-0.3443	-1.8937	-0.3918	0.468	-0.0656	1.1056	0.4885	-0.0802	-1.15	-0.3684	-1.1866	0.3013	-0.2805	0.764	-0.219	-0.3685	0.2228	0.4727	0.2435	0.2811	0.013	0.4209	-0.0161	0.4769	-0.8334	0.5211
"1554374_at"	-0.6594	0.5742	-0.8828	-0.2952	-0.0497	-0.8622	0.1648	-0.6795	0.0573	1.2382	-0.2672	0.6825	0.1612	0.0497	-1.2705	0.7716	0.8772	-0.6916	-0.2708	-1.3564	1.1284	0.3739	-0.8704	0.9065	-0.2144	1.9869	0.9827	-0.2941
"1554375_a_at"	0.7844	-0.1494	0.6279	-0.9666	0.921	-0.9555	0.9915	-0.7566	0.5519	-0.2459	1.2953	0.0259	0.66	-0.3259	0.6356	0.206	0.8905	-0.8567	-0.0259	-0.3733	-0.2744	-0.2972	0.2992	-0.6842	0.7599	-0.8036	0.6452	-0.8815
"1554376_s_at"	0.2062	0.5392	-0.5534	-0.488	-0.4282	0.0524	-0.2577	0.4669	-0.8846	0.342	-0.1257	0.4214	0.0069	0.5965	-0.1857	0.831	-0.213	0.3883	0.5733	0.3916	-0.0267	0.2616	-0.2357	-0.1163	-0.2849	0.1294	-0.5757	-0.0069
"1554377_a_at"	2.4474	-0.0977	0.4188	0.6016	-1.0569	-0.0256	-0.9436	1.5282	0.2379	-0.3682	0.1787	-0.2674	-0.6507	-0.0155	2.0131	-1.2967	-0.7324	0.0155	2.323	0.6403	0.2026	-0.1469	-0.0846	-0.7589	-1.5901	0.2196	1.8842	0.2112
"1554378_a_at"	-2.8067	0.9602	1.3955	-0.1652	0.6319	-1.8021	-1.7213	-1.3821	0.4986	-1.0567	1.1654	0.1652	0.9909	2.4022	-1.2559	1.492	-1.1215	0.4467	-1.9811	-0.6967	-0.2242	1.5354	2.3539	-1.5633	0.9279	-0.64	-0.9936	2.2204
"1554379_a_at"	0.6712	-0.2663	-1.5461	2.3628	0.0217	-0.3664	-0.2006	1.0182	0.5489	-0.2413	2.157	0.7903	-0.0462	0.6445	1.1925	0.5867	-0.3341	-0.2141	-1.4432	-0.2016	-0.5603	-0.0217	0.129	0.2665	-1.8242	0.2573	-0.8539	0.3682
"1554380_at"	-1.5537	0.9981	-2.2277	0.4427	-2.071	0.5828	0.0447	-1.6062	-0.0447	-0.1218	-1.8541	0.8947	0.1229	0.4199	0.9152	-0.802	-2.1271	-0.533	-1.6205	1.2458	-0.4577	-1.5501	0.1407	1.438	0.4574	-1.4445	0.2363	0.8047
"1554382_at"	-1.0186	1.0155	1.3872	0.5552	-0.0207	-1.0234	0.5578	-0.5379	0.4811	1.2807	-0.5051	-0.293	0.0207	-0.0863	0.3209	-1.2929	0.9542	0.2015	-1.0885	1.0338	-1.7346	-0.2854	0.2764	-2.5842	-0.0547	1.3375	0.7624	-1.8868
"1554383_a_at"	1.2494	-0.0027	2.5343	-1.1037	-0.274	0.5815	1.6747	-0.4573	-1.2387	-1.5016	2.551	0.7386	1.8045	-1.8559	-1.3015	-1.0121	0.1197	1.8158	2.2324	0.0027	0.2387	-1.256	0.2852	-1.312	1.7286	-0.7734	-0.7513	-0.5338
"1554384_at"	0.9538	0.2913	-0.3115	-0.3887	-2.3925	-0.1538	0.4209	-0.4057	-3.4724	-2.3829	0.3478	0.9011	-1.3899	0.0623	0.1222	0.359	0.4441	0.6849	0.164	0.0606	-0.7943	0.9236	-0.9431	-0.8428	-0.0687	-0.0477	0.0477	-0.2228
"1554385_a_at"	0.2845	0.5306	-1.2278	0.6471	-0.312	0.2405	0.2498	0.5372	-0.2508	0.8305	-0.9229	0.0688	-0.4576	0.0648	-0.3701	0.3389	-1.2009	0.9025	-0.5743	0.2762	0.271	-0.2881	-0.137	0.1585	-2.3697	-0.0648	-1.0687	-0.5782
"1554386_at"	-0.0599	0.1076	0.667	1.2636	0.2809	1.4301	-1.1585	-0.2931	-1.2201	-0.5611	-0.1946	-0.6129	0.4421	2.6534	-0.4351	0.3431	1.5735	2.5565	-1.1465	-0.7531	-0.6132	0.0759	-0.2741	-0.4047	0.0599	0.3616	1.2684	-1.006
"1554388_at"	0.9204	-0.9791	-0.0137	0.0137	-0.2004	0.4478	-0.2888	0.0991	-0.5522	1.0005	0.3081	-1.255	-1.7904	-0.894	-1.8052	0.8358	-0.5271	0.4387	-0.648	-0.6231	-1.783	0.8254	0.6545	0.3405	-1.4466	0.2648	1.2707	0.7605
"1554390_s_at"	1.1216	-0.0663	0.5746	-0.2864	1.1225	-0.6654	1.3264	-1.2705	0.7067	-0.8252	0.9483	-0.8559	1.3332	-0.8136	-0.2619	-0.8168	0.7122	0.2801	0.3219	-0.9929	0.8995	-1.666	0.0663	-1.9173	0.0949	-1.4013	0.1627	-1.9093
"1554391_at"	-0.0141	-0.4192	-1.7899	0.0141	1.1656	0.1856	1.0036	-1.4942	-0.2672	0.4759	0.734	-2.0687	-1.441	0.015	-1.4062	0.1949	-1.3729	0.232	-1.7493	-1.0423	1.2154	-1.5696	-1.2213	0.645	0.4458	1.6219	-3.9945	1.4213
"1554393_a_at"	0.3587	0.0123	0.3484	0.4277	-0.1329	-0.0635	0.2116	-0.3467	0.8204	-0.5324	-0.2483	0.1946	-0.0556	-0.1496	0.4488	-0.0062	0.6234	-0.1444	0.1816	0.0062	-0.0151	-0.2472	0.4873	-0.4461	0.244	0.0607	-0.2295	-0.0586
"1554394_at"	-2.2984	-2.6287	-2.8982	-1.5049	-0.8729	1.2106	0.1716	1.6235	0.5345	0.7969	-2.7205	-0.053	-3.4383	0.9402	0.8191	0.5802	0.3183	-1.7176	-3.0436	-2.5133	0.7323	0.6025	-0.0143	-0.6582	0.0143	-3.1441	0.8739	0.8926
"1554396_at"	-0.1348	0.6149	-0.2593	-0.0427	0.3137	-0.0511	-0.7346	-1.0743	-1.3427	0.6209	0.2182	0.855	-3.2396	-2.5501	0.2101	1.1008	-0.4397	-2.7498	0.5112	1.6263	0.0427	1.7515	-1.2146	-0.895	-0.6736	0.4704	0.4801	0.5365
"1554397_s_at"	0.4425	0.4639	0.7505	0.2439	0.1893	-0.0089	0.7026	-0.2574	0.3327	0.0089	0.4717	-0.3416	0.7631	-0.3445	-0.6112	-0.1922	0.7487	0.8639	-0.2427	-0.1708	-0.0165	-1.0621	-0.0944	-1.6271	0.3529	-0.5818	0.747	-1.389
"1554398_at"	1.8465	2.7602	-1.2845	-1.2506	-0.9158	0.8353	-1.42	-1.1861	-1.8935	-0.5787	2.0558	3.0481	-1.9348	-1.5022	-0.6208	0.5787	-0.8875	1.541	2.4302	-0.7219	-1.4911	1.6708	2.0179	2.0199	0.8988	0.8858	-1.1371	0.9391
"1554400_at"	0.4303	-0.6353	-2.4823	0.0982	-0.4619	-0.0716	0.0109	0.4493	-1.873	0.8628	-0.0513	1.5297	0.5326	-0.0109	-1.9481	-0.571	0.558	-2.1885	-0.0488	0.2159	1.3837	1.1059	0.6324	-1.3525	0.0475	-1.0363	1.569	-1.7812
"1554401_a_at"	-0.2784	0.3761	-0.4979	1.1572	-0.1546	-1.5138	0.0784	0.15	1.5148	-0.8569	-1.3921	2.6908	-0.0593	-0.4409	1.5319	0.6506	-0.3963	1.1649	-1.5682	-1.3868	-1.8113	0.3512	-1.3205	0.0593	2.1965	1.4947	-1.0811	2.0813
"1554403_a_at"	-2.4138	2.2969	-0.1284	0.1517	-1.5545	2.038	0.6751	0.8835	0.0083	-1.5235	0.9161	-1.3842	1.9915	-0.4825	1.0228	-0.0083	-0.4886	1.3483	-2.3282	-1.4409	0.8239	-0.5907	0.5338	1.6029	-1.5634	-0.503	0.9936	-1.5399
"1554404_a_at"	-0.4386	0.6289	-0.4022	1.0794	-0.351	-0.3787	0.112	0.4355	-0.4556	-0.4193	-0.1401	0.2697	-0.612	-0.1195	-0.4677	0.4381	-0.545	0.8535	-0.4937	0.253	0.0065	1.7245	0.047	0.2955	-0.2819	0.1087	-0.0065	0.4261
"1554405_a_at"	-1.9934	0.629	0.4938	0.9099	0.7243	0.4354	-2.7648	-2.6776	-2.1438	-0.321	1.4059	1.2203	-3.4759	1.6884	0.9602	0.4405	-1.6993	-1.1041	-2.2286	-1.101	-2.2915	-0.3191	-2.9986	1.481	0.3191	0.842	2.056	-1.681
"1554406_a_at"	2.4325	-2.5793	0.2483	-0.8809	2.2658	-2.7985	0.17	-0.958	1.1462	-0.17	1.5354	-2.5971	1.2224	-0.7849	1.1299	-1.794	1.0065	-1.0949	0.5342	-2.9127	1.5256	-0.9379	1.425	-3.6308	0.5044	-1.5271	0.713	-2.915
"1554408_a_at"	0.2502	-0.3324	1.0767	0.0876	1.5668	-1.3369	0.2191	-0.2	0.9497	-0.1423	1.0487	-0.6183	0.1814	-1.3986	1.3448	-0.4128	0.6281	-0.3471	-0.2609	-0.1748	1.4028	-1.4705	1.1696	-1.1788	1.1561	-0.0876	0.7564	-0.2015
"1554409_at"	0.8245	0.1763	1.1091	-0.6276	1.3196	-0.8535	-0.9255	0.6084	-0.6004	1.5142	-0.3317	2.9779	0.9587	-0.066	-0.8533	-0.0551	2.2773	0.0551	-0.6395	2.6559	0.9126	-0.3977	0.534	-0.1807	-2.6631	-0.6758	-0.0678	2.1253
"1554410_a_at"	-0.1758	-0.1435	0.1884	0.21	0.1349	-0.1921	0.7529	-0.0718	0.4236	0.5033	-0.0555	-0.2578	0.1556	-0.1976	0.0762	-0.2001	0.0809	0.0948	0.619	-0.0756	-0.0294	-0.1874	0.0294	-0.3551	0.2261	0.2067	-0.2684	-0.041
"1554411_at"	-0.061	0.4491	0.2984	0.9948	-0.918	0.0109	-0.1733	0.0813	-0.2154	0.2118	0.5994	0.6286	0.3799	0.3605	-0.4616	-0.7165	0.1974	0.897	0.3152	-0.097	-0.252	-0.1911	0.9517	-0.0109	-0.3824	-0.3533	-0.1789	-0.7249
"1554413_s_at"	-2.8195	-0.1381	0.8456	-0.0784	0.264	0.803	-1.6477	-2.4619	-3.7492	1.011	-0.4154	-0.3943	-0.6958	1.0824	0.4887	1.6529	-0.6341	0.7029	-0.6793	-2.2424	0.1973	0.0784	0.434	1.4608	-2.2944	0.3987	0.1909	-1.3812
"1554414_a_at"	0.5146	0.0502	-0.3228	0.0417	0.4335	-0.0417	0.666	-0.7409	0.4228	-0.22	-0.12	-0.3075	0.6596	-0.6603	-0.4194	-0.6841	0.7219	0.3107	0.2051	-0.5335	0.5559	-0.4045	0.152	-1.5477	0.9507	-0.4065	0.4096	-0.6088
"1554415_at"	0.6893	-0.0069	0.1314	0.0412	-0.0681	0.1118	-0.6205	-0.0767	0.4624	-0.1926	-0.4608	0.0069	0.512	0.0793	0.0589	-0.758	0.6419	-0.7799	-0.5784	0.2129	-0.1855	-0.4438	0.766	-0.9205	0.4811	-0.3181	-0.1071	0.3077
"1554417_s_at"	0.4844	-0.8076	0.3025	-0.1952	0.2081	-0.609	0.353	-0.8206	0.091	-0.207	0.1966	-0.8521	0.8871	-0.4366	-0.0045	-0.7331	0.5209	0.3111	0.0045	-0.7328	0.1612	-0.3241	0.3535	-1.8411	0.5253	-0.6278	0.244	-1.2283
"1554418_s_at"	-2.9996	-1.8985	-0.0686	1.368	0.8581	0.8298	1.5013	0.0265	-0.7707	-0.0265	-0.0401	-2.2774	-0.444	-2.9258	0.0812	1.5492	-2.9342	-2.6397	0.6091	0.4103	0.4866	-0.6916	0.748	-0.7655	-3.7723	0.5307	1.4373	0.9973
"1554419_x_at"	-1.6349	0.2079	-1.2285	1.2069	0.6578	-0.9984	-1.4588	2.1149	0.8668	0.7686	0.6114	-2.7861	-2.0819	1.2679	0.474	-1.0134	-2.1377	0.628	0.8306	-0.8583	-0.7642	0.6323	-1.5355	1.3993	-1.2583	-1.3183	-0.2079	1.3956
"1554420_at"	0.8336	0.5947	-2.4263	-0.4079	-2.6046	-0.2277	-1.4282	0.4432	0.1958	0.2673	2.0089	0.5202	-0.4752	-0.4608	-3.5107	1.0259	-0.7203	0.021	1.3257	0.0625	0.464	0.3416	-1.7748	0.8884	-0.6599	-0.2239	-3.2608	-0.021
"1554423_a_at"	-0.3203	0.1524	-0.2865	-0.2298	0.3371	-0.1273	-0.0663	0.0311	-0.3571	0.267	-0.4859	0.073	-0.0609	-0.046	0.2621	0.143	-0.0281	-0.1155	-0.336	0.0354	0.3991	0.2645	-0.2423	0.0281	0.0928	0.1425	0.4818	-0.0341
"1554424_at"	0.4257	-0.1247	0.4465	-0.4343	0.4678	0.2035	0.3318	-0.0007	0.4231	0.5755	-0.0311	-1.3561	0.4683	-0.174	-0.1878	-3.1871	-0.0757	0.6997	0.2256	-0.2488	0.5736	-0.4716	-0.3401	-0.0595	0.0593	0.0915	-0.0166	0.0007
"1554428_s_at"	0.2311	-0.4914	0.0824	0.0278	-0.5089	-0.3812	0.2886	-2.79	-1.0328	0.528	-0.1396	0.257	-2.9547	0.4438	-0.6345	-0.4573	-0.172	-0.3995	-0.0038	0.3367	-0.3523	0.5252	0.0854	0.6527	-0.3456	0.0038	0.347	0.4393
"1554429_a_at"	-0.5077	0.2817	-0.0224	0.1243	-0.4561	0.2324	-0.0508	0.5752	0.0224	0.1434	-0.4418	0.5974	-0.6297	0.1866	-0.0786	0.4772	-0.5235	-0.1933	-0.103	0.0955	-0.7474	0.4696	-0.2784	0.2761	-0.282	0.3342	-0.3918	0.2772
"1554430_at"	-0.4273	0.6714	-0.2845	-0.3244	0.1415	0.0081	0.1695	-0.3462	0.0795	-0.6051	-1.3209	0.4149	0.0766	-1.0188	-0.6634	0.4177	-0.5867	0.2813	0.0533	0.2989	0.1082	-0.0956	-0.0812	0.5089	0.0279	-0.0081	-0.4655	-0.151
"1554432_x_at"	-0.332	0.0834	0.0022	0.0313	0.1431	-0.1249	-0.0022	0.2233	-0.2633	0.2633	-0.4205	-0.0506	-0.155	0.1555	-0.0814	0.5362	-0.0047	-0.1688	-0.1707	0.2965	-0.3485	0.6965	-0.4223	0.4728	-0.1344	0.0842	0.2441	0.0896
"1554433_a_at"	0.2025	0.0877	0.1316	-0.0409	0.2385	0.063	0.4448	-0.5117	0.3979	-0.4127	0.5727	-0.2393	0.1385	-0.2799	-0.8358	-0.4359	0.509	0.3103	0.1443	-0.1384	0.1222	-0.6947	-0.1939	-1.3691	0.0409	-0.54	-0.097	-1.4016
"1554436_a_at"	-1.2235	1.0359	-0.5431	0.3209	-0.8766	-1.0094	-0.7246	0.8916	-1.3926	0.8005	-0.7123	0.6191	0.065	0.4013	-1.3322	0.4196	-1.974	0.1411	0.7048	0.5873	-0.895	-0.2805	-0.065	-0.105	-0.4816	0.074	0.1627	0.4425
"1554438_at"	-0.4921	0.0509	0.2459	-0.2548	-0.9272	0.1209	-0.0349	-0.4477	0.1933	-0.2164	-0.5266	-0.8304	0.6563	0.2277	-0.1012	0.61	-0.2449	0.457	0.3892	0.1627	0.5022	0.0058	-0.0058	-0.4886	-0.2482	0.2915	0.0702	-0.0569
"1554440_at"	2.2426	2.5248	-2.4025	1.9281	0.4003	0.9674	-1.229	-0.6132	2.4035	2.2651	0.3484	-0.4151	0.6618	-2.0832	0.019	2.375	-1.176	1.2318	-0.2292	-1.1123	-0.019	-0.5712	1.9979	1.8433	-1.8944	-0.135	-0.4564	-0.779
"1554441_a_at"	0.2213	0.291	-0.017	0.017	0.4557	-0.2013	0.4838	-0.3092	-0.1002	-0.4114	0.2	-0.3485	0.2456	-0.2309	-0.1565	0.1417	0.531	0.3781	-0.0371	-0.2164	0.4607	-0.6189	0.3453	-0.9363	0.0824	-0.2208	0.1963	-0.5582
"1554442_at"	0.6588	-1.427	-2.1482	-1.646	-0.0365	-1.2888	0.6586	0.6648	0.0804	-1.2782	0.8667	0.7093	0.1453	0.4737	-0.4113	0.3449	0.0365	-0.1969	1.0567	0.4108	-0.7626	0.3373	-3.6438	-0.5589	0.2893	-1.2132	-0.9359	-0.6515
"1554443_s_at"	-0.0784	-0.7107	-0.289	-2.6787	0.914	-0.3557	0.2181	-0.0775	-0.0598	-0.9497	0.832	-0.9172	1.1232	-3.3162	0.155	0.2145	0.4693	-0.0344	1.4014	-0.2046	0.4055	0.5898	0.8201	-1.8502	0.232	-2.1811	0.7932	0.0344
"1554444_s_at"	0.0072	0.291	-0.6175	-0.3887	-0.0568	0.3454	0.5677	0.3336	-0.0834	0.2675	-0.3051	0.8782	-0.1229	-0.0702	-0.2772	-0.1319	0.5945	-0.0238	0.4574	0.5348	0.1492	0.4322	-0.0072	-0.2045	-0.0575	0.2849	-0.0305	0.2786
"1554445_at"	1.2954	1.8666	2.0585	1.0162	-0.3827	-2.7195	0.9887	-1.3031	0.932	-2.8452	1.6733	-1.4238	-0.473	-1.2633	1.0073	-0.477	1.769	0.5973	0.5168	-0.9987	0.3827	-0.7693	-2.1062	-2.0081	1.3796	1.244	-1.8015	-1.6992
"1554447_at"	-0.4839	-0.2781	-0.0589	0.3467	-0.408	0.4206	-0.325	0.2535	-0.3616	-0.1154	0.3753	1.1568	0.5869	1.057	-0.7709	0.448	-0.4091	-0.099	0.0922	-0.0716	-0.9569	0.1452	-0.521	0.0589	0.9117	0.6375	-0.2669	0.8011
"1554448_at"	-2.0705	0.5729	-0.6813	-0.1859	-1.629	-0.4529	-0.34	0.7553	-0.6581	0.9113	0.3683	1.416	0.4623	0.8231	-0.1181	0.5851	-0.1223	0.3277	-0.7296	-0.0519	-1.1228	1.2352	0.009	0.924	1.0228	-0.0563	-0.009	0.1821
"1554449_at"	-0.7422	0.2087	-0.1066	0.2339	0.7416	0.4458	0.3696	-0.4421	0.223	-0.4228	0.1371	-0.4002	0.1421	-0.2289	-0.5616	0.3686	0.008	0.8896	0.8671	0.1178	-0.3155	-0.3407	-0.008	-1.0018	0.4366	-0.1583	-0.9256	-0.6206
"1554450_s_at"	0.5153	-0.0139	0.6346	0.3518	0.9679	0.0623	0.393	-0.6323	0.386	-0.3241	0.597	-0.4215	0.1216	-0.2793	-0.8342	-0.2506	1.2008	0.0139	0.5398	-0.5154	0.2049	-1.4704	-0.2873	-1.5153	0.2498	-0.6349	-0.3374	-1.0344
"1554451_s_at"	0.1115	-0.4356	0.4684	0.3091	0.8519	-0.214	0.459	-0.9421	-0.1343	-0.1601	0.2824	-0.1965	0.5491	-0.2852	-0.119	-0.6704	0.3008	0.5433	0.124	-0.1115	0.4106	-0.4931	0.4548	-0.9086	0.2694	-0.2044	0.5238	-0.6959
"1554452_a_at"	2.3485	-1.8245	3.2256	-2.3845	2.9536	-2.2698	3.2508	-1.3768	4.061	-2.1458	2.7102	-1.9714	2.9086	-2.4668	2.4838	-1.6438	3.1008	-2.4666	3.9617	-2.4623	2.6061	-2.4674	2.7798	-0.6563	3.4019	-2.6812	0.6563	-1.7115
"1554453_at"	0.1613	0.5909	-0.2472	0.3235	0.6486	0.6097	-2.0623	-0.013	0.1476	0.4815	-0.5073	-0.3543	0.013	-0.2014	0.3647	0.3197	-0.2345	-0.7683	-1.2703	1.352	0.7362	-1.1629	-0.2653	0.7965	-0.1351	0.6076	-4.1923	-1.5458
"1554455_at"	-0.103	0.6446	0.4144	-0.0494	0.5077	0.4427	0.2663	0.3269	-0.2418	-0.0167	-0.8184	-0.2975	-0.2007	0.5568	-0.0251	-0.8593	-1.0391	0.0167	0.3728	0.1497	-0.1172	0.4683	0.544	1.5618	-0.6386	0.3142	-0.1229	-0.2856
"1554456_a_at"	0.6221	0.1898	0.2634	0.0324	0.6498	-0.5967	0.5879	-0.6037	0.2746	-0.1933	-0.0324	-0.3749	0.5407	-0.1673	-0.1141	-0.3848	0.335	0.3656	0.4445	-0.1567	0.8614	-0.8822	0.2272	-0.3477	0.0826	-0.8063	-0.1987	-0.1529
"1554459_s_at"	4.6993	0.3296	-1.2471	0.0525	2.3729	-0.5078	1.3755	0.9324	-0.1838	0.5139	-1.758	0.1448	-1.5079	-0.5127	-1.2106	3.2934	-0.1345	-0.2212	-0.8612	0.8912	0.597	0.0276	0.247	-0.4065	-1.1748	0.9936	-0.7359	-0.0276
"1554460_at"	0.5998	-3.8548	0.3174	-2.1349	1.2935	-4.3373	-0.1406	-1.4467	0.9263	-3.1212	-2.949	0.453	-0.9447	0.3456	0.4916	0.6731	-3.1307	0.5107	1.2718	-3.6881	0.2416	-0.6514	0.1027	-0.1027	0.4367	-0.3809	0.1633	-0.4615
"1554462_a_at"	0.526	0.5108	0.1198	-0.1772	-0.2066	-0.1628	0.6678	-0.4901	-0.5873	0.1158	-0.3898	-0.4494	1.0029	0.2543	0.2398	-0.3422	-0.0216	0.0216	0.3023	0.0402	-0.1463	-0.1011	0.7341	-0.996	0.3921	-0.0692	0.4175	-0.3385
"1554464_a_at"	0.8449	-0.2217	0.5649	-0.5252	0.371	-0.4355	0.6862	-0.4775	1.0155	-0.1001	0.993	0.0244	0.4615	-0.2336	-0.5244	-0.1282	1.2653	-0.1201	0.5007	-0.9727	0.0554	-0.2053	0.0592	-0.9806	0.217	-0.0244	0.4305	-0.4081
"1554465_s_at"	1.2404	-0.3696	0.3239	0.2154	-0.0274	-0.3639	0.2414	-1.1613	0.9941	0.0217	0.9021	-0.5945	0.7117	-0.4885	-0.3249	0.1725	0.5041	-0.0217	0.3314	-0.6593	0.4143	-0.124	0.0358	-0.4658	0.3205	-0.1019	-0.162	-0.029
"1554466_a_at"	0.8489	-0.1918	0.2042	-0.5363	0.9366	-0.5864	0.7771	-0.7257	0.6931	-0.8105	1.2339	-0.3631	0.3214	-0.5421	1.0023	-1.0752	1.5561	-0.4871	1.3361	-0.6379	0.1918	-0.4842	0.6426	-0.6845	0.831	-0.886	0.5731	-1.1364
"1554468_s_at"	-1.3938	-2.4915	-0.0046	0.5435	0.2253	0.3296	-0.5842	-2.1746	-0.5347	-0.3645	0.0046	-0.7628	-0.8857	-0.8709	0.1661	0.1649	-0.0961	0.2245	0.3662	0.1934	0.6025	-0.1014	-1.1712	-1.0124	0.1477	0.0941	0.1806	0.7886
"1554469_at"	-0.9303	0.5561	0.5183	0.4135	-0.7151	-0.0186	-0.2657	-0.5168	-0.2079	0.2668	-0.472	-0.3426	0.1138	-0.3245	-0.052	0.0297	0.064	0.637	-0.4115	0.148	0.0431	-0.0476	0.5418	-0.2371	0.0186	0.1697	-0.5978	0.0614
"1554470_s_at"	-0.9421	0.7031	-0.2057	0.8764	-0.7191	0.6402	-0.0008	0.0205	-0.4393	0.2209	-0.7765	0.1412	-0.03	0.5192	-0.376	0.4285	-0.451	0.689	-0.2148	0.3278	-0.4055	0.1772	0.0008	-0.7538	-0.0415	0.1527	-0.8565	0.0238
"1554471_a_at"	-0.1101	0.0933	0.2804	-0.1614	0.368	-0.1473	0.4231	-0.7156	0.3956	-0.1214	0.2241	-0.2238	0.2312	-0.1544	-0.296	-0.452	0.3703	0.1656	-0.2755	0.0096	-0.0096	-0.9059	0.0317	-0.6298	0.4759	0.1253	0.349	-0.6723
"1554472_a_at"	0.3639	-0.0672	-0.7794	0.529	-0.2402	-0.1717	0.0916	0.3594	-0.0618	0.2228	-0.0478	0.1601	-0.2538	-0.413	-0.293	0.3806	-1.5155	-0.0836	0.054	0.0733	0.1371	0.0478	-0.2751	0.432	0.2283	-0.516	-0.1165	0.3855
"1554473_at"	0.1096	0.5853	-0.1717	0.2397	-0.4005	0.5948	-0.7768	0.0124	-0.5832	-0.1122	0.0139	0.1626	-0.4181	-0.2323	-0.2141	1.1661	-0.2704	-0.5435	-0.3232	0.4805	0.188	1.1446	-0.0124	1.5303	-0.1349	0.578	-0.417	0.3308
"1554474_a_at"	-0.2157	0.6332	-0.2377	1.2577	0.2984	0.8859	-2.0609	-0.1463	-0.2262	0.5148	0.1096	0.908	-1.3285	0.3206	-1.7115	-1.0347	-0.5439	1.39	-0.8144	0.24	0.2748	-0.0333	-0.4319	0.0333	-1.6796	0.7758	0.1336	-0.3298
"1554475_a_at"	-0.1575	1.0947	0.0208	0.8641	0.0186	0.8481	0.3489	1.0311	-0.4911	1.0507	-0.3874	-0.0186	-0.0293	1.1469	-0.3588	1.0776	-0.3043	-0.4347	-0.1347	0.7855	-0.6091	1.3217	-1.2808	1.0315	-1.1004	0.7878	-0.6414	-0.2483
"1554476_x_at"	-0.4758	0.8828	0.0286	0.5216	-0.9778	0.0758	-0.693	-0.8941	-0.7235	0.348	-0.1146	0.4789	0.0813	0.5752	0.4	0.994	0.7535	-0.5445	-0.0397	0.3608	-0.6231	0.0414	-0.0286	-0.5992	-0.637	0.9574	-0.7468	-0.2239
"1554478_a_at"	0.8476	-0.2206	-1.1114	-0.9628	0.4774	-0.1417	0.3843	0.2496	0.0826	0.2741	0.3886	0.3608	0.231	-0.0793	0.0793	-0.6548	-0.2245	-0.7598	0.4007	-0.6438	0.1328	0.1929	-0.2682	-0.413	-0.6671	-0.2161	0.63	-0.5938
"1554479_a_at"	1.362	-0.5725	0.6648	0.0076	0.8319	-0.4529	0.021	-0.5413	0.7617	-0.8868	0.9927	-0.514	0.6737	-0.5589	0.1934	-0.6098	1.1301	-0.0224	0.7016	-0.4782	0.4665	-0.9395	0.454	-1.115	0.1813	-0.8759	-0.0076	-0.6569
"1554480_a_at"	0.1288	-0.3691	0.1789	-0.0672	0.2521	-0.0916	1.0389	-0.1481	0.4	-0.0596	0.4074	-0.2089	0.4948	-0.2053	0.425	-0.0742	0.4544	0.0187	0.5997	-0.5639	0.0856	-0.3234	-0.1184	-0.0187	0.4965	-0.287	0.6963	-0.0342
"1554481_a_at"	0.8592	-0.6569	-1.6472	0.1303	1.8996	-0.6804	0.9664	-1.5887	2.7639	-1.5064	-0.1303	-2.1048	-0.3643	0.8364	1.7959	1.4096	1.9641	0.4459	-2.3327	-0.2715	2.1769	-2.7279	1.9665	-1.8524	1.3153	-1.6385	2.2232	-0.8534
"1554482_a_at"	-0.1251	0.5847	0.0192	0.1172	-0.0044	0.0442	-0.1479	-0.3445	-0.7405	0.5701	-0.3755	0.1751	0.0086	0.2835	0.1792	-0.0847	-0.4101	0.1124	-0.1925	0.3172	0.368	0.0044	-0.0568	-0.7144	-0.4493	0.2933	-0.6226	-0.1167
"1554483_at"	0.0233	-0.0909	0.5402	0.1466	-0.2351	-0.2411	0.408	-0.2011	0.5008	-0.3722	-0.6428	0.0453	0.8873	-0.1378	0.007	-0.614	0.3962	0.3899	0.664	-0.0517	0.3762	-0.1987	0.1529	-1.0111	1.042	-0.007	-0.2804	-0.2483
"1554485_s_at"	-0.3909	-0.181	0.5487	0.1374	-0.696	-0.684	0.2423	-0.2987	0.5131	-0.8846	-0.7422	0.3735	0.9147	-0.1096	0.4181	-0.8622	0.4167	0.1002	0.4286	-0.6336	0.0966	-0.2795	0.5057	-0.8405	0.9963	0.0109	-0.0839	-0.0109
"1554486_a_at"	0.4148	-0.4731	0.0427	-0.4306	0.724	-0.8915	-0.6896	0.0733	-1.3525	0.9212	-0.1121	-0.0415	0.0761	-0.8709	-1.5098	0.0872	0.2791	-0.918	-1.0805	0.2873	1.3067	0.0415	-0.957	0.4397	0.4187	-1.8394	-0.3387	0.1429
"1554487_a_at"	0.236	-0.3325	-0.0166	0.4083	-0.4056	-0.9659	0.3564	0.0166	0.4246	-0.1956	0.9632	0.1708	0.7087	-0.0282	-2.2961	-1.8967	0.7824	0.3768	0.8115	-1.0062	0.6395	-0.0791	0.7461	0.6283	-1.0591	-2.0628	-0.1329	-0.3188
"1554488_at"	-0.0142	0.5348	-1.7007	0.801	-1.629	0.6783	0.2411	-0.2494	-0.5357	1.1768	0.1948	-0.0883	-1.2176	0.629	-0.386	-2.0447	-0.8547	0.1969	-1.5035	0.9332	-0.2309	1.0789	-0.3638	0.2204	0.0142	1.1395	-0.3879	0.1753
"1554489_a_at"	-0.1624	0.3011	-0.6173	0.8345	-0.5951	0.7614	0.5651	0.0734	-0.5168	0.2724	-0.3877	-0.1519	-0.3729	0.1128	-0.4418	0.2812	0.2782	1.2734	-0.7674	0.1796	-1.3396	0.1771	0.6786	-0.4484	0.05	-0.3997	-0.7823	-0.05
"1554491_a_at"	-1.3657	1.9266	-0.1212	0.7535	0.3438	1.3461	-3.4922	1.311	-0.3431	1.7229	0.09	0.637	-3.2546	1.7842	-1.6921	0.6247	-2.6493	-1.3015	-0.611	0.9131	-1.4321	-0.09	-1.5518	0.7704	-2.3779	0.9033	-0.3381	1.4721
"1554492_at"	-1.5648	1.67	-1.4235	-1.5172	-1.4857	1.3307	1.0185	-0.3544	-0.3331	0.2907	1.3918	-1.0134	0.3539	-0.6384	-2.184	0.1902	1.6652	1.934	-0.3176	0.0402	0.9373	-0.0402	3.1813	2.4301	-1.4009	-0.1668	2.7558	-0.7581
"1554493_s_at"	0.527	-0.2206	0.0055	0.1393	0.6601	-0.1566	1.1573	-0.4601	0.1781	-0.1657	0.1049	0.1319	0.8241	-0.5997	-0.2968	-0.9627	0.8989	0.5656	0.4059	-0.7191	-0.0055	-1.083	0.8343	-0.1971	0.3226	-0.2963	-0.038	-0.9277
"1554494_at"	1.124	-2.5631	-2.8223	0.8388	1.091	0.3212	0.6927	1.0628	0.4951	-1.7012	0.5307	-2.3634	-0.678	0.8427	-0.3697	-0.3212	-3.5819	-1.1327	-1.3834	-2.4836	0.9111	-1.6593	0.6327	1.2323	0.566	0.6342	-1.3561	-0.993
"1554495_s_at"	-2.8246	0.0185	-0.1331	0.1818	-2.6706	-1.4057	0.3163	0.1251	-2.6886	0.6081	0.2875	-2.3715	-1.7461	-0.0053	-0.3185	0.5408	-1.189	0.0053	0.1713	0.4835	0.2025	-1.6242	-0.4367	0.1346	-0.787	0.0546	-0.2455	0.6537
"1554496_at"	0.2572	-2.2799	0.2024	0.0029	0.0646	0.5347	0.2563	0.1331	-0.1162	0.5943	-0.7626	-0.295	-0.711	-2.5788	-0.6579	0.8442	-0.6179	-0.3243	0.2652	-0.0029	-0.0359	0.055	-0.4529	-0.2212	-0.6889	0.6012	0.0317	0.7016
"1554499_s_at"	1.0864	0.0082	-0.4979	0.9163	0.4325	-0.2524	0.2787	-0.0082	-0.3713	0.3046	0.4024	-1.8894	0.843	0.1417	-0.6244	-1.6325	0.8936	1.0517	-0.2329	-1.2985	0.6688	-2.1065	-2.4542	0.8171	-0.2119	1.1245	-1.8919	-1.439
"1554500_a_at"	-1.2279	0.9729	-0.9607	0.6598	-0.4551	-0.7452	-0.7829	1.1716	-2.9421	0.8289	-0.1939	0.9074	0.042	1.5529	0.8058	1.7859	-1.5749	0.2177	-1.3105	0.7252	-0.3306	-1.4057	-0.042	0.5229	3.3216	0.3526	-1.4694	-3.2318
"1554501_at"	-0.0956	-0.2648	-0.6098	0.2727	0.3585	0.1966	-0.0869	1.3787	-0.3795	-2.0116	-0.2901	-0.6013	-0.8357	0.5428	-0.268	0.842	-1.1752	-0.1258	0.0869	0.7403	-0.365	0.9167	0.5956	1.1703	-0.5009	0.7132	0.4517	1.0503
"1554503_a_at"	2.0263	-1.1418	-0.3037	-0.9581	-0.8923	-0.1533	0.6087	-0.8806	0.6319	0.0549	0.8972	0.4563	0.0548	0.3087	1.7814	-0.1011	0.6837	-0.9628	0.6486	-0.0139	-0.0239	-3.6402	1.0862	0.0139	-0.3324	-1.5276	0.4679	-2.2629
"1554504_at"	-0.7042	-2.1605	0.7094	0.2362	0.0516	-1.2889	0.7801	0.8927	1.4874	0.9939	1.8581	-0.2203	0.7327	-2.0674	0.7167	-2.0609	-3.3391	-3.1428	-0.0516	0.3331	-0.4077	1.5368	-3.3748	-1.98	-0.0721	0.8627	-2.2939	0.6166
"1554506_x_at"	0.2879	-1.7434	-0.3144	0.035	-0.2787	0.5479	-3.1059	-0.0145	-2.1007	0.1423	-0.3027	0.5394	-3.8991	0.5049	-0.7503	0.9319	-2.363	0.7847	0.1737	0.1694	0.7836	0.0145	-0.3298	-4.1427	0.643	-3.8556	-1.069	1.2407
"1554507_at"	0.4651	1.4573	1.2977	1.1048	0.1863	-1.3948	-1.317	-2.1867	1.5242	2.0816	2.3227	-0.3214	1.3654	-1.9544	1.4995	-2.4305	0.7011	0.5626	-2.8889	-0.1863	-2.3588	1.2299	-1.467	-2.9765	-1.859	-1.5623	-0.9563	2.2937
"1554508_at"	1.4214	0.1664	-0.4273	0.3386	0.6219	0.4985	0.9046	-1.2248	0.2092	0.048	-0.0723	-0.5277	0.729	-0.2817	0.4395	-0.7092	-0.9518	0.8828	-0.5858	-0.0256	0.7899	-0.685	0.4001	-1.1324	-1.0043	-0.5499	-0.2898	0.0256
"1554509_a_at"	-0.2609	0.2213	0.3833	0.6149	0.0554	0.3503	0.2128	-0.7099	0.0482	-0.0624	0.2283	-0.2711	0.5798	-0.3944	-0.5906	-0.0482	0.7489	0.9423	0.2379	-0.2026	-0.1682	-0.5255	-0.2276	-2.4663	0.1814	-0.1737	0.3318	-1.0253
"1554510_s_at"	-0.2933	0.6521	-0.7206	0.5554	-0.18	0.4524	0.0159	0.1075	-0.3347	0.6522	-0.2951	0.2314	-0.0536	0.3895	0.1253	0.3461	-0.0831	0.689	-0.4887	0.2914	-0.1701	0.0101	-0.2723	-0.3332	-0.107	0.2844	-0.0464	-0.0101
"1554511_at"	-1.8243	-0.6141	1.4199	1.9663	-0.5443	1.242	-1.7564	0.606	0.6452	-1.2412	2.7975	1.8015	-1.2661	-1.2681	-0.7144	1.6044	-1.1907	-0.0212	-0.2497	0.0212	-0.3611	-1.3901	0.3672	-0.18	0.2322	1.023	0.5977	0.4456
"1554512_a_at"	0.8149	-0.9237	-1.7507	-0.0627	-0.2571	0.0565	0.1679	-0.0006	0.5527	-2.4352	-0.0804	-2.9932	0.5576	-1.0848	0.1935	-1.8713	0.5278	0.5105	0.3554	0.1557	0.0006	-0.4508	-0.171	0.0054	-0.5104	-1.8037	0.5778	0.5991
"1554513_s_at"	-0.1793	0.0922	-0.3655	-0.3432	-0.0496	-0.2108	0.2899	-0.2847	0.8986	-0.5876	-0.1788	-0.291	0.5804	0.0116	0.5821	-0.1486	0.7821	0.4871	-0.1851	0.0877	-0.1094	0.0284	0.3933	-0.0116	0.1504	-0.3673	0.5967	0.2078
"1554514_at"	0.337	0.4118	-0.0123	-0.5537	-0.4265	-0.2755	0.9989	-0.3682	1.3256	0.4952	-0.956	0.3175	0.299	0.0088	1.8395	0.4743	-0.28	-0.6325	1.0871	-0.0738	-0.2218	0.0636	0.6056	-0.4216	-0.0088	-0.2071	-0.3386	0.1716
"1554516_at"	-0.5786	0.17	-0.9959	0.1034	0.2142	0.3152	0.2202	0.9926	0.683	0.485	-1.606	-0.3707	-0.3677	-1.2694	-0.2984	0.4396	-0.1034	-0.715	0.853	0.7643	-0.148	1.2916	-0.5128	0.9016	-0.437	-1.5778	-0.1129	0.4072
"1554517_x_at"	-1.0191	0.077	-0.3616	-0.1957	0.1596	0.3733	-0.7459	0.4826	-0.692	0.3953	-1.0578	0.168	-0.9801	-0.0095	-0.3368	0.2384	0.0095	-0.6325	0.0359	0.1227	0.1414	0.6104	-0.7979	0.0542	-0.4617	0.1561	-0.0655	-0.1313
"1554518_at"	0.1754	-0.1542	-0.0344	-0.0234	0.3777	0.1189	0.6331	0.0945	0.3539	-0.0465	0.2832	-1.2032	0.4985	-0.4894	-0.7142	-0.6277	0.353	0.8613	0.0447	-0.2481	0.2339	-0.5716	-0.4542	0.0234	0.3263	-0.7614	-0.7529	-0.569
[truncated: 11,652,859 more chars]
