# Supplementary material for: Identification of biomarkers and construction of a microRNA‑mRNA regulatory network for clear cell renal cell carcinoma using integrated bioinformatics analysis
Source: PLoS One. 2021 Jan 12;16(1):e0244394. doi: 10.1371/journal.pone.0244394 (PMC7802940; doi:10.1371/journal.pone.0244394)
Supplement: S3 Table — (XLS) [file pone.0244394.s003.xls]

## Sheet: S3 Table The differentially exp
DEmiRs：logFC>1 is up DEmiRs；logFC<-1 is down DEmiRs
id	logFC	AveExpr	t	P.Value	adj.P.Val	B
hsa-miR-210	4.48314	8.31263	21.7198	2.34803e-22	7.2554e-20	40.8796
hsa-miR-34a	1.93528	10.3531	13.8128	5.28636e-16	8.16743e-14	26.3861
hsa-miR-200c	-4.46602	5.43009	-13.3524	1.48238e-15	1.52685e-13	25.354
hsa-miR-34b*	2.37255	5.87107	11.8534	5.05101e-14	3.9019e-12	21.8163
hsa-miR-130b	1.70439	4.80642	10.9439	4.91605e-13	3.03812e-11	19.5314
hsa-miR-93	1.30203	7.62628	9.34295	3.49892e-11	1.80194e-09	15.246
hsa-miR-342-5p	1.41934	3.86053	9.2722	4.25727e-11	1.87928e-09	15.0489
hsa-miR-155	3.1292	5.61103	9.01166	8.81593e-11	3.40515e-09	14.3176
hsa-miR-146a	1.69489	6.66113	8.82138	1.50835e-10	5.17866e-09	13.7781
hsa-miR-200b	-1.77969	9.5074	-8.68575	2.21793e-10	6.44601e-09	13.3909
hsa-miR-590-5p	1.35295	6.12054	8.66753	2.33627e-10	6.44601e-09	13.3387
hsa-miR-141	-4.68161	6.06569	-8.64334	2.50331e-10	6.44601e-09	13.2693
hsa-miR-126*	1.64368	6.27035	8.53539	3.40981e-10	8.10485e-09	12.959
hsa-miR-361-3p	1.27279	6.00023	8.39699	5.07825e-10	1.12084e-08	12.5591
hsa-miR-340	1.1069	5.79815	8.29239	6.87221e-10	1.41568e-08	12.2554
hsa-miR-886-3p	1.42117	9.23526	8.02674	1.49035e-09	2.87823e-08	11.4785
hsa-miR-532-5p	-1.36343	6.6356	-7.66078	4.38532e-09	7.97097e-08	10.3961
hsa-miR-18a	1.35063	4.53736	7.63121	4.78797e-09	8.21935e-08	10.3081
hsa-miR-25	1.2999	8.42844	7.4852	7.39711e-09	1.203e-07	9.87209
hsa-miR-181a*	1.09507	4.64071	7.40785	9.32194e-09	1.44024e-07	9.64036
hsa-miR-199a-3p	-1.7488	9.81805	-6.93521	3.87643e-08	5.70388e-07	8.21369
hsa-miR-30d	-1.31639	9.78914	-6.85231	4.98663e-08	6.80695e-07	7.96182
hsa-miR-142-5p	2.3057	6.41872	6.84708	5.06666e-08	6.80695e-07	7.9459
hsa-miR-7	1.40242	4.13969	6.67968	8.43887e-08	1.0865e-06	7.43597
hsa-miR-363	-1.83288	7.67408	-6.6395	9.54107e-08	1.17928e-06	7.31333
hsa-miR-200a*	-1.0996	3.13752	-6.5904	1.10865e-07	1.31759e-06	7.16337
hsa-miR-362-5p	-1.23249	6.12246	-6.44768	1.71654e-07	1.89432e-06	6.7269
hsa-miR-342-3p	1.0016	8.13487	6.30373	2.6707e-07	2.84568e-06	6.2859
hsa-miR-126	1.61758	11.6501	6.0895	5.16432e-07	5.31925e-06	5.62867
hsa-miR-532-3p	-1.81614	5.84966	-5.91246	8.91521e-07	8.88645e-06	5.08518
hsa-miR-20a*	1.00683	4.724	5.83207	1.1426e-06	1.06989e-05	4.83841
hsa-miR-21*	1.79353	6.46488	5.80159	1.25533e-06	1.14088e-05	4.74486
hsa-miR-142-3p	1.80502	10.1475	5.74721	1.48482e-06	1.31089e-05	4.57801
hsa-miR-214	-1.52816	6.59528	-5.6888	1.77825e-06	1.48508e-05	4.39886
hsa-miR-454	1.21061	5.03368	5.67747	1.84155e-06	1.49747e-05	4.36413
hsa-miR-340*	1.10029	3.83629	5.63569	2.09511e-06	1.65997e-05	4.23604
hsa-miR-376c	-1.50062	5.79885	-5.61934	2.20358e-06	1.70226e-05	4.18594
hsa-miR-30c	-1.03068	10.8256	-5.61106	2.26063e-06	1.70374e-05	4.16057
hsa-miR-30a*	-1.10799	9.08149	-5.58567	2.44492e-06	1.78705e-05	4.0828
hsa-miR-135a	-1.58301	4.90851	-5.58016	2.48684e-06	1.78705e-05	4.06593
hsa-miR-199a-5p	-1.77189	8.62863	-5.55487	2.68875e-06	1.88824e-05	3.98847
hsa-miR-224	1.92949	4.32289	5.38895	4.48573e-06	3.0802e-05	3.4811
hsa-miR-133b	-1.82158	4.6821	-5.3284	5.40591e-06	3.5541e-05	3.29632
hsa-miR-16	1.55922	11.3846	5.2691	6.48911e-06	4.09549e-05	3.11557
hsa-miR-335	-1.52565	5.11885	-5.26186	6.63533e-06	4.10063e-05	3.09353
hsa-miR-376a	-1.32921	5.38987	-5.20954	7.79416e-06	4.72234e-05	2.93433
hsa-miR-136	-1.54818	5.40359	-5.04993	1.27252e-05	7.28162e-05	2.45005
hsa-miR-30a	-1.23968	12.51	-4.97192	1.61608e-05	9.07944e-05	2.21425
hsa-miR-377	-1.2951	5.04075	-4.94428	1.7587e-05	9.70424e-05	2.13087
hsa-miR-106b	1.77434	9.26425	4.87729	2.15825e-05	0.000117	1.92915
hsa-miR-181c	1.35242	5.22324	4.8521	2.33071e-05	0.000124171	1.85344
hsa-miR-34a*	1.60358	3.51628	4.77925	2.91009e-05	0.00014987	1.63496
hsa-miR-27a	1.21244	11.1233	4.70416	3.65635e-05	0.000179335	1.41053
hsa-miR-362-3p	-1.16716	7.01858	-4.62807	4.60515e-05	0.000218922	1.18396
hsa-miR-15a	1.90918	10.2773	4.60016	5.01092e-05	0.000234602	1.1011
hsa-miR-200b*	-1.06963	3.20641	-4.58805	5.19777e-05	0.000239718	1.06519
hsa-miR-125b	-1.01073	11.4686	-4.54464	5.92597e-05	0.00026538	0.936619
hsa-miR-204	-1.79813	10.7707	-4.47086	7.40056e-05	0.000322081	0.718933
hsa-miR-1	-1.74896	5.38687	-4.24069	0.000147267	0.000594879	0.0466055
hsa-miR-199b-5p	-2.04092	4.86754	-4.23847	0.000148239	0.000594879	0.0401931
hsa-miR-200a	-1.16544	9.00526	-4.16469	0.000184469	0.000721532	-0.172834
hsa-miR-452	1.20323	3.87435	4.1191	0.000211048	0.000815174	-0.303812
hsa-miR-429	-1.67092	7.36402	-4.07921	0.000237352	0.000905455	-0.418005
hsa-miR-21	2.08286	13.7871	3.89923	0.000401541	0.00144275	-0.927897
hsa-miR-124	-1.22452	3.06254	-3.89126	0.000410936	0.00145953	-0.950275
hsa-miR-185	1.23383	6.30068	3.81381	0.000514029	0.00176483	-1.16665
hsa-miR-625	1.12766	3.72479	3.73924	0.000636796	0.00211581	-1.37326
hsa-miR-378	-1.10235	6.26583	-3.60882	0.000922869	0.00300175	-1.7302
hsa-miR-144	1.74172	8.5921	3.55784	0.00106552	0.00334841	-1.8681
hsa-miR-483-5p	-1.07719	4.20523	-3.55543	0.00107279	0.00334841	-1.87461
hsa-miR-513a-5p	-1.35373	3.8425	-3.52979	0.00115287	0.00352535	-1.94359
hsa-miR-150	1.22265	7.33064	3.49478	0.00127157	0.00381471	-2.03741
hsa-miR-923	-1.27361	12.9803	-3.43829	0.00148821	0.00433826	-2.18778
hsa-miR-1246	-1.43145	5.65402	-3.42378	0.00154931	0.00439208	-2.22619
hsa-miR-663	-1.11916	4.5083	-3.36578	0.00181858	0.00506254	-2.37898
hsa-miR-28-5p	1.09738	7.00297	3.33536	0.00197715	0.00545481	-2.45856
hsa-miR-193a-3p	1.37285	7.9103	3.31232	0.00210595	0.00570824	-2.51859
hsa-miR-564	-1.44479	5.24944	-3.2975	0.00219297	0.00585973	-2.55706
hsa-miR-125a-3p	-1.13813	5.31029	-3.21316	0.00275743	0.00704171	-2.77432
hsa-miR-223	1.69588	8.78218	3.14341	0.00332621	0.00828871	-2.95164
hsa-miR-144*	1.49255	5.12995	3.134	0.003411	0.00843198	-2.9754
hsa-miR-572	-1.12425	3.79396	-3.03778	0.00440335	0.0107987	-3.2159
hsa-miR-486-5p	1.30303	5.33041	3.01022	0.00473439	0.0115191	-3.28397
hsa-miR-1202	-1.08492	9.11729	-2.9689	0.00527504	0.0124427	-3.38535
hsa-miR-1915	-1.03942	7.58209	-2.91966	0.00599492	0.013928	-3.50501
hsa-miR-494	-1.0565	8.68581	-2.87651	0.00670066	0.0148548	-3.60887
hsa-miR-551b	-1.27291	5.46224	-2.87479	0.00673034	0.0148548	-3.61299
hsa-miR-140-5p	1.00711	8.81032	2.67053	0.0112727	0.0235283	-4.09093
hsa-miR-638	-1.0957	6.46581	-2.66793	0.0113454	0.0235283	-4.09685
hsa-miR-451	1.6754	12.7784	2.51557	0.016459	0.0313941	-4.43769
