# Supplementary material for: Identification of biomarkers and construction of a microRNA‑mRNA regulatory network for clear cell renal cell carcinoma using integrated bioinformatics analysis
Source: PLoS One. 2021 Jan 12;16(1):e0244394. doi: 10.1371/journal.pone.0244394 (PMC7802940; doi:10.1371/journal.pone.0244394)
Supplement: S4 Table — (XLS) [file pone.0244394.s004.xls]

## Sheet: mrnaDiff
DEGs：logFC>2 is up DEGs；logFC<-2 is down DEGs
id	logFC	AveExpr	t	P.Value	adj.P.Val	B
CA9	6.07535	-0.0620439	31.3982	1.43e-23	3.09e-19	43.443
IGFBP3	4.50399	-0.158009	29.5051	7.92e-23	6.19e-19	41.851
HEPACAM2	-4.52258	0.215747	-29.3446	9.2e-23	6.19e-19	41.7108
EGLN3	4.61989	-0.274123	29.1136	1.14e-22	6.19e-19	41.5074
NDUFA4L2	9.03843	-0.720239	28.1557	2.86e-22	1.24e-18	40.6444
TLR8	4.22041	0.0657173	26.3862	1.69e-21	6.09e-18	38.9622
ITGB2	3.85723	-0.220136	25.7177	3.4e-21	9.69e-18	38.2947
C1QC	4.64074	-0.226005	25.5902	3.89e-21	9.69e-18	38.1654
TFCP2L1	-4.53824	-0.216976	-25.5572	4.03e-21	9.69e-18	38.1318
SPAG4	4.50891	-0.0575198	25.0498	6.95e-21	1.5e-17	37.6093
RHBG	-4.7404	-0.213128	-24.8292	8.84e-21	1.74e-17	37.3786
ANGPTL4	6.28419	-0.598238	24.5507	1.2e-20	2.17e-17	37.0844
LAPTM5	3.95027	-0.1512	23.9069	2.46e-20	4.11e-17	36.3906
GMFG	2.78255	0.0253432	23.5085	3.88e-20	6.01e-17	35.9515
ATP6V1G3	-4.94988	-0.0298707	-23.4235	4.28e-20	6.06e-17	35.857
ERP27	-3.53847	0.152456	-23.3848	4.48e-20	6.06e-17	35.8137
ZNF395	3.7004	0.0350078	23.2962	4.96e-20	6.32e-17	35.7145
ENPP6	-5.33211	-0.18126	-23.1329	6e-20	6.69e-17	35.5306
DDB2	3.79616	0.119007	23.1097	6.16e-20	6.69e-17	35.5044
TNNC1	-5.12096	0.179001	-23.1069	6.18e-20	6.69e-17	35.5012
CEL	-5.1563	-0.353388	-23.0514	6.59e-20	6.8e-17	35.4384
LPCAT1	3.90173	-0.00435812	22.6599	1.05e-19	1.03e-16	34.9905
TMEM52B	-5.07412	0.0373393	-22.6229	1.09e-19	1.03e-16	34.9478
COL23A1	5.68781	-0.254097	22.5011	1.26e-19	1.14e-16	34.8066
FCER1G	3.72729	-0.066579	22.4303	1.38e-19	1.16e-16	34.7242
TMEM213	-5.29481	-0.324652	-22.4213	1.39e-19	1.16e-16	34.7137
TYROBP	4.14799	0.0360752	22.1362	1.96e-19	1.52e-16	34.379
HCLS1	3.22434	0.0573919	22.1323	1.97e-19	1.52e-16	34.3745
C1QB	4.29529	0.0671951	22.1047	2.04e-19	1.52e-16	34.3419
CASP1	3.06276	-0.156515	22.0169	2.27e-19	1.64e-16	34.2377
BIN2	4.40858	-0.169956	21.833	2.84e-19	1.98e-16	34.0184
C1orf162	3.81395	-0.0538908	21.6922	3.38e-19	2.29e-16	33.8493
LAIR1	3.74028	-0.400723	21.6105	3.74e-19	2.45e-16	33.7506
LGALS1	2.85133	-0.107105	21.4471	4.58e-19	2.92e-16	33.5521
GPD1L	-2.10396	0.013618	-21.2643	5.76e-19	3.56e-16	33.3283
GGT6	-4.01258	0.00494325	-21.1388	6.74e-19	4.06e-16	33.1736
C1QA	4.24062	-0.0136213	21.1159	6.94e-19	4.06e-16	33.1453
PAG1	2.95221	0.0550343	21.0785	7.28e-19	4.15e-16	33.099
MS4A6A	3.29851	-0.131455	20.9293	8.8e-19	4.89e-16	32.9133
QRFPR	5.55755	-0.0961133	20.834	9.94e-19	5.38e-16	32.7941
CA10	-4.95588	-0.328453	-20.4871	1.55e-18	8.21e-16	32.3554
SEMA5B	3.73361	0.0496965	20.4416	1.65e-18	8.5e-16	32.2974
CSTA	3.45085	0.00793353	20.3784	1.79e-18	9.02e-16	32.2165
DIO1	-5.42819	-0.206046	-20.2914	2.01e-18	9.88e-16	32.1048
RASSF2	3.51643	-0.0478699	20.1606	2.38e-18	1.15e-15	31.936
MS4A7	4.39305	-0.141148	20.0778	2.66e-18	1.25e-15	31.8286
ATP6V0A4	-5.41512	-0.364037	-19.9506	3.15e-18	1.45e-15	31.6627
LY86	3.07812	0.0507011	19.8551	3.57e-18	1.61e-15	31.5375
CTSS	3.72191	-0.189683	19.8321	3.69e-18	1.63e-15	31.5073
P2RX7	4.21343	-0.701942	19.6347	4.8e-18	2.02e-15	31.2465
PSMB8	2.80181	0.0553732	19.6263	4.86e-18	2.02e-15	31.2353
EVI2B	3.11519	-0.122396	19.4866	5.87e-18	2.35e-15	31.0492
TMEM178A	-3.88057	-0.0857375	-19.4016	6.59e-18	2.59e-15	30.9352
CXCR4	3.95358	-0.200723	19.3347	7.22e-18	2.77e-15	30.8453
CLCNKB	-5.74506	0.0329951	-19.3279	7.29e-18	2.77e-15	30.836
SFRP1	-3.80398	-0.136713	-19.2235	8.4e-18	3.14e-15	30.695
SMIM5	-3.38297	-0.231874	-19.0145	1.12e-17	4.11e-15	30.4105
IFI16	2.86913	0.175938	19.0027	1.14e-17	4.11e-15	30.3943
PRDX4	2.15297	-0.213699	18.9377	1.25e-17	4.43e-15	30.3051
PRLR	-3.17332	-0.074104	-18.8459	1.42e-17	4.95e-15	30.1788
XPNPEP2	-6.19179	0.517768	-18.7742	1.57e-17	5.39e-15	30.0796
FUT11	3.02654	0.154273	18.7454	1.63e-17	5.48e-15	30.0398
PSMB9	3.3377	0.122892	18.7402	1.64e-17	5.48e-15	30.0325
HLA-G	2.56659	0.0277512	18.7131	1.71e-17	5.6e-15	29.995
CD300A	3.36175	-0.00975446	18.6559	1.85e-17	5.98e-15	29.9153
PLEK	3.41532	-0.275029	18.6364	1.9e-17	6.04e-15	29.8882
MNDA	3.50787	-0.365234	18.6288	1.92e-17	6.04e-15	29.8776
SLC15A2	-2.18539	0.0216454	-18.5998	2e-17	6.2e-15	29.8371
TMPRSS4	-4.39969	0.67401	-18.5764	2.07e-17	6.32e-15	29.8044
EVI2A	3.47219	0.315467	18.4699	2.41e-17	7.24e-15	29.655
BSND	-2.87371	-0.114932	-18.389	2.7e-17	8.02e-15	29.5411
EPN3	-3.64662	-0.200379	-18.2316	3.39e-17	9.91e-15	29.3179
TNFAIP6	7.06562	0.0622438	18.0929	4.13e-17	1.19e-14	29.1198
NPHS1	-5.44637	0.715783	-18.0855	4.18e-17	1.19e-14	29.1093
APOC1	6.1384	-0.478386	18.0473	4.42e-17	1.23e-14	29.0545
TUBB2B	-3.53357	-0.0161886	-18.0473	4.42e-17	1.23e-14	29.0545
PLG	-5.55839	0.118562	-18.0298	4.53e-17	1.23e-14	29.0293
DCXR	-2.91653	0.200652	-18.0257	4.56e-17	1.23e-14	29.0235
PLK2	3.61128	-0.0663671	18.0151	4.63e-17	1.24e-14	29.0082
HILPDA	5.22871	0.308535	17.9889	4.81e-17	1.26e-14	28.9704
PHKA2	2.0688	-0.0599062	17.9839	4.84e-17	1.26e-14	28.9632
NETO2	5.24622	0.136972	17.9767	4.89e-17	1.26e-14	28.9529
INSIG2	2.20147	-0.278577	17.9399	5.16e-17	1.3e-14	28.8997
DPEP1	-4.9772	0.0755318	-17.9154	5.35e-17	1.33e-14	28.8644
NOL3	2.80084	0.289145	17.9022	5.45e-17	1.34e-14	28.8453
IKBIP	2.75974	0.0663041	17.8685	5.73e-17	1.39e-14	28.7965
LIPA	2.33906	0.0643635	17.841	5.96e-17	1.44e-14	28.7566
TUBAL3	-3.50881	0.425934	-17.8177	6.17e-17	1.47e-14	28.7228
TLR3	2.75503	-0.0278365	17.7824	6.5e-17	1.53e-14	28.6714
IER5	2.21281	0.135679	17.5987	8.52e-17	1.98e-14	28.4027
P2RY12	4.01602	-0.554142	17.5693	8.9e-17	2.05e-14	28.3595
RHCG	-5.28258	-0.0118787	-17.5631	8.98e-17	2.05e-14	28.3504
LINC01187	-3.31936	0.169976	-17.4839	1.01e-16	2.28e-14	28.2336
VAV1	4.55068	-0.745862	17.4062	1.13e-16	2.53e-14	28.1185
AQP2	-4.5795	-0.0231082	-17.1624	1.64e-16	3.58e-14	27.7544
ST8SIA4	4.08167	-0.299361	17.12	1.74e-16	3.78e-14	27.6906
KNG1	-6.28854	-0.237155	-17.0296	2e-16	4.29e-14	27.5541
CD86	3.48446	-0.51464	16.9025	2.43e-16	5.11e-14	27.3612
CDCA2	5.61984	-0.694963	16.857	2.61e-16	5.37e-14	27.2917
PYGL	2.65164	-0.0375501	16.8461	2.65e-16	5.41e-14	27.2751
DMRT2	-4.56131	-0.399907	-16.8216	2.75e-16	5.54e-14	27.2376
TCF21	-4.29301	-0.307796	-16.8191	2.76e-16	5.54e-14	27.2337
ITGA4	3.37206	-0.195702	16.7839	2.92e-16	5.79e-14	27.1799
ERBB4	-2.98944	0.0949521	-16.7658	3e-16	5.89e-14	27.1521
CLDN8	-6.25806	-0.138069	-16.714	3.25e-16	6.17e-14	27.0726
DUSP4	3.9524	-0.917311	16.6636	3.51e-16	6.61e-14	26.9949
AFM	-4.92091	0.206909	-16.6525	3.57e-16	6.67e-14	26.9778
UPP2	-4.52917	0.176644	-16.5677	4.07e-16	7.54e-14	26.8465
SAMHD1	2.71407	-0.196601	16.4093	5.22e-16	9.38e-14	26.6
SLC4A1	-3.53651	-0.346557	-16.4065	5.24e-16	9.38e-14	26.5956
TFAP2B	-4.06789	-0.20978	-16.3503	5.72e-16	1.02e-13	26.5076
ALDH6A1	-3.35768	-0.228561	-16.3157	6.05e-16	1.05e-13	26.4532
RP11-999E24.3	-4.6271	0.172297	-16.3051	6.15e-16	1.05e-13	26.4366
HSD11B2	-3.87092	-0.846508	-16.3044	6.15e-16	1.05e-13	26.4355
HK2	6.57288	-0.624373	16.3	6.2e-16	1.05e-13	26.4286
ACAA1	-2.21312	0.32601	-16.2834	6.36e-16	1.07e-13	26.4025
TIMP1	2.91859	0.171381	16.277	6.43e-16	1.07e-13	26.3924
TMPRSS2	-3.67502	-0.223261	-16.2653	6.55e-16	1.08e-13	26.3739
SLC13A3	-4.96641	0.246483	-16.2346	6.87e-16	1.13e-13	26.3255
HRG	-4.87293	0.401133	-16.2152	7.09e-16	1.15e-13	26.2949
RRM2	2.92999	0.408158	16.1874	7.4e-16	1.2e-13	26.251
FGF9	-5.349	-0.307917	-16.1409	7.97e-16	1.26e-13	26.1773
TTC36	-4.43633	-0.421146	-16.1395	7.99e-16	1.26e-13	26.1751
SLC22A8	-6.82811	0.31721	-16.1127	8.34e-16	1.31e-13	26.1325
MAN1C1	-2.67515	-0.163499	-16.0786	8.8e-16	1.37e-13	26.0784
ACSF2	-4.58973	0.368255	-16.0556	9.13e-16	1.41e-13	26.0417
FXYD5	3.12473	-0.139903	16.0406	9.35e-16	1.44e-13	26.0177
KCNK10	-2.81135	-0.375817	-16.015	9.74e-16	1.48e-13	25.977
ATP6V1B1	-2.83693	0.0311544	-16.0115	9.8e-16	1.48e-13	25.9714
CALB1	-6.65146	-0.0565372	-16.0033	9.93e-16	1.49e-13	25.9583
FAM57A	3.00688	0.0160182	15.995	1.01e-15	1.5e-13	25.945
KCNJ1	-6.38549	-0.301962	-15.9748	1.04e-15	1.54e-13	25.9127
PDLIM1	2.34253	-0.104648	15.9474	1.09e-15	1.6e-13	25.8687
NUSAP1	2.4291	-0.0656011	15.9333	1.11e-15	1.63e-13	25.8463
CSF1R	2.12534	0.0588863	15.928	1.12e-15	1.63e-13	25.8378
LINC00948	-4.01517	0.595212	-15.8478	1.27e-15	1.84e-13	25.7088
CXCL16	2.38809	-0.106731	15.8391	1.29e-15	1.85e-13	25.6948
PPAPDC1A	-2.77026	-0.426983	-15.778	1.43e-15	2.02e-13	25.5961
PACRG	-2.08989	-0.178449	-15.6401	1.79e-15	2.49e-13	25.3723
SLC34A1	-4.37279	0.407206	-15.6306	1.81e-15	2.52e-13	25.3567
WDR54	2.09641	0.0593553	15.6164	1.86e-15	2.56e-13	25.3336
EHD2	3.38884	0.0316505	15.5942	1.92e-15	2.63e-13	25.2973
GPR34	3.27388	-0.162258	15.5914	1.93e-15	2.63e-13	25.2928
SLC22A7	-3.81551	0.0526827	-15.5849	1.95e-15	2.64e-13	25.2822
GGTA1P	2.93291	0.275227	15.5522	2.06e-15	2.76e-13	25.2287
CSF2RA	3.28335	-0.301699	15.5441	2.09e-15	2.77e-13	25.2155
SCD	3.98031	-0.109852	15.5417	2.1e-15	2.77e-13	25.2115
TCEAL2	-4.86363	0.324475	-15.4958	2.26e-15	2.95e-13	25.1362
KISS1R	6.2591	0.827376	15.4784	2.33e-15	3.02e-13	25.1076
RCSD1	2.37991	0.0149786	15.4716	2.35e-15	3.03e-13	25.0965
RP11-728F11.4	-3.23897	-0.117864	-15.43	2.52e-15	3.23e-13	25.028
GNB4	2.41478	-0.274549	15.4037	2.63e-15	3.33e-13	24.9846
LILRA2	2.47363	-0.256265	15.3417	2.92e-15	3.67e-13	24.8821
HLA-DRA	2.65208	-0.264314	15.3054	3.1e-15	3.83e-13	24.8219
HPD	-6.52986	0.368488	-15.3049	3.1e-15	3.83e-13	24.821
INPP5D	2.7982	-0.453176	15.2912	3.17e-15	3.9e-13	24.7983
PTH1R	-4.57924	0.681179	-15.282	3.22e-15	3.94e-13	24.7829
TRIM22	2.50117	0.081867	15.2784	3.24e-15	3.94e-13	24.7771
BTN3A3	2.14088	-0.0968411	15.2529	3.38e-15	4.09e-13	24.7346
ABAT	-3.13104	0.0159438	-15.2299	3.51e-15	4.22e-13	24.6963
FPR3	3.77782	-0.0289051	15.2091	3.63e-15	4.35e-13	24.6616
PARVG	3.37603	-0.388334	15.1993	3.69e-15	4.4e-13	24.6453
RALYL	-5.71743	-0.638637	-15.19	3.75e-15	4.44e-13	24.6298
CD52	3.27038	0.279646	15.1832	3.79e-15	4.46e-13	24.6184
APOBEC3C	3.22865	-0.183407	15.1733	3.86e-15	4.49e-13	24.6019
SLC5A11	-3.95977	-0.204377	-15.1556	3.97e-15	4.59e-13	24.5723
NPHS2	-7.05326	0.294471	-15.1534	3.99e-15	4.59e-13	24.5686
MPEG1	3.27311	-0.333388	15.13	4.15e-15	4.75e-13	24.5294
NRK	-3.74293	0.296775	-15.1143	4.26e-15	4.85e-13	24.5032
SELENBP1	-2.2849	-0.0457612	-15.0556	4.7e-15	5.22e-13	24.4046
SRGN	2.56222	-0.111011	15.0554	4.7e-15	5.22e-13	24.4042
HCK	2.98246	-0.0657571	15.0145	5.04e-15	5.52e-13	24.3353
HLA-F	2.23575	-0.111733	15.0133	5.05e-15	5.52e-13	24.3332
PVALB	-5.4739	-0.151727	-15.0083	5.09e-15	5.53e-13	24.3248
MARCKS	2.45257	-0.327183	15.0056	5.11e-15	5.53e-13	24.3203
GLIPR1	2.78969	-0.0782987	14.9951	5.2e-15	5.6e-13	24.3026
TMEM45A	4.10984	0.643529	14.9347	5.76e-15	6.18e-13	24.2005
STAP1	-3.1719	0.000283712	-14.9113	5.99e-15	6.39e-13	24.1607
TACC3	4.58821	-0.616702	14.906	6.05e-15	6.42e-13	24.1518
ENO2	5.3341	0.0485243	14.9027	6.08e-15	6.42e-13	24.1461
EHBP1L1	2.7862	0.0149918	14.8622	6.51e-15	6.82e-13	24.0774
PECAM1	2.1961	0.245042	14.8619	6.52e-15	6.82e-13	24.0769
ALS2CL	-2.4887	0.146552	-14.8427	6.73e-15	7.01e-13	24.0442
FAM129A	2.36553	0.0344703	14.7807	7.48e-15	7.75e-13	23.9386
SLC4A9	-4.14179	0.0205491	-14.7613	7.74e-15	7.98e-13	23.9053
SH2B3	2.23174	-0.0462616	14.7542	7.83e-15	8e-13	23.8932
DTL	3.32116	-0.212344	14.7442	7.96e-15	8.1e-13	23.876
FAM49A	3.35995	-0.405586	14.7382	8.05e-15	8.14e-13	23.8659
SLC2A12	-3.03601	-0.0481774	-14.6799	8.89e-15	8.91e-13	23.7658
S100A2	-4.05798	0.158875	-14.6512	9.34e-15	9.32e-13	23.7165
ACPP	-3.62216	-0.283995	-14.6275	9.73e-15	9.66e-13	23.6757
MLKL	2.27451	-0.000576107	14.6081	1.01e-14	9.94e-13	23.6422
SLC12A3	-5.58469	0.854914	-14.5749	1.06e-14	1.04e-12	23.585
SLC13A2	-4.06804	-0.0401814	-14.5695	1.07e-14	1.04e-12	23.5757
LCP1	2.67744	-0.0823901	14.5379	1.14e-14	1.09e-12	23.5209
C3	4.57682	0.00948866	14.5129	1.19e-14	1.13e-12	23.4777
VEGFA	2.82713	0.310016	14.478	1.26e-14	1.19e-12	23.4172
ANXA4	2.01432	-0.189775	14.473	1.27e-14	1.2e-12	23.4085
INPP5J	-3.21383	-0.32108	-14.4683	1.28e-14	1.2e-12	23.4002
GPR110	-3.38148	-0.327731	-14.447	1.33e-14	1.23e-12	23.3632
FGF1	-4.54366	0.365553	-14.417	1.4e-14	1.28e-12	23.311
CAV1	3.56894	0.297513	14.4141	1.41e-14	1.28e-12	23.3059
PAPPA	-2.50283	-0.0668132	-14.3918	1.46e-14	1.32e-12	23.267
NKG7	5.42845	-0.237723	14.3551	1.56e-14	1.4e-12	23.2029
FABP1	-4.18687	0.164651	-14.3477	1.58e-14	1.41e-12	23.1899
IFNAR2	2.14739	-0.261754	14.2961	1.73e-14	1.53e-12	23.0995
TAP1	2.69977	0.157469	14.2402	1.91e-14	1.68e-12	23.0012
PCK2	-2.96451	0.72199	-14.2321	1.93e-14	1.69e-12	22.987
MS4A4A	3.71055	0.0600229	14.2224	1.97e-14	1.72e-12	22.9699
CLEC2B	3.81686	-0.662604	14.1857	2.1e-14	1.82e-12	22.9052
ENPP3	3.94979	0.240377	14.1591	2.2e-14	1.9e-12	22.8581
ATP6V1C2	-4.14349	-0.200341	-14.1176	2.37e-14	2.03e-12	22.7846
LINC00982	-3.92622	0.336424	-14.1118	2.39e-14	2.04e-12	22.7744
PTPRC	2.44933	-0.219057	14.095	2.46e-14	2.09e-12	22.7447
CLEC4A	3.51634	-0.256734	14.0936	2.47e-14	2.09e-12	22.7421
TNFAIP3	2.36668	-0.0896814	14.0892	2.49e-14	2.1e-12	22.7342
TRIB3	4.23365	0.0371765	14.0611	2.61e-14	2.19e-12	22.6844
RAPGEF3	-2.31604	-0.132908	-14.0551	2.64e-14	2.2e-12	22.6737
LST1	2.2599	-0.0315387	14.0456	2.69e-14	2.23e-12	22.6567
SLIT2	-2.98974	0.301952	-13.961	3.12e-14	2.56e-12	22.5058
SCN2A	-3.83183	-0.128193	-13.9544	3.16e-14	2.58e-12	22.4941
SAT2	-2.001	0.243896	-13.9338	3.28e-14	2.67e-12	22.4572
ERO1L	2.14368	0.0779754	13.9303	3.3e-14	2.67e-12	22.4508
ETNK2	-2.44989	0.140625	-13.9162	3.38e-14	2.72e-12	22.4256
FCGR1B	4.06083	-0.0666276	13.908	3.43e-14	2.75e-12	22.411
FAIM3	3.22821	-0.15282	13.9049	3.45e-14	2.76e-12	22.4054
EGF	-4.67665	0.279064	-13.8808	3.6e-14	2.87e-12	22.3622
CRYAA	-5.71046	1.11468	-13.8752	3.64e-14	2.89e-12	22.352
MYC	3.52043	-0.645595	13.872	3.66e-14	2.89e-12	22.3463
LOC101929040	-4.59721	0.154573	-13.8595	3.74e-14	2.93e-12	22.3239
BTK	3.00572	-0.300825	13.8568	3.76e-14	2.93e-12	22.319
LHFPL2	2.50471	0.313822	13.8559	3.77e-14	2.93e-12	22.3173
CD14	2.70822	0.0932431	13.8503	3.81e-14	2.95e-12	22.3072
IGSF6	4.21619	-0.457526	13.846	3.83e-14	2.97e-12	22.2995
GIMAP2	2.99824	0.230147	13.8405	3.87e-14	2.98e-12	22.2896
SLC26A7	-3.29027	-0.215609	-13.8123	4.07e-14	3.13e-12	22.2388
BIRC3	2.98115	-0.175882	13.8085	4.1e-14	3.14e-12	22.232
PROZ	-4.0642	0.171314	-13.781	4.31e-14	3.27e-12	22.1823
ARHGAP9	2.81535	-0.0908574	13.7803	4.31e-14	3.27e-12	22.181
CD97	2.39827	0.0217903	13.7782	4.33e-14	3.27e-12	22.1772
GIMAP4	2.57318	0.135963	13.7704	4.39e-14	3.3e-12	22.1632
ACOX2	-2.70611	0.236685	-13.755	4.52e-14	3.37e-12	22.1354
NMI	2.07655	-0.00480463	13.749	4.56e-14	3.4e-12	22.1244
VSIG4	2.86874	-0.218138	13.7422	4.62e-14	3.43e-12	22.112
IL10RA	2.93392	0.0576299	13.6627	5.33e-14	3.9e-12	21.9679
GDPD3	-2.4912	0.521721	-13.6515	5.44e-14	3.96e-12	21.9476
RCN1	2.00435	-0.210978	13.6488	5.47e-14	3.96e-12	21.9425
PFKFB4	2.89293	-0.163346	13.6208	5.76e-14	4.15e-12	21.8915
CTHRC1	4.85879	0.104641	13.5884	6.1e-14	4.38e-12	21.8325
LOC149703	-4.85512	0.264875	-13.5862	6.13e-14	4.38e-12	21.8284
LINGO2	-2.12699	-0.0609137	-13.5681	6.33e-14	4.51e-12	21.7953
HOXB-AS3	-2.8224	-0.232334	-13.5583	6.45e-14	4.58e-12	21.7774
TRPV2	3.02	-0.492466	13.5554	6.48e-14	4.59e-12	21.7721
RAC2	4.00753	-0.0924312	13.5351	6.73e-14	4.73e-12	21.735
TUBB6	2.37748	0.200497	13.5321	6.76e-14	4.74e-12	21.7294
TYMP	2.86931	-0.0341997	13.5237	6.87e-14	4.78e-12	21.714
TREM2	5.58486	-0.608485	13.5174	6.95e-14	4.82e-12	21.7024
HLA-DMA	2.59511	0.13704	13.5125	7.01e-14	4.83e-12	21.6934
PPP1R18	2.02592	0.100898	13.5112	7.03e-14	4.83e-12	21.691
ENTPD1	2.9587	-0.135908	13.4803	7.43e-14	5.08e-12	21.6343
SUSD2	-3.62259	0.17435	-13.4441	7.94e-14	5.39e-12	21.5677
PRKCDBP	2.82325	0.494889	13.4421	7.97e-14	5.4e-12	21.564
HS6ST2	-5.31311	0.444348	-13.4197	8.31e-14	5.59e-12	21.5227
LYZ	4.57512	0.303309	13.4016	8.59e-14	5.76e-12	21.4894
TLR4	2.2928	-0.00796782	13.3894	8.78e-14	5.85e-12	21.4668
ISG20	4.13831	0.601078	13.3776	8.98e-14	5.96e-12	21.445
ATP6V0D2	-4.136	-1.13784	-13.3588	9.29e-14	6.13e-12	21.4102
TAPBP	2.07699	-0.0329942	13.3485	9.47e-14	6.23e-12	21.3911
SERPINA5	-5.1532	-0.371008	-13.343	9.56e-14	6.28e-12	21.381
HLA-DPA1	3.15443	0.0939924	13.3279	9.84e-14	6.43e-12	21.3529
LPPR1	-2.72008	-0.196576	-13.3133	1.01e-13	6.57e-12	21.3259
AGPAT9	-3.43663	-0.249161	-13.3133	1.01e-13	6.57e-12	21.3258
LOC154761	2.47211	0.024959	13.2335	1.17e-13	7.55e-12	21.1774
SLC16A10	-2.59597	-0.00461895	-13.2302	1.18e-13	7.57e-12	21.1714
SLC7A8	-3.22325	0.371348	-13.2183	1.2e-13	7.72e-12	21.1492
FAM151A	-5.77992	0.281054	-13.2147	1.21e-13	7.75e-12	21.1425
TMEM30B	-2.00993	-0.194016	-13.2002	1.25e-13	7.93e-12	21.1154
P2RY8	2.67239	0.0352969	13.1986	1.25e-13	7.93e-12	21.1124
LY96	3.2848	0.104462	13.1766	1.3e-13	8.22e-12	21.0712
TNFRSF10B	2.54995	-0.247213	13.1458	1.38e-13	8.68e-12	21.0135
DAO	-3.88153	-0.329053	-13.1391	1.4e-13	8.76e-12	21.0009
ALOX5AP	2.83107	0.0297468	13.1346	1.41e-13	8.81e-12	20.9925
PCYT2	-2.12397	-0.233212	-13.1129	1.47e-13	9.14e-12	20.9519
PFKP	2.03664	-0.125696	13.1116	1.47e-13	9.14e-12	20.9494
LOC102723864	-2.76962	-0.162593	-13.0878	1.54e-13	9.47e-12	20.9047
PRDM1	2.19075	-0.246614	13.0863	1.54e-13	9.47e-12	20.9019
MSR1	3.15871	-0.110299	13.0824	1.55e-13	9.52e-12	20.8946
CWH43	-4.52334	-0.908305	-12.9722	1.91e-13	1.16e-11	20.6867
IL7	2.07228	-0.0166821	12.96	1.95e-13	1.18e-11	20.6636
DNASE1	-2.15746	0.110785	-12.9546	1.97e-13	1.19e-11	20.6534
CLIC2	2.1597	0.211382	12.9475	2e-13	1.21e-11	20.6398
BHLHE41	3.31239	0.0907335	12.945	2.01e-13	1.21e-11	20.6351
CLEC7A	2.44212	0.131701	12.9351	2.05e-13	1.23e-11	20.6164
LINC00645	-6.13858	-0.9242	-12.9261	2.08e-13	1.24e-11	20.5993
LILRB2	3.49406	-0.565758	12.9203	2.1e-13	1.25e-11	20.5882
ITGA5	2.29409	-0.167581	12.9009	2.18e-13	1.29e-11	20.5515
RASSF5	3.31555	-0.439718	12.8942	2.21e-13	1.3e-11	20.5387
LOC284578	-4.81928	0.396149	-12.8811	2.26e-13	1.33e-11	20.5138
FAM169A	-2.76771	-0.248625	-12.8592	2.36e-13	1.38e-11	20.4721
EVA1C	2.34472	0.0306779	12.8434	2.43e-13	1.42e-11	20.4421
SFXN2	-2.5133	0.409822	-12.8014	2.63e-13	1.51e-11	20.3619
FLT1	2.08983	0.274676	12.7877	2.7e-13	1.55e-11	20.3356
TMEM140	2.00436	-0.0563351	12.7517	2.9e-13	1.65e-11	20.2666
RAP2B	2.15449	-0.266298	12.7506	2.9e-13	1.65e-11	20.2646
IL4I1	3.83471	-0.463311	12.7505	2.9e-13	1.65e-11	20.2644
FHL1	3.16424	0.248271	12.7267	3.04e-13	1.71e-11	20.2187
OSMR	2.40057	-0.257294	12.7046	3.17e-13	1.77e-11	20.1763
C3AR1	3.1996	-0.325261	12.6909	3.25e-13	1.81e-11	20.1499
TNFSF13B	3.0598	0.230535	12.6858	3.28e-13	1.82e-11	20.1402
APOC3	-2.71068	0.282299	-12.6827	3.3e-13	1.82e-11	20.1341
C10orf10	3.30249	0.0976321	12.6347	3.62e-13	1.99e-11	20.0417
SLAMF7	3.36436	-0.145877	12.622	3.71e-13	2.04e-11	20.0172
FXYD4	-6.32866	0.708245	-12.617	3.74e-13	2.05e-11	20.0075
MPPED2	-2.35271	-0.00490951	-12.6037	3.84e-13	2.1e-11	19.9818
IRF8	2.40449	-0.116334	12.5887	3.95e-13	2.15e-11	19.9527
TNFAIP8	2.25211	-0.181059	12.5887	3.95e-13	2.15e-11	19.9527
VIM	2.01856	-0.0906657	12.5861	3.97e-13	2.15e-11	19.9477
ERICH4	-3.66919	0.312254	-12.5855	3.98e-13	2.15e-11	19.9465
CCL5	4.36719	0.133317	12.5736	4.07e-13	2.19e-11	19.9235
ASS1	-2.66425	0.247193	-12.5589	4.19e-13	2.23e-11	19.8951
PNMA2	3.69343	-0.0516119	12.5527	4.24e-13	2.25e-11	19.883
ALDOC	3.12203	0.440035	12.5495	4.26e-13	2.25e-11	19.8768
CYP17A1	-3.02131	-0.163127	-12.5482	4.27e-13	2.25e-11	19.8743
PTGDS	-3.34305	0.479757	-12.5426	4.32e-13	2.27e-11	19.8634
DEF6	3.31049	-0.801309	12.5245	4.47e-13	2.35e-11	19.8282
THEMIS2	2.36588	0.201859	12.5214	4.5e-13	2.35e-11	19.8222
PDK1	3.21343	-0.289216	12.4982	4.71e-13	2.44e-11	19.7771
SLC12A1	-4.28959	-0.378963	-12.4878	4.8e-13	2.48e-11	19.7569
PAK6	-2.83308	-0.119899	-12.4718	4.95e-13	2.55e-11	19.7258
AZGP1	-3.58841	-0.35396	-12.4396	5.27e-13	2.71e-11	19.6629
PHYHD1	-3.03515	-0.657096	-12.4049	5.64e-13	2.87e-11	19.5951
TGFBI	4.232	0.34889	12.4034	5.66e-13	2.88e-11	19.5922
TLR2	3.27233	-0.126342	12.3756	5.97e-13	3.03e-11	19.5378
COL4A6	-2.68343	-0.0890434	-12.3701	6.03e-13	3.05e-11	19.5271
GAPT	2.79852	0.0396816	12.3682	6.06e-13	3.05e-11	19.5233
TUBA1A	2.21085	-0.092855	12.357	6.19e-13	3.11e-11	19.5013
C4orf47	2.68716	-0.0919208	12.3555	6.21e-13	3.11e-11	19.4983
PRF1	2.73653	0.141697	12.3459	6.33e-13	3.16e-11	19.4795
CPNE4	-2.63604	-0.307604	-12.3455	6.33e-13	3.16e-11	19.4788
ICAM1	2.2414	-0.361222	12.3333	6.48e-13	3.2e-11	19.4548
PSMB10	2.59254	0.0606868	12.3262	6.57e-13	3.24e-11	19.4409
RNF212B	-4.4876	0.837365	-12.3062	6.83e-13	3.35e-11	19.4016
FREM1	-3.15083	-0.419118	-12.2972	6.96e-13	3.39e-11	19.3838
CORO1A	4.31176	-0.544834	12.2927	7.02e-13	3.4e-11	19.375
TYRP1	-5.23415	0.22313	-12.2751	7.26e-13	3.51e-11	19.3403
SORD	-2.28514	0.131167	-12.2663	7.39e-13	3.56e-11	19.3229
DDN	-4.87622	0.826684	-12.2624	7.44e-13	3.58e-11	19.3153
C16orf54	2.99879	0.131398	12.2614	7.46e-13	3.58e-11	19.3134
EZH2	2.22571	-0.304917	12.2533	7.58e-13	3.62e-11	19.2973
REEP6	-3.80911	0.033555	-12.2492	7.64e-13	3.64e-11	19.2891
ALDH4A1	-2.83529	0.175646	-12.229	7.95e-13	3.77e-11	19.2493
LPAR5	3.13889	-0.440321	12.2279	7.97e-13	3.77e-11	19.2471
ALDOB	-3.11733	-0.465375	-12.2173	8.13e-13	3.85e-11	19.2262
GPR4	2.63469	-0.15101	12.2084	8.28e-13	3.9e-11	19.2086
EDDM3A	-2.1125	-0.250008	-12.1737	8.86e-13	4.15e-11	19.1399
STK10	2.52944	-0.326321	12.1723	8.89e-13	4.16e-11	19.137
TLR1	2.16613	-0.312338	12.1583	9.13e-13	4.26e-11	19.1093
LRRC2	-3.2988	-0.421302	-12.1402	9.47e-13	4.4e-11	19.0733
AP1M2	-2.12119	-0.195407	-12.1073	1.01e-12	4.67e-11	19.008
NPTX2	6.88247	-0.0972546	12.1022	1.02e-12	4.71e-11	18.9978
HLA-DMB	2.76714	0.335029	12.0841	1.06e-12	4.86e-11	18.9618
SH3GL2	-4.61049	-0.225839	-12.0683	1.09e-12	4.98e-11	18.9301
DUSP9	-3.92326	0.335327	-12.0668	1.09e-12	4.98e-11	18.9272
GBP2	2.62616	0.210989	12.0611	1.11e-12	5e-11	18.9159
GJA1	2.85111	0.252862	12.0603	1.11e-12	5e-11	18.9143
MCAM	2.76182	0.0275421	12.0602	1.11e-12	5e-11	18.914
CCNA2	2.58061	-0.333743	12.0345	1.17e-12	5.25e-11	18.8627
MUC15	-6.43551	-0.196321	-12.0198	1.2e-12	5.37e-11	18.8333
SLC6A3	5.24898	0.765619	12.0053	1.24e-12	5.52e-11	18.8043
ESM1	3.69851	0.308143	12.0004	1.25e-12	5.55e-11	18.7946
SLA	3.02298	0.0322017	11.9984	1.25e-12	5.56e-11	18.7904
LILRB1	3.43182	-0.600066	11.9918	1.27e-12	5.62e-11	18.7773
CD84	2.25802	-0.155823	11.9655	1.34e-12	5.9e-11	18.7246
ARPC1B	2.19465	-0.172398	11.9477	1.39e-12	6.1e-11	18.6888
2020-03-01	2.73326	-0.235694	11.9267	1.45e-12	6.3e-11	18.6466
KCNJ10	-4.22833	-0.459441	-11.9092	1.5e-12	6.47e-11	18.6112
SERPINH1	2.22501	-0.0126628	11.9042	1.51e-12	6.52e-11	18.6013
PHYHIP	-3.20915	-0.337278	-11.9027	1.52e-12	6.53e-11	18.5982
HCST	2.22477	0.0842893	11.876	1.6e-12	6.84e-11	18.5445
TCL6	-2.66756	0.0655187	-11.8672	1.63e-12	6.93e-11	18.5267
RP11-61L19.2	-3.09401	0.244194	-11.8554	1.67e-12	7.06e-11	18.5028
TGFA	2.55472	-0.257026	11.8522	1.68e-12	7.09e-11	18.4963
CHL1	-3.64542	-0.302452	-11.8508	1.68e-12	7.1e-11	18.4935
TMEM207	-3.84252	0.543156	-11.8387	1.72e-12	7.26e-11	18.4692
SOST	-5.69623	0.39478	-11.8375	1.73e-12	7.26e-11	18.4667
CNKSR1	-2.00495	0.142948	-11.8351	1.74e-12	7.29e-11	18.4618
TMEM132E	-2.82677	0.62755	-11.8144	1.81e-12	7.56e-11	18.4199
CNTN1	-2.34484	-0.359569	-11.8013	1.86e-12	7.75e-11	18.3934
SUCNR1	-3.20466	-0.188274	-11.781	1.94e-12	8e-11	18.3521
SLC22A12	-4.29556	-0.462513	-11.7806	1.94e-12	8e-11	18.3514
KDELC1	2.03714	0.0674197	11.7744	1.96e-12	8.06e-11	18.3387
DEGS1	2.01037	0.0222623	11.7407	2.1e-12	8.56e-11	18.2703
CD1D	3.23084	-0.147478	11.7362	2.12e-12	8.61e-11	18.2611
CASR	-2.66272	-0.138579	-11.7317	2.14e-12	8.67e-11	18.252
CXCL10	4.16778	0.109135	11.7172	2.2e-12	8.89e-11	18.2225
NFE2L3	2.50964	0.221585	11.7155	2.21e-12	8.91e-11	18.2191
RASL11B	-2.36915	-0.0712552	-11.7138	2.22e-12	8.92e-11	18.2157
LOC101929480	-2.449	-0.208659	-11.6943	2.3e-12	9.24e-11	18.1759
FBP1	-2.71759	-0.0249892	-11.6926	2.31e-12	9.26e-11	18.1723
EFHD1	-3.20813	-0.434338	-11.6898	2.33e-12	9.29e-11	18.1667
KLK1	-3.30735	0.600002	-11.6745	2.4e-12	9.57e-11	18.1355
PIK3C2G	-3.59878	-0.0308148	-11.663	2.46e-12	9.78e-11	18.112
PRRG2	-2.12876	-0.0853754	-11.6619	2.46e-12	9.78e-11	18.1097
BPHL	-2.0684	0.137029	-11.6534	2.5e-12	9.93e-11	18.0922
RP11-44F14.8	-2.93461	-0.286702	-11.6508	2.52e-12	9.96e-11	18.087
PNPLA3	-3.07236	0.179484	-11.6503	2.52e-12	9.96e-11	18.0861
SLC34A3	-3.00418	0.0663917	-11.6468	2.54e-12	9.99e-11	18.0788
SAP30	2.06088	-0.201241	11.6446	2.55e-12	1e-10	18.0743
COPG2IT1	-2.22485	0.268766	-11.628	2.64e-12	1.03e-10	18.0403
FAM3B	-3.94929	-0.594226	-11.5928	2.83e-12	1.1e-10	17.9683
FAS	2.43991	-0.12797	11.5911	2.84e-12	1.1e-10	17.9648
PEPD	-2.46106	0.298968	-11.5731	2.95e-12	1.14e-10	17.9278
CAV2	2.48627	-0.146017	11.5726	2.95e-12	1.14e-10	17.9269
CDCA7L	3.11982	0.106945	11.5653	2.99e-12	1.15e-10	17.9118
PIK3CG	3.09807	-0.456038	11.5516	3.08e-12	1.18e-10	17.8837
PCDH17	2.90372	0.306382	11.5394	3.16e-12	1.21e-10	17.8584
AK094644	-2.81662	0.343137	-11.5212	3.28e-12	1.25e-10	17.8211
DMPK	-2.19799	0.0169706	-11.5161	3.31e-12	1.26e-10	17.8105
CORO2B	-3.93571	-0.117956	-11.499	3.43e-12	1.3e-10	17.7752
COLEC11	-2.23252	0.253229	-11.4963	3.45e-12	1.3e-10	17.7696
FN1	2.34596	-0.359333	11.4727	3.62e-12	1.36e-10	17.721
ANGPT2	4.22779	0.480437	11.4673	3.66e-12	1.37e-10	17.7099
P2RY13	3.14887	-0.32482	11.4666	3.66e-12	1.37e-10	17.7083
MELK	4.0946	-0.793096	11.4512	3.78e-12	1.41e-10	17.6766
CCND1	2.55523	0.435421	11.4341	3.92e-12	1.45e-10	17.6412
SASH3	2.03368	0.218152	11.3445	4.71e-12	1.73e-10	17.4551
LZTS3	-2.47437	-0.339158	-11.341	4.74e-12	1.74e-10	17.4479
SERPINC1	-3.11099	0.535537	-11.3224	4.93e-12	1.8e-10	17.4091
ADM	3.29306	-0.550836	11.3214	4.94e-12	1.8e-10	17.4071
NTNG1	-2.77905	-0.213719	-11.3115	5.04e-12	1.84e-10	17.3864
RGS18	3.03315	-0.256418	11.3105	5.05e-12	1.84e-10	17.3844
GP2	-2.62571	0.150021	-11.2981	5.18e-12	1.88e-10	17.3585
RAD51AP1	2.40302	0.0375296	11.276	5.43e-12	1.97e-10	17.3121
SLC22A6	-5.05294	0.0184309	-11.2749	5.44e-12	1.97e-10	17.3099
SLC4A11	-2.35296	-0.0119726	-11.273	5.46e-12	1.97e-10	17.306
ALB	-3.99697	0.282565	-11.2716	5.47e-12	1.98e-10	17.3031
GAL3ST1	2.94646	0.208933	11.2662	5.54e-12	1.99e-10	17.2917
PLAC8	2.84814	-0.214894	11.2624	5.58e-12	2e-10	17.2838
CD180	3.08696	-0.771684	11.2549	5.67e-12	2.03e-10	17.2681
MEF2C	2.44717	-0.0688931	11.2166	6.14e-12	2.19e-10	17.1879
TLR7	3.66791	-0.176379	11.2027	6.32e-12	2.24e-10	17.1587
LCP2	2.01305	-0.218921	11.1964	6.4e-12	2.26e-10	17.1454
IYD	-4.59002	-0.00436135	-11.1933	6.44e-12	2.27e-10	17.1389
GSTM3	-2.63396	-0.0705924	-11.1922	6.46e-12	2.27e-10	17.1366
GGACT	-2.88321	-0.00252883	-11.1907	6.48e-12	2.28e-10	17.1334
FOXI1	-3.70142	-0.505365	-11.167	6.8e-12	2.38e-10	17.0837
PLOD2	2.45304	0.0982083	11.1459	7.11e-12	2.47e-10	17.0393
SUSD4	-3.72362	-0.188394	-11.1444	7.13e-12	2.47e-10	17.0361
ZYG11A	-4.02566	-0.243242	-11.1234	7.45e-12	2.58e-10	16.9917
ABCG1	2.09892	-0.10144	11.1092	7.67e-12	2.65e-10	16.962
RP11-320H14.1	-4.94358	-0.853154	-11.104	7.76e-12	2.67e-10	16.9509
FMN2	-2.65951	-0.108198	-11.1009	7.81e-12	2.68e-10	16.9444
CYP2B6	-3.02155	0.236954	-11.0916	7.96e-12	2.72e-10	16.9247
NCKAP1L	2.72573	-0.0931316	11.0757	8.23e-12	2.79e-10	16.8912
SPHK2	-2.19237	-0.120223	-11.0698	8.34e-12	2.82e-10	16.8785
VCAN	4.20674	0.15826	11.0695	8.34e-12	2.82e-10	16.8779
GZMA	3.61843	0.118162	11.0684	8.36e-12	2.82e-10	16.8757
CYP4F3	-4.62817	-0.123895	-11.0679	8.37e-12	2.82e-10	16.8747
BCL2A1	2.98679	0.0347879	11.064	8.44e-12	2.83e-10	16.8663
CTSV	-2.01336	0.337764	-11.0286	9.09e-12	3.04e-10	16.7913
TMEM61	-3.45429	-0.0951833	-11.0179	9.29e-12	3.11e-10	16.7686
ADORA3	3.04993	0.0143856	11.0066	9.52e-12	3.16e-10	16.7448
PLCXD3	-3.86833	0.0817701	-11.0063	9.52e-12	3.16e-10	16.744
RDH12	-3.42193	0.289754	-11.0024	9.6e-12	3.18e-10	16.7357
OSBPL6	-2.80138	0.419734	-10.9987	9.68e-12	3.2e-10	16.7278
KCNJ2	3.64236	0.235243	10.9682	1.03e-11	3.39e-10	16.6631
ACOT6	-3.69898	-0.18207	-10.94	1.1e-11	3.56e-10	16.6029
FAM26F	3.37615	-0.0341936	10.9282	1.12e-11	3.63e-10	16.5778
ANXA9	-2.72739	-0.144793	-10.9191	1.14e-11	3.7e-10	16.5584
CCL18	5.23559	0.205221	10.9166	1.15e-11	3.71e-10	16.5531
SCN7A	-2.72963	0.12424	-10.9086	1.17e-11	3.76e-10	16.5359
SLC26A4	-3.36918	1.03643	-10.908	1.17e-11	3.76e-10	16.5347
LHPP	-2.00386	0.0304356	-10.8979	1.2e-11	3.83e-10	16.5131
SLC5A2	-4.10436	1.02681	-10.897	1.2e-11	3.84e-10	16.5111
ASPDH	-3.37383	-0.390202	-10.8933	1.21e-11	3.86e-10	16.5033
MAD2L1	2.11521	-0.239155	10.8896	1.22e-11	3.88e-10	16.4953
RNASE6	4.25327	-0.0392508	10.8702	1.27e-11	4.02e-10	16.4538
MIOX	-3.5604	0.0188153	-10.8681	1.28e-11	4.04e-10	16.4493
RAB25	-4.59306	-0.830657	-10.8648	1.28e-11	4.06e-10	16.4423
PRELID2	2.30554	0.138815	10.8597	1.3e-11	4.09e-10	16.4314
TFAP2A	-2.17284	-0.423702	-10.8594	1.3e-11	4.09e-10	16.4308
GLDC	-3.2026	-0.105201	-10.8486	1.33e-11	4.17e-10	16.4076
PCP4	-5.30993	-0.714659	-10.8465	1.34e-11	4.18e-10	16.403
CP	4.58849	1.21558	10.8263	1.39e-11	4.35e-10	16.3597
DEFB1	-2.80733	-0.529771	-10.8212	1.41e-11	4.39e-10	16.3488
TJP3	-2.70732	0.303979	-10.8176	1.42e-11	4.42e-10	16.3411
NAT8L	-2.27611	-0.145389	-10.8131	1.43e-11	4.44e-10	16.3314
ANLN	3.66086	-0.571668	10.812	1.44e-11	4.44e-10	16.329
PTTG1	2.19679	0.0982195	10.8117	1.44e-11	4.44e-10	16.3285
CD33	3.52761	-0.156208	10.8106	1.44e-11	4.44e-10	16.326
PYCARD	3.26904	-0.22005	10.8	1.47e-11	4.54e-10	16.3032
GM2A	2.0022	-0.0886923	10.7978	1.48e-11	4.55e-10	16.2984
GPR65	3.80721	-0.416024	10.7674	1.58e-11	4.82e-10	16.2331
PIPOX	-3.24522	-0.63742	-10.7645	1.59e-11	4.84e-10	16.2269
HECW1	-2.04208	0.339611	-10.7458	1.65e-11	5.02e-10	16.1865
SLC43A3	2.4135	0.0145851	10.7257	1.73e-11	5.21e-10	16.1432
SLC47A2	-5.18304	0.123778	-10.7061	1.8e-11	5.41e-10	16.1008
NCF4	3.13289	-0.651029	10.7056	1.8e-11	5.41e-10	16.0998
LAD1	-2.5116	-0.521588	-10.7	1.82e-11	5.47e-10	16.0876
AQP6	-2.71394	0.133622	-10.6723	1.94e-11	5.77e-10	16.0276
ANK2	-2.69513	-0.338142	-10.6639	1.97e-11	5.86e-10	16.0096
IRX3	3.77508	-0.177082	10.6568	2e-11	5.94e-10	15.994
VTCN1	-4.00577	-0.00287458	-10.6501	2.03e-11	6.01e-10	15.9797
TCF4	2.2113	0.189621	10.6493	2.03e-11	6.02e-10	15.9778
ITGAL	2.11199	-0.0538005	10.6437	2.06e-11	6.07e-10	15.9657
NR0B2	-3.19326	-0.380071	-10.6394	2.08e-11	6.12e-10	15.9563
SCNN1G	-3.19272	-0.897867	-10.6286	2.13e-11	6.24e-10	15.9329
FGR	2.04806	-0.157919	10.6255	2.14e-11	6.27e-10	15.9262
MTTP	-4.18256	-0.282618	-10.6177	2.18e-11	6.34e-10	15.9093
MCOLN3	-2.50874	-0.449425	-10.6074	2.23e-11	6.47e-10	15.8869
CCR5	3.95425	-0.26773	10.6031	2.25e-11	6.5e-10	15.8776
AGXT	-2.82571	-0.0987976	-10.5985	2.27e-11	6.56e-10	15.8675
PLA2R1	-2.54849	0.212878	-10.5979	2.27e-11	6.56e-10	15.8662
LOC100130691	-3.31658	1.13802	-10.5695	2.41e-11	6.94e-10	15.8044
FYB	2.33293	-0.137723	10.5603	2.46e-11	7.06e-10	15.7843
SIPA1	2.01058	-0.151082	10.5579	2.48e-11	7.09e-10	15.7791
TCIRG1	2.06101	0.331874	10.547	2.54e-11	7.24e-10	15.7552
HCP5	2.48362	-0.125844	10.5418	2.56e-11	7.31e-10	15.7439
C1S	3.2153	0.327045	10.5394	2.58e-11	7.33e-10	15.7387
TRBC1	3.1554	-0.00940051	10.4963	2.83e-11	8e-10	15.6445
TM6SF1	3.25201	-0.417809	10.4914	2.86e-11	8.07e-10	15.6338
GATA3-AS1	-2.84691	0.0725133	-10.4797	2.93e-11	8.26e-10	15.6083
NNMT	4.45715	-0.89262	10.4742	2.97e-11	8.35e-10	15.5961
GCGR	-2.81175	-0.363367	-10.4563	3.09e-11	8.62e-10	15.5569
C16orf89	-3.96749	0.432696	-10.4357	3.23e-11	8.97e-10	15.5118
OGDHL	-2.74558	-0.146389	-10.435	3.23e-11	8.97e-10	15.5101
LOC100130278	-4.31111	1.23806	-10.4258	3.3e-11	9.14e-10	15.4899
ADH1C	-4.11582	0.0965629	-10.4101	3.41e-11	9.4e-10	15.4553
CLNK	-2.65162	-0.0102596	-10.3869	3.59e-11	9.85e-10	15.4043
CCDC181	-2.77105	0.0181998	-10.3834	3.62e-11	9.9e-10	15.3966
CYP4F2	-5.18491	0.161376	-10.3744	3.69e-11	1.01e-09	15.3767
SLFN11	3.06878	0.0833878	10.3653	3.76e-11	1.02e-09	15.3568
LHX1	-2.63179	-0.174058	-10.3499	3.89e-11	1.05e-09	15.3229
HIGD1B	3.96796	-0.543819	10.3444	3.94e-11	1.06e-09	15.3106
GRAMD1B	-2.11822	0.239326	-10.3249	4.11e-11	1.11e-09	15.2676
APOH	-2.48131	-0.107168	-10.2959	4.38e-11	1.17e-09	15.2033
CXCL11	4.26651	0.306431	10.293	4.41e-11	1.18e-09	15.1971
ADH6	-3.81651	-0.281297	-10.2927	4.41e-11	1.18e-09	15.1963
CXCL9	4.5257	-0.107435	10.29	4.43e-11	1.18e-09	15.1903
TYRO3	-2.03466	0.26209	-10.2896	4.44e-11	1.18e-09	15.1896
DIRAS2	3.515	-0.260259	10.2793	4.54e-11	1.21e-09	15.1667
CENPH	2.04748	-0.174263	10.2752	4.58e-11	1.21e-09	15.1575
PLCL1	-2.39261	-0.157697	-10.2476	4.87e-11	1.28e-09	15.0962
KLK6	-2.88903	0.852713	-10.219	5.18e-11	1.35e-09	15.0328
PSAT1	-3.03445	-0.309015	-10.2184	5.19e-11	1.35e-09	15.0314
DTX1	-2.27474	0.056551	-10.2096	5.29e-11	1.37e-09	15.0119
CCR2	2.66217	-0.288405	10.2055	5.34e-11	1.38e-09	15.0027
FCGR2C	2.70607	-0.500096	10.2054	5.34e-11	1.38e-09	15.0025
PCDH9	-3.34543	-0.24754	-10.1921	5.5e-11	1.41e-09	14.9728
PLD4	2.38842	-0.229616	10.1882	5.55e-11	1.42e-09	14.9641
PLAG1	-2.08034	-0.156258	-10.1872	5.56e-11	1.42e-09	14.9619
KLRD1	2.4106	-0.299797	10.1803	5.64e-11	1.44e-09	14.9466
CST7	3.2891	-0.119955	10.1727	5.74e-11	1.46e-09	14.9297
SPI1	3.36951	-0.335904	10.172	5.75e-11	1.46e-09	14.928
ARHGAP25	2.00622	-0.283404	10.1657	5.83e-11	1.48e-09	14.9139
REEP2	-2.6111	0.454968	-10.1412	6.15e-11	1.56e-09	14.8593
LINC01094	3.22572	-0.0911088	10.1397	6.17e-11	1.56e-09	14.856
COL4A1	2.17235	0.209081	10.131	6.29e-11	1.58e-09	14.8366
RASSF8-AS1	-2.29087	-0.230862	-10.1308	6.3e-11	1.58e-09	14.836
ETS1	2.50283	0.169205	10.129	6.32e-11	1.59e-09	14.8321
SLC6A19	-3.62351	0.0748277	-10.1287	6.33e-11	1.59e-09	14.8314
LDLRAD3	2.32677	0.108672	10.1195	6.46e-11	1.61e-09	14.8108
MT1G	-2.91533	-0.806278	-10.1188	6.47e-11	1.61e-09	14.8093
RGS1	4.48571	-0.492609	10.1083	6.62e-11	1.65e-09	14.7856
FAM198B	2.90041	0.251489	10.091	6.88e-11	1.7e-09	14.747
CD247	2.55464	0.239874	10.0865	6.95e-11	1.72e-09	14.7369
IGSF11	-4.5969	0.171619	-10.0716	7.18e-11	1.77e-09	14.7034
MIR210HG	3.11649	-0.301692	10.0714	7.18e-11	1.77e-09	14.7031
PC	-3.44702	-0.132241	-10.0658	7.27e-11	1.79e-09	14.6905
CYP27B1	-3.93273	0.612492	-10.0609	7.35e-11	1.81e-09	14.6794
TRIM63	-3.66063	-0.453937	-10.0446	7.62e-11	1.87e-09	14.6429
PLCD4	-2.44132	0.234742	-10.0445	7.62e-11	1.87e-09	14.6427
PRR15	-2.78002	-0.502038	-10.0236	7.99e-11	1.95e-09	14.5956
CLSTN2	-3.55885	-0.475378	-10.0206	8.04e-11	1.96e-09	14.5889
HAO2	-3.61596	-0.583263	-10.0099	8.24e-11	2e-09	14.5648
FMO5	-2.38193	-0.412128	-10.0051	8.32e-11	2.02e-09	14.5541
GNLY	3.70001	-0.28383	9.99571	8.5e-11	2.06e-09	14.5329
NDC80	3.59592	-0.180279	9.99523	8.51e-11	2.06e-09	14.5318
LDHD	-3.3282	-0.0799424	-9.97658	8.87e-11	2.14e-09	14.4897
TMEM44	2.1522	0.0993858	9.96958	9.01e-11	2.18e-09	14.474
CLIC5	-2.77504	-0.183239	-9.96718	9.06e-11	2.18e-09	14.4685
CHST11	2.15427	-0.252544	9.95937	9.22e-11	2.21e-09	14.4509
MECOM	-2.20855	-0.187204	-9.95625	9.28e-11	2.22e-09	14.4439
ATAD2	2.11843	-0.308148	9.956	9.29e-11	2.22e-09	14.4433
RP11-38P22.2	3.39434	-0.051339	9.95348	9.34e-11	2.23e-09	14.4376
ESRRB	-2.20754	0.176392	-9.95267	9.36e-11	2.23e-09	14.4358
PRODH2	-2.63331	0.314994	-9.94905	9.43e-11	2.24e-09	14.4276
CD300LF	3.98816	-0.392531	9.93794	9.67e-11	2.3e-09	14.4025
DPP6	-2.18877	0.209656	-9.93312	9.78e-11	2.32e-09	14.3916
DOC2A	3.83379	-0.3366	9.92092	1e-10	2.37e-09	14.364
ELTD1	2.68355	0.094188	9.91489	1.02e-10	2.4e-09	14.3503
ADA	2.74712	-0.438212	9.91428	1.02e-10	2.4e-09	14.349
SCNN1B	-4.65599	-1.79424	-9.91036	1.03e-10	2.42e-09	14.3401
CHGB	-3.09553	-0.206437	-9.90726	1.04e-10	2.43e-09	14.333
NLRC5	2.07648	0.0744072	9.90655	1.04e-10	2.43e-09	14.3314
CRYM	-2.07016	-0.417242	-9.86768	1.13e-10	2.64e-09	14.2433
TPX2	2.88103	-0.114429	9.84626	1.19e-10	2.76e-09	14.1946
SLC52A3	-2.28655	0.159403	-9.83869	1.21e-10	2.8e-09	14.1774
ALOX5	2.5385	-0.207092	9.8275	1.24e-10	2.85e-09	14.152
HAPLN1	3.52726	-0.105757	9.81084	1.29e-10	2.95e-09	14.1141
CCDC109B	2.1668	0.451687	9.80507	1.3e-10	2.98e-09	14.1009
NELL1	-3.09503	-0.4713	-9.8006	1.32e-10	3.01e-09	14.0907
CAPN3	-2.49998	-0.245721	-9.79687	1.33e-10	3.03e-09	14.0822
CEP55	3.84744	-0.734367	9.79566	1.33e-10	3.04e-09	14.0795
ESRRG	-3.39544	-0.678558	-9.79343	1.34e-10	3.05e-09	14.0744
ARRDC2	2.51155	-0.461442	9.79023	1.35e-10	3.07e-09	14.0671
PBK	2.50522	0.219085	9.75952	1.44e-10	3.26e-09	13.997
RTP4	2.39564	0.303533	9.75391	1.46e-10	3.3e-09	13.9842
PTPN22	2.25141	-0.272797	9.73606	1.52e-10	3.43e-09	13.9434
GPC5	-4.96764	0.132392	-9.73107	1.54e-10	3.46e-09	13.9319
MME	-2.42028	0.230883	-9.71135	1.61e-10	3.59e-09	13.8868
CD3D	3.42697	-0.120994	9.70719	1.63e-10	3.62e-09	13.8773
TNFAIP8L2	2.83765	-0.46915	9.70254	1.64e-10	3.65e-09	13.8666
AHNAK2	3.05317	0.0389039	9.70132	1.65e-10	3.66e-09	13.8638
GPR171	3.50212	-0.579286	9.68296	1.72e-10	3.8e-09	13.8217
EFNA3	2.83065	-0.431923	9.67978	1.73e-10	3.82e-09	13.8144
SLC23A1	-2.88811	-0.474813	-9.67757	1.74e-10	3.83e-09	13.8093
OVOL2	-2.105	-0.0598575	-9.67704	1.74e-10	3.83e-09	13.8081
RP4-680D5.8	-2.4777	0.394408	-9.67494	1.75e-10	3.85e-09	13.8033
ITGAM	2.05288	0.0842823	9.67106	1.77e-10	3.88e-09	13.7944
WNK4	-3.23129	-0.312949	-9.65893	1.81e-10	3.97e-09	13.7665
PEG3	-2.3273	-0.0695536	-9.65604	1.83e-10	3.99e-09	13.7599
RNASET2	2.10575	0.0741619	9.65483	1.83e-10	4e-09	13.7571
RMST	-2.17975	-0.482117	-9.65012	1.85e-10	4.04e-09	13.7463
RIMKLA	2.41537	0.0243846	9.6226	1.97e-10	4.28e-09	13.683
TMEM71	3.80265	-0.709564	9.62139	1.98e-10	4.29e-09	13.6802
BARX2	3.16596	-0.367236	9.60536	2.05e-10	4.44e-09	13.6433
SIGLEC10	2.55667	-0.305769	9.59735	2.09e-10	4.51e-09	13.6248
RAB42	3.27544	0.292289	9.57731	2.19e-10	4.69e-09	13.5786
BMPR1B	-3.02195	-0.214888	-9.57249	2.21e-10	4.73e-09	13.5674
GZMK	4.40997	0.023911	9.56813	2.23e-10	4.78e-09	13.5574
EHF	-3.28512	0.165267	-9.5668	2.24e-10	4.78e-09	13.5543
SPTBN2	-2.60766	-0.265224	-9.55942	2.28e-10	4.86e-09	13.5373
DEPDC1	2.04222	-0.459867	9.55828	2.28e-10	4.87e-09	13.5346
ACOT12	-2.66884	-0.406712	-9.54772	2.34e-10	4.97e-09	13.5102
SLC51B	-4.05733	-0.245354	-9.52248	2.48e-10	5.24e-09	13.4518
MSC	2.32251	-0.282989	9.51941	2.49e-10	5.28e-09	13.4447
OLFML2B	2.25915	0.0184242	9.51804	2.5e-10	5.29e-09	13.4415
SSPN	2.13262	0.123048	9.48906	2.67e-10	5.62e-09	13.3743
MYO1F	2.51695	-0.17155	9.48307	2.71e-10	5.69e-09	13.3604
SYNE4	-2.96111	-0.796612	-9.4444	2.96e-10	6.16e-09	13.2706
CNTN3	-4.20106	-1.39202	-9.43811	3.01e-10	6.23e-09	13.2559
SLC15A3	3.36507	-0.154354	9.43806	3.01e-10	6.23e-09	13.2558
SVOPL	-3.12019	0.529231	-9.43789	3.01e-10	6.23e-09	13.2554
DCLK1	2.54347	0.0116913	9.43686	3.02e-10	6.24e-09	13.253
TYMS	2.24141	0.0105964	9.42849	3.07e-10	6.34e-09	13.2336
LOC728040	-2.49336	0.291213	-9.41912	3.14e-10	6.46e-09	13.2117
TMEM91	3.15428	0.340762	9.40288	3.26e-10	6.68e-09	13.1739
CSF2RB	2.25347	-0.325639	9.39382	3.33e-10	6.78e-09	13.1528
SH2D1A	2.78894	-0.149826	9.38811	3.37e-10	6.87e-09	13.1394
ZGPAT	-2.10323	0.386884	-9.37969	3.44e-10	6.98e-09	13.1198
F11	-2.44067	-0.298017	-9.36317	3.57e-10	7.21e-09	13.0812
SLC7A13	-6.034	0.743654	-9.36102	3.59e-10	7.24e-09	13.0762
L1CAM	-2.3803	0.0489375	-9.35758	3.62e-10	7.28e-09	13.0681
INHBB	3.58202	0.22687	9.35726	3.62e-10	7.28e-09	13.0674
KLK7	-2.87351	0.361748	-9.35694	3.63e-10	7.28e-09	13.0666
LOC727944	-3.88391	-0.151718	-9.34385	3.74e-10	7.48e-09	13.036
PALM	-2.04097	-0.0889875	-9.33612	3.81e-10	7.59e-09	13.0179
PPP1R3C	2.5645	-0.13694	9.33447	3.82e-10	7.62e-09	13.0141
PTPN12	2.40275	-0.0581425	9.31991	3.95e-10	7.87e-09	12.98
COL21A1	3.24978	0.104446	9.31884	3.96e-10	7.88e-09	12.9775
RP11-369C8.1	-4.38197	0.380215	-9.31811	3.97e-10	7.89e-09	12.9758
C5orf46	4.88934	1.75554	9.31294	4.02e-10	7.97e-09	12.9637
ERVMER34-1	-3.18255	-0.00725471	-9.29572	4.18e-10	8.24e-09	12.9233
TAC1	-3.8432	0.00280855	-9.29366	4.2e-10	8.27e-09	12.9185
ELF5	-4.21747	0.395649	-9.28481	4.29e-10	8.42e-09	12.8977
MTURN	-2.24668	-0.0537869	-9.28	4.33e-10	8.51e-09	12.8864
LOC101928429	2.93891	-0.471222	9.26386	4.5e-10	8.79e-09	12.8485
LSP1	3.14549	0.0312908	9.25599	4.58e-10	8.93e-09	12.83
FABP7	5.36606	0.358718	9.25488	4.59e-10	8.95e-09	12.8274
GATA3	-2.82258	-0.367	-9.25415	4.6e-10	8.96e-09	12.8256
C9orf84	-2.66149	-0.474633	-9.24463	4.71e-10	9.14e-09	12.8033
PLA2G7	4.02212	0.0895006	9.23534	4.81e-10	9.31e-09	12.7814
BIK	-2.92173	-0.278741	-9.23261	4.84e-10	9.36e-09	12.775
IGFBP2	-2.95445	-0.416021	-9.2241	4.94e-10	9.52e-09	12.7549
IRX1	-2.93083	0.355575	-9.22401	4.94e-10	9.52e-09	12.7547
C14orf37	-2.75375	-0.125475	-9.22357	4.94e-10	9.52e-09	12.7537
EBI3	2.99489	-0.438414	9.22256	4.95e-10	9.52e-09	12.7513
CLEC14A	3.42783	0.130313	9.21032	5.1e-10	9.78e-09	12.7225
EMX1	-2.26883	-0.598929	-9.20962	5.11e-10	9.78e-09	12.7208
SLC25A10	-2.17498	0.278646	-9.20566	5.15e-10	9.87e-09	12.7115
IDO1	4.02903	-0.472113	9.1945	5.29e-10	1.01e-08	12.6852
SCARB1	2.25092	0.290322	9.18657	5.39e-10	1.03e-08	12.6664
EMB	2.35053	-0.329163	9.17613	5.52e-10	1.05e-08	12.6418
CDC6	2.53608	-0.356555	9.17191	5.58e-10	1.06e-08	12.6318
CENPM	3.12002	0.71199	9.16772	5.63e-10	1.06e-08	12.6219
IL32	2.47928	-0.227641	9.16762	5.63e-10	1.06e-08	12.6217
LCK	3.16801	-0.0177998	9.1631	5.69e-10	1.07e-08	12.611
HAVCR1	3.68566	0.0463953	9.16212	5.7e-10	1.08e-08	12.6087
LOC101928047	-2.91247	0.000967111	-9.10763	6.48e-10	1.2e-08	12.4797
ELF4	2.01398	-0.328586	9.10136	6.58e-10	1.22e-08	12.4649
MTHFD2	2.66669	0.185776	9.09463	6.68e-10	1.23e-08	12.4489
GAS2L3	3.53684	-0.170304	9.08606	6.82e-10	1.26e-08	12.4286
PPM1E	-2.23616	-0.140127	-9.08427	6.85e-10	1.26e-08	12.4243
RP1-78O14.1	-3.0933	0.159982	-9.08333	6.86e-10	1.26e-08	12.4221
COCH	-2.18313	-0.213746	-9.08211	6.88e-10	1.26e-08	12.4192
ITK	2.43878	0.535689	9.07971	6.92e-10	1.27e-08	12.4135
ZC3HAV1L	2.76166	-0.342696	9.07477	7e-10	1.28e-08	12.4018
PHF21B	-2.82409	-0.50541	-9.06888	7.1e-10	1.3e-08	12.3878
PABPC4L	3.07134	-0.205533	9.0649	7.17e-10	1.31e-08	12.3783
MRGPRF	-2.48313	-0.179378	-9.06296	7.2e-10	1.31e-08	12.3737
SLAMF8	2.6606	0.295934	9.05576	7.32e-10	1.33e-08	12.3566
C1orf168	-2.64154	-0.696855	-9.03574	7.67e-10	1.39e-08	12.3089
KIF20A	3.64664	-0.578158	9.03409	7.7e-10	1.39e-08	12.305
RP11-21L23.2	-2.0065	-0.0524393	-9.034	7.71e-10	1.39e-08	12.3048
FABP6	2.16666	0.0133448	9.03363	7.71e-10	1.39e-08	12.3039
PRC1	2.69359	-0.354723	9.02649	7.84e-10	1.41e-08	12.2869
APBB1IP	2.38001	-0.343446	9.02434	7.88e-10	1.42e-08	12.2818
CCND2	2.07483	-0.177623	9.00272	8.3e-10	1.48e-08	12.2303
LOC100132891	3.19069	0.000496566	8.98951	8.56e-10	1.52e-08	12.1988
PLVAP	2.59573	0.151755	8.98413	8.67e-10	1.54e-08	12.1859
SEMA6D	-2.04422	-0.0998972	-8.9606	9.16e-10	1.62e-08	12.1297
MTCL1	2.12856	0.297039	8.95629	9.26e-10	1.64e-08	12.1194
CFD	2.89524	-0.101733	8.95013	9.39e-10	1.65e-08	12.1047
APCDD1L	-2.71071	-0.353294	-8.94755	9.45e-10	1.66e-08	12.0985
MRO	-2.64946	0.469176	-8.9466	9.47e-10	1.66e-08	12.0962
ZAP70	2.94253	-0.267078	8.90526	1.04e-09	1.82e-08	11.9972
GAL3ST4	2.18446	-0.0770893	8.90196	1.05e-09	1.83e-08	11.9893
RP11-297L17.2	-3.42197	-0.881527	-8.89042	1.08e-09	1.88e-08	11.9616
CDH13	3.22308	-0.147358	8.8892	1.09e-09	1.88e-08	11.9587
LILRA6	2.64717	-0.103791	8.88198	1.1e-09	1.91e-08	11.9414
UCHL1	-2.10731	-0.409753	-8.88078	1.11e-09	1.92e-08	11.9385
UHRF1	3.72064	-0.677975	8.87901	1.11e-09	1.92e-08	11.9342
IL2RG	2.03142	0.362615	8.87121	1.13e-09	1.96e-08	11.9155
KLRB1	2.43262	0.365497	8.85712	1.17e-09	2.02e-08	11.8817
EOMES	2.83711	0.302237	8.85514	1.18e-09	2.02e-08	11.8769
TRAC	2.71703	0.395968	8.84936	1.19e-09	2.05e-08	11.863
NXPH2	-2.33722	0.187821	-8.84762	1.2e-09	2.05e-08	11.8588
CYP2J2	3.70365	0.554553	8.84509	1.21e-09	2.06e-08	11.8527
SUGCT	-2.56487	0.101053	-8.83622	1.23e-09	2.1e-08	11.8314
DNMT3L	-5.10126	0.883594	-8.83036	1.25e-09	2.13e-08	11.8173
CYP4A11	-3.17321	-0.375236	-8.82913	1.25e-09	2.13e-08	11.8143
SLC22A13	-4.21579	-0.974967	-8.82424	1.27e-09	2.15e-08	11.8025
DACH1	-2.54461	-0.379779	-8.81416	1.3e-09	2.2e-08	11.7783
MYO3A	2.34224	-0.0691043	8.80957	1.31e-09	2.22e-08	11.7672
GZMB	2.54909	0.176765	8.80945	1.31e-09	2.22e-08	11.7669
SLC30A2	-2.73873	0.365242	-8.80898	1.31e-09	2.22e-08	11.7658
STAMBPL1	2.23964	-0.0295213	8.79696	1.35e-09	2.28e-08	11.7368
CCL4	3.63246	-0.0787544	8.79283	1.37e-09	2.3e-08	11.7268
KRBA1	2.62884	-0.0967974	8.78519	1.39e-09	2.33e-08	11.7084
BST2	2.32335	0.427803	8.78427	1.39e-09	2.33e-08	11.7062
LINC00462	4.74325	-0.0982113	8.7767	1.42e-09	2.37e-08	11.6879
PGBD5	3.08581	0.128461	8.77614	1.42e-09	2.37e-08	11.6866
BRCA2	2.39236	-0.557005	8.76627	1.45e-09	2.42e-08	11.6627
FBLN5	-2.03898	-0.434433	-8.75227	1.5e-09	2.5e-08	11.6289
IRX2	-3.23076	0.261134	-8.74918	1.52e-09	2.51e-08	11.6214
HEY1	3.00298	-0.176609	8.74181	1.54e-09	2.55e-08	11.6036
CTXN3	-4.67654	-1.44221	-8.74055	1.55e-09	2.55e-08	11.6005
NCF2	3.23559	-0.367454	8.73334	1.57e-09	2.58e-08	11.5831
C10orf25	2.45073	-0.305647	8.73249	1.58e-09	2.59e-08	11.581
GPR18	2.40026	0.0949018	8.73	1.59e-09	2.6e-08	11.575
CD36	3.1151	-0.145739	8.72894	1.59e-09	2.6e-08	11.5724
GABRA2	-3.37071	-0.155127	-8.70931	1.67e-09	2.71e-08	11.5249
NR1I3	-2.09338	0.113478	-8.70629	1.68e-09	2.72e-08	11.5176
LYPD6B	-3.03473	0.131564	-8.70628	1.68e-09	2.72e-08	11.5175
ISG15	2.32249	-0.229875	8.70215	1.7e-09	2.74e-08	11.5075
APOLD1	3.46653	0.22341	8.68643	1.76e-09	2.85e-08	11.4694
RPS6KA6	-2.17721	-0.391739	-8.67789	1.8e-09	2.89e-08	11.4487
NEK2	2.32564	-0.352409	8.64284	1.96e-09	3.13e-08	11.3635
THEMIS	3.90287	-0.280252	8.63306	2e-09	3.2e-08	11.3397
GBP4	2.10715	-0.239924	8.62811	2.03e-09	3.23e-08	11.3277
CD70	3.60893	0.829	8.61752	2.08e-09	3.31e-08	11.3019
GJC1	2.56191	-0.0762816	8.6062	2.14e-09	3.39e-08	11.2743
NCF1	2.70184	-0.388004	8.59289	2.21e-09	3.49e-08	11.2419
PARM1	-2.26564	0.0843755	-8.58816	2.23e-09	3.51e-08	11.2303
MUC13	-3.18829	0.106747	-8.58452	2.25e-09	3.54e-08	11.2214
S100A9	2.39148	-0.309769	8.56739	2.35e-09	3.68e-08	11.1796
GRAMD4	2.16189	0.299991	8.55354	2.43e-09	3.79e-08	11.1458
SLFN13	3.18905	0.282882	8.54936	2.45e-09	3.82e-08	11.1356
SLC9A2	-3.17144	-0.236095	-8.53714	2.52e-09	3.93e-08	11.1057
CLDN19	-2.77408	0.230911	-8.53106	2.56e-09	3.98e-08	11.0908
CPN2	-4.36225	-0.883317	-8.52973	2.57e-09	3.98e-08	11.0876
UMOD	-4.79439	-1.18453	-8.52791	2.58e-09	4e-08	11.0831
PLEKHO1	2.81891	0.0140759	8.50874	2.7e-09	4.17e-08	11.0362
GYPA	-2.08145	-0.243339	-8.50528	2.73e-09	4.2e-08	11.0277
MAL	-3.48067	-0.784325	-8.4962	2.79e-09	4.28e-08	11.0055
SLC16A9	-3.04859	-0.606996	-8.47081	2.96e-09	4.53e-08	10.9432
GLYAT	-2.70321	-0.246076	-8.46753	2.99e-09	4.56e-08	10.9351
ETNPPL	-3.97254	0.276654	-8.46687	2.99e-09	4.56e-08	10.9335
PPP1R1A	-3.5486	-0.355217	-8.44314	3.17e-09	4.8e-08	10.8752
SHISA2	-3.61844	-0.447204	-8.42965	3.28e-09	4.93e-08	10.842
NINJ2	3.30398	-0.131018	8.41803	3.37e-09	5.06e-08	10.8134
C1orf226	-2.6269	-0.319854	-8.41758	3.37e-09	5.06e-08	10.8123
KCNH6	-2.12268	0.223834	-8.39027	3.61e-09	5.37e-08	10.745
MAP3K7CL	2.60493	0.536154	8.3769	3.73e-09	5.52e-08	10.7121
AGR2	-2.45642	-0.403615	-8.37554	3.74e-09	5.53e-08	10.7087
TMEM154	2.32846	-0.401656	8.37135	3.78e-09	5.57e-08	10.6984
AZGP1P1	-3.0133	-0.551901	-8.35924	3.89e-09	5.7e-08	10.6685
SGK494	-2.17808	0.434098	-8.35873	3.9e-09	5.71e-08	10.6672
CDT1	2.31566	-0.355559	8.3474	4.01e-09	5.84e-08	10.6392
DHRS9	2.09476	-0.174084	8.33864	4.09e-09	5.96e-08	10.6176
SLC9A9	2.35913	0.0317096	8.33589	4.12e-09	6e-08	10.6108
LRRC25	3.17921	-0.826428	8.3355	4.12e-09	6e-08	10.6098
ACSBG2	-2.02628	0.0243656	-8.331	4.17e-09	6.06e-08	10.5987
NUDT1	2.26686	-0.026002	8.32997	4.18e-09	6.07e-08	10.5961
G6PC	-4.12187	-0.750617	-8.32541	4.23e-09	6.12e-08	10.5849
SLC7A9	-2.22554	0.0280079	-8.32481	4.23e-09	6.12e-08	10.5834
E2F8	3.56305	-0.449175	8.31887	4.29e-09	6.2e-08	10.5687
MST1L	-2.75684	0.0786961	-8.3178	4.31e-09	6.22e-08	10.566
KLRG2	-2.82229	-0.159818	-8.31614	4.32e-09	6.24e-08	10.5619
HLA-DPB1	2.30371	0.101105	8.31526	4.33e-09	6.25e-08	10.5598
KLF4	2.01135	-0.148246	8.3147	4.34e-09	6.25e-08	10.5584
DDIT4	2.30004	-0.30425	8.3117	4.37e-09	6.29e-08	10.5509
SALL3	-2.43497	0.0801662	-8.298	4.52e-09	6.45e-08	10.517
FABP5	4.05101	-0.825688	8.28805	4.63e-09	6.59e-08	10.4924
PCK1	-3.10919	-0.405319	-8.26078	4.95e-09	7.01e-08	10.4247
CSPG4	3.00806	-0.575607	8.25642	5.01e-09	7.07e-08	10.4139
ATP12A	-2.66445	-0.177327	-8.24965	5.09e-09	7.18e-08	10.3971
NLRC4	2.53627	-0.458182	8.23026	5.34e-09	7.49e-08	10.3489
SELPLG	2.1292	-0.250526	8.22031	5.47e-09	7.66e-08	10.3242
SIGLEC1	2.67599	-0.113495	8.20463	5.69e-09	7.92e-08	10.2852
GPD1	-2.12736	0.219818	-8.20412	5.69e-09	7.92e-08	10.2839
TRIM9	2.55967	-0.290321	8.20374	5.7e-09	7.93e-08	10.283
DPEP2	3.65713	-0.700773	8.19162	5.87e-09	8.14e-08	10.2528
LOC645321	-2.20414	0.297652	-8.19157	5.87e-09	8.14e-08	10.2527
FAXC	-2.84355	-0.21185	-8.18172	6.02e-09	8.33e-08	10.2281
ZG16B	2.48301	0.0723691	8.18119	6.02e-09	8.34e-08	10.2268
COL15A1	2.22683	0.119201	8.18085	6.03e-09	8.34e-08	10.2259
CCL28	3.03895	0.142941	8.17623	6.1e-09	8.43e-08	10.2144
SMCO3	-2.39368	0.0688872	-8.17217	6.16e-09	8.49e-08	10.2043
EDNRB	2.24588	0.433055	8.17186	6.17e-09	8.49e-08	10.2035
FOXJ3	2.41623	0.841303	8.16735	6.23e-09	8.58e-08	10.1923
BTN3A2	2.84531	0.288062	8.16217	6.31e-09	8.68e-08	10.1794
DPYS	-2.44959	0.179127	-8.15219	6.47e-09	8.87e-08	10.1545
HLX	3.06236	-0.353809	8.15027	6.5e-09	8.89e-08	10.1497
POU5F1B	2.00963	-0.039899	8.14844	6.53e-09	8.92e-08	10.1451
GRHL2	-2.89558	-0.231223	-8.13356	6.78e-09	9.22e-08	10.1079
CD2	3.52585	0.374452	8.13204	6.8e-09	9.25e-08	10.1041
CLEC5A	3.37804	-0.418768	8.12632	6.9e-09	9.35e-08	10.0899
MFAP3	2.11443	-0.459266	8.12618	6.9e-09	9.35e-08	10.0895
SPATA18	2.31366	0.139772	8.11643	7.07e-09	9.55e-08	10.0651
FUT3	-2.2669	-0.498998	-8.11599	7.08e-09	9.55e-08	10.064
RARRES2	2.29538	0.601993	8.11574	7.08e-09	9.55e-08	10.0634
GBP5	3.04364	-0.168804	8.10074	7.35e-09	9.88e-08	10.0259
PAQR4	3.39185	-0.625902	8.09501	7.46e-09	9.98e-08	10.0115
CDH3	-4.15026	-0.71599	-8.09007	7.55e-09	1.01e-07	9.99918
CD69	2.42162	-0.000373485	8.08324	7.68e-09	1.02e-07	9.98206
HAO1	-3.42838	-0.0770956	-8.07111	7.91e-09	1.05e-07	9.95167
VWF	2.91763	-0.0530061	8.06482	8.04e-09	1.07e-07	9.93591
PDGFD	2.39179	0.441351	8.06245	8.08e-09	1.07e-07	9.92996
CLDN16	-3.78522	-0.0640127	-8.06142	8.1e-09	1.07e-07	9.92739
SLC28A2	-2.42929	0.215714	-8.04908	8.36e-09	1.1e-07	9.89641
APOM	-2.61644	-0.430928	-8.03311	8.69e-09	1.14e-07	9.85633
RP11-274H2.5	2.08832	0.27354	8.01879	9.01e-09	1.18e-07	9.82037
CXorf36	2.39569	-0.0921887	8.0152	9.09e-09	1.19e-07	9.81134
CD163	2.7173	0.273263	8.00901	9.23e-09	1.21e-07	9.79578
ASPM	2.55616	-0.652072	8.00481	9.33e-09	1.22e-07	9.78523
ACKR3	2.61986	-0.0737033	7.98966	9.69e-09	1.26e-07	9.74711
ANGPTL1	-3.18665	-0.371495	-7.98644	9.77e-09	1.26e-07	9.73901
SLC30A8	-2.08572	-0.114077	-7.98413	9.82e-09	1.27e-07	9.7332
CMPK2	2.18665	-0.0159113	7.97892	9.95e-09	1.29e-07	9.72009
FBXL16	2.42869	0.383221	7.96609	1.03e-08	1.32e-07	9.68778
POU5F1P4	2.62372	-0.437381	7.95471	1.06e-08	1.36e-07	9.65909
GZMH	2.96773	0.0251671	7.93791	1.1e-08	1.41e-07	9.61672
PROC	-3.51111	-0.928706	-7.91578	1.17e-08	1.48e-07	9.56085
RHOH	2.51545	-0.369921	7.91523	1.17e-08	1.48e-07	9.55945
TNFSF8	2.16921	-0.195732	7.90817	1.19e-08	1.5e-07	9.54164
SLC16A1-AS1	2.19939	-0.490865	7.90544	1.2e-08	1.51e-07	9.53474
NCAPG	2.00988	-0.0621186	7.9	1.21e-08	1.53e-07	9.52098
FCGR2B	3.39172	-0.0081687	7.88797	1.25e-08	1.57e-07	9.49057
IL3RA	2.97967	-0.441849	7.88412	1.26e-08	1.58e-07	9.48082
CHST15	2.54356	0.157023	7.88273	1.27e-08	1.58e-07	9.47732
HOGA1	-2.62788	-1.07469	-7.8822	1.27e-08	1.58e-07	9.47596
LOC389332	-2.35176	-0.509289	-7.88077	1.27e-08	1.59e-07	9.47236
ARL4C	2.12764	-0.147455	7.86971	1.31e-08	1.63e-07	9.44437
TMEM174	-2.16791	-0.435703	-7.86036	1.34e-08	1.66e-07	9.42068
STC2	2.61154	0.227132	7.84285	1.4e-08	1.73e-07	9.37631
GRAP	2.06862	-0.331494	7.84142	1.4e-08	1.74e-07	9.37269
FLJ32255	2.17043	0.0169162	7.83962	1.41e-08	1.74e-07	9.36813
DLL4	2.93126	-0.145976	7.81708	1.49e-08	1.84e-07	9.31095
C7	-2.51504	-0.361301	-7.80646	1.53e-08	1.88e-07	9.28399
VMP1	2.3915	-0.082896	7.80056	1.56e-08	1.91e-07	9.269
MFSD4	-2.29366	0.3623	-7.79884	1.56e-08	1.91e-07	9.26463
LOC285556	-3.53844	-0.170398	-7.79832	1.56e-08	1.91e-07	9.26331
HPGD	-2.67315	-0.403561	-7.78631	1.61e-08	1.97e-07	9.2328
CETP	3.71601	-0.528845	7.78183	1.63e-08	1.99e-07	9.2214
GPR183	3.0806	0.0514386	7.77959	1.64e-08	2e-07	9.21572
IL2RB	2.88894	-0.365397	7.7765	1.65e-08	2.01e-07	9.20786
RP11-757F18.5	-2.06907	-0.377579	-7.77596	1.66e-08	2.01e-07	9.20647
ETV7	2.18248	-0.177058	7.76801	1.69e-08	2.04e-07	9.18627
LGALS9	2.3073	-0.281265	7.75606	1.74e-08	2.1e-07	9.15585
RAB4B	-2.03329	-0.0796499	-7.74319	1.8e-08	2.16e-07	9.12308
IFI44L	2.79381	-0.0636044	7.72569	1.88e-08	2.25e-07	9.07848
CD72	3.1315	-0.485522	7.71024	1.95e-08	2.32e-07	9.03909
FKBP10	3.97959	0.652942	7.69201	2.05e-08	2.41e-07	8.99254
GPER1	2.3814	-0.182879	7.68947	2.06e-08	2.43e-07	8.98607
MRAP2	-2.5697	-0.268406	-7.67314	2.15e-08	2.52e-07	8.94436
HMX2	-2.42774	0.200338	-7.66649	2.18e-08	2.56e-07	8.92734
ASF1B	2.67412	-0.0394144	7.64054	2.33e-08	2.72e-07	8.86097
IFI27	2.50477	0.552437	7.6352	2.36e-08	2.75e-07	8.84729
TOP2A	2.80047	-0.497566	7.62431	2.43e-08	2.82e-07	8.81942
MT1H	-2.07757	-0.457077	-7.62066	2.45e-08	2.84e-07	8.81007
PVRIG	2.92667	-0.430198	7.6205	2.45e-08	2.84e-07	8.80965
CENPK	2.93937	-0.312007	7.61589	2.48e-08	2.87e-07	8.79784
TBC1D10C	2.37944	-0.251097	7.61175	2.51e-08	2.9e-07	8.78723
KIF4A	2.04501	-0.19339	7.60312	2.56e-08	2.95e-07	8.76511
CRTAM	4.44848	-0.419063	7.6015	2.57e-08	2.96e-07	8.76096
PTGS1	3.5173	-0.0438521	7.59926	2.59e-08	2.98e-07	8.75521
KCNS3	2.11878	0.087089	7.58999	2.65e-08	3.04e-07	8.73142
HJURP	2.76876	-0.491612	7.58267	2.7e-08	3.1e-07	8.71263
CALCRL	2.2889	0.194595	7.58159	2.71e-08	3.1e-07	8.70988
COL1A2	2.40938	0.27626	7.57918	2.72e-08	3.12e-07	8.70369
PYHIN1	2.48862	-0.287924	7.57329	2.76e-08	3.16e-07	8.68855
CTD-3080P12.3	-3.52762	-0.212555	-7.56095	2.85e-08	3.25e-07	8.65688
HIST1H2BK	2.18772	0.0638893	7.5504	2.93e-08	3.33e-07	8.62977
BCHE	-3.17615	-0.210472	-7.54499	2.97e-08	3.37e-07	8.61584
ALDH1A2	-2.46887	-0.181295	-7.53579	3.04e-08	3.43e-07	8.5922
HSPB2	2.40529	0.179159	7.52346	3.14e-08	3.54e-07	8.56047
XCL1	2.54159	-0.244587	7.49409	3.38e-08	3.77e-07	8.48482
PTPRD	-2.40806	-0.487986	-7.49208	3.4e-08	3.79e-07	8.47965
GNA15	2.15674	-0.231419	7.48663	3.45e-08	3.84e-07	8.4656
OTOGL	-4.1042	0.0914696	-7.4863	3.45e-08	3.84e-07	8.46476
HMGCS2	-2.37038	-0.497071	-7.48375	3.47e-08	3.86e-07	8.45818
ITGB2-AS1	2.79123	-0.323851	7.48237	3.49e-08	3.86e-07	8.45462
PALD1	2.10897	0.041162	7.47488	3.55e-08	3.93e-07	8.4353
CSDC2	-2.94958	-0.513127	-7.4643	3.65e-08	4.02e-07	8.40801
FTCD	-2.54836	-0.0960254	-7.46262	3.67e-08	4.03e-07	8.40367
RP11-465B22.8	-2.1447	-0.130373	-7.45882	3.7e-08	4.07e-07	8.39387
NLRC3	2.78864	-0.207454	7.4586	3.71e-08	4.07e-07	8.39329
RGS5	2.07119	0.0436162	7.45371	3.75e-08	4.11e-07	8.38066
KLHL6	2.19473	-0.00383472	7.45046	3.78e-08	4.14e-07	8.37229
HSPG2	2.05857	-0.0195733	7.44939	3.79e-08	4.14e-07	8.36952
LOC100506459	-2.63027	-0.443788	-7.43035	3.98e-08	4.33e-07	8.32033
FOLR3	-2.18524	-0.303657	-7.42671	4.02e-08	4.36e-07	8.31093
MYOZ2	-2.7897	0.283183	-7.42614	4.03e-08	4.36e-07	8.30944
C2orf54	-2.47643	0.528949	-7.40363	4.27e-08	4.58e-07	8.25122
AMPH	-2.36559	-0.0337663	-7.39794	4.33e-08	4.63e-07	8.23651
CTSW	3.12828	-0.384988	7.38879	4.43e-08	4.72e-07	8.21281
TOX2	2.30221	0.0518848	7.38803	4.44e-08	4.72e-07	8.21084
RP11-456H18.2	-2.43535	0.0628036	-7.38041	4.53e-08	4.81e-07	8.1911
MIR4435-1HG	2.31963	-0.318963	7.37487	4.59e-08	4.87e-07	8.17676
DOK2	2.22292	-0.442794	7.37054	4.64e-08	4.92e-07	8.16553
P2RY10	2.45556	-0.623116	7.36995	4.65e-08	4.92e-07	8.16402
SEMA6C	-2.24174	-0.137731	-7.36661	4.69e-08	4.96e-07	8.15535
GPR82	2.26902	-0.255443	7.36081	4.76e-08	5.02e-07	8.14032
TNFSF9	2.68907	0.231307	7.3535	4.85e-08	5.11e-07	8.12138
LGSN	-3.73269	0.0891831	-7.34852	4.91e-08	5.17e-07	8.10844
SIRPG	2.12016	-0.165432	7.33991	5.02e-08	5.28e-07	8.08612
SMIM24	-2.23536	-0.316477	-7.3368	5.06e-08	5.31e-07	8.07805
PRSS36	2.08141	-0.402539	7.33184	5.13e-08	5.37e-07	8.06518
PRIMA1	3.87767	0.828574	7.31921	5.3e-08	5.51e-07	8.03238
VSNL1	-2.36357	0.0416099	-7.31108	5.41e-08	5.61e-07	8.01124
PDE1A	-2.67083	-0.0120335	-7.30813	5.45e-08	5.64e-07	8.00359
BIRC5	2.25552	-0.295656	7.30641	5.48e-08	5.66e-07	7.99912
LINC01268	2.07901	-0.0629733	7.30134	5.55e-08	5.73e-07	7.98595
SLC25A34	-2.3427	-0.116909	-7.30093	5.55e-08	5.73e-07	7.98488
FCGR3B	2.17026	-0.295236	7.30057	5.56e-08	5.73e-07	7.98394
LOC101927972	3.91039	-0.2467	7.29119	5.7e-08	5.85e-07	7.95954
ZNF300P1	-2.55117	-0.591594	-7.27328	5.97e-08	6.1e-07	7.91295
OLR1	2.09341	-0.0113861	7.26339	6.12e-08	6.23e-07	7.88721
DNER	-2.98532	-0.923487	-7.26258	6.13e-08	6.24e-07	7.88511
KCNE4	2.58666	-0.0609132	7.26197	6.14e-08	6.25e-07	7.88351
GAS1	-2.10517	0.17468	-7.25085	6.32e-08	6.41e-07	7.85457
CD8A	3.49997	-0.0619894	7.25027	6.33e-08	6.41e-07	7.85305
KANK3	2.06367	-0.0620916	7.2467	6.39e-08	6.46e-07	7.84374
CRHBP	-3.39654	-0.174011	-7.24661	6.39e-08	6.46e-07	7.84352
CRIP1	2.82111	0.158795	7.23482	6.59e-08	6.66e-07	7.81278
DDX25	-2.08953	-0.623257	-7.22909	6.69e-08	6.75e-07	7.79783
PKIB	2.43434	-0.168762	7.22492	6.76e-08	6.81e-07	7.78698
LOC81691	2.03235	-0.356232	7.22093	6.83e-08	6.87e-07	7.77656
CYP4F12	-2.34056	-0.25352	-7.21766	6.89e-08	6.92e-07	7.76803
RP11-63A11.1	-2.58604	-0.367845	-7.18734	7.45e-08	7.44e-07	7.68888
NLRP11	2.19641	-0.0726654	7.18222	7.55e-08	7.52e-07	7.67552
PNCK	2.81718	0.234422	7.16777	7.84e-08	7.76e-07	7.63774
LOX	3.31205	0.59933	7.15952	8.01e-08	7.91e-07	7.61618
BCL11A	2.37869	-0.0726723	7.15756	8.05e-08	7.94e-07	7.61104
FAM83B	-2.15428	-0.210055	-7.1442	8.33e-08	8.2e-07	7.5761
HES4	2.83019	-0.306832	7.12998	8.65e-08	8.49e-07	7.53889
GLTPD2	-2.44667	-0.232791	-7.12267	8.81e-08	8.63e-07	7.51973
MT1F	-2.19672	-0.640888	-7.12226	8.82e-08	8.64e-07	7.51866
DLGAP2	-2.07796	0.306349	-7.11736	8.93e-08	8.74e-07	7.50583
LOC148709	-2.43978	-0.346108	-7.10115	9.32e-08	9.07e-07	7.46335
ANXA2R	2.23722	0.144317	7.09907	9.37e-08	9.11e-07	7.45791
TNFRSF4	2.00077	-0.39349	7.09786	9.4e-08	9.14e-07	7.45472
COL28A1	-2.49041	-0.333225	-7.08178	9.8e-08	9.48e-07	7.41254
PPFIA4	3.54097	-0.617374	7.07477	9.98e-08	9.63e-07	7.39415
LOC102723721	2.61896	-0.208437	7.0644	1.03e-07	9.85e-07	7.36693
TMEM72	-2.69626	-0.364393	-7.06136	1.03e-07	9.92e-07	7.35897
CGREF1	2.32139	-0.251715	7.05938	1.04e-07	9.97e-07	7.35376
C14orf132	-2.40022	0.266379	-7.05218	1.06e-07	1.01e-06	7.33485
ASB15	-2.68134	-0.206393	-7.03094	1.12e-07	1.06e-06	7.27904
CCRL2	2.51404	-0.22494	7.02574	1.13e-07	1.07e-06	7.26537
LOC100507537	-2.39101	0.207227	-6.99711	1.22e-07	1.15e-06	7.19002
CD27	2.3311	0.313508	6.98974	1.25e-07	1.17e-06	7.17063
LRP1B	-3.36408	-0.593603	-6.98352	1.27e-07	1.19e-06	7.15424
LOC102723932	-2.28559	-0.197999	-6.97773	1.29e-07	1.2e-06	7.13901
RP11-134G8.8	2.44379	-0.231111	6.9771	1.29e-07	1.21e-06	7.13735
ODAM	-2.65445	-0.300473	-6.9743	1.3e-07	1.21e-06	7.12995
FLJ22763	-4.05499	-1.03861	-6.9601	1.35e-07	1.25e-06	7.09252
IL21R	2.13336	-0.205365	6.95426	1.37e-07	1.27e-06	7.07712
HOXA4	2.2118	0.330757	6.95185	1.38e-07	1.28e-06	7.07078
OLFM4	-3.85628	-0.381596	-6.94612	1.4e-07	1.3e-06	7.05566
MROH7	-2.32025	0.0403326	-6.94228	1.41e-07	1.31e-06	7.04555
CRISP2	-3.06902	0.0624195	-6.93285	1.45e-07	1.34e-06	7.02065
CNDP1	-2.62301	-0.462565	-6.92203	1.49e-07	1.37e-06	6.9921
COL6A3	2.21332	0.24216	6.91742	1.51e-07	1.39e-06	6.97991
PCSK1N	-2.38514	-0.494984	-6.91571	1.51e-07	1.4e-06	6.97541
EDN1	2.17576	0.233119	6.91306	1.52e-07	1.4e-06	6.96841
KIF14	2.40869	-0.532691	6.90957	1.54e-07	1.41e-06	6.95919
SYNGR3	-2.53771	-0.371922	-6.90935	1.54e-07	1.41e-06	6.9586
PRR15L	-2.63884	-0.622232	-6.89499	1.6e-07	1.46e-06	6.92067
DOCK2	2.5171	-0.250617	6.89067	1.62e-07	1.48e-06	6.90925
DUSP5P1	3.25564	-0.65104	6.88181	1.65e-07	1.51e-06	6.88582
SLC2A3	3.35487	-0.110608	6.87532	1.68e-07	1.53e-06	6.86865
U47924.27	-2.42852	-0.296458	-6.83782	1.86e-07	1.68e-06	6.7694
TSPAN8	-3.55952	-0.418135	-6.79372	2.08e-07	1.86e-06	6.65249
LAMP3	3.85722	-0.829229	6.78736	2.12e-07	1.89e-06	6.63562
GABRD	2.79423	0.237309	6.78319	2.14e-07	1.91e-06	6.62454
DLGAP5	2.6359	-0.36481	6.76728	2.24e-07	1.98e-06	6.58231
RP11-332H18.4	-2.45873	-0.420859	-6.75851	2.29e-07	2.02e-06	6.55901
CD3G	2.43434	-0.0213926	6.75825	2.29e-07	2.02e-06	6.55833
AMICA1	2.51039	-0.309553	6.74373	2.38e-07	2.09e-06	6.51974
NECAB2	-2.83772	0.292713	-6.73343	2.44e-07	2.14e-06	6.49236
NOD2	3.23488	-0.319263	6.72447	2.5e-07	2.18e-06	6.46853
KCNE1	-2.09996	-0.141161	-6.71957	2.54e-07	2.2e-06	6.45551
ANO5	-2.57338	-0.627949	-6.70679	2.62e-07	2.27e-06	6.42149
SERPINE1	2.58965	-0.0229983	6.69644	2.7e-07	2.33e-06	6.39394
CD96	2.86647	-0.457828	6.69563	2.7e-07	2.33e-06	6.39178
CDH9	-2.43809	-0.533032	-6.69258	2.72e-07	2.35e-06	6.38367
CPA3	3.46233	0.0125514	6.67927	2.82e-07	2.43e-06	6.3482
RAB7B	2.2608	-0.43361	6.67915	2.82e-07	2.43e-06	6.34789
PALM3	-2.17851	-0.444111	-6.67088	2.88e-07	2.47e-06	6.32586
VNN2	2.75263	-0.0729584	6.66955	2.89e-07	2.48e-06	6.32232
IL18RAP	2.0518	-0.459627	6.66814	2.91e-07	2.49e-06	6.31855
FERMT3	2.35213	-0.228546	6.66593	2.92e-07	2.5e-06	6.31266
ATHL1	2.46493	-0.0132475	6.66348	2.94e-07	2.52e-06	6.30614
TIGIT	3.20256	-0.393029	6.66226	2.95e-07	2.52e-06	6.30288
PDZD3	-2.36698	-0.318213	-6.66023	2.97e-07	2.53e-06	6.29749
SLC7A7	-2.11288	-0.0450994	-6.6593	2.97e-07	2.54e-06	6.29499
TEX11	3.47533	0.121978	6.65575	3e-07	2.56e-06	6.28553
NAPSB	2.17915	-0.142989	6.65527	3.01e-07	2.56e-06	6.28426
LOC100506125	-2.36179	-0.499051	-6.65189	3.03e-07	2.58e-06	6.27524
ABCA12	3.65481	-0.527855	6.64474	3.09e-07	2.62e-06	6.25617
RP11-401P9.4	-2.76825	-0.330842	-6.62022	3.3e-07	2.78e-06	6.19074
APOBR	2.09407	-0.332832	6.60509	3.43e-07	2.88e-06	6.15033
PTHLH	2.91994	-0.0429187	6.5803	3.67e-07	3.04e-06	6.0841
DNAJC12	-2.02485	-0.223158	-6.56131	3.86e-07	3.18e-06	6.03333
FAP	2.71433	-0.214985	6.55325	3.94e-07	3.24e-06	6.01178
MILR1	2.59368	-0.401898	6.54729	4e-07	3.29e-06	5.99582
LILRB5	2.41894	-0.389472	6.54269	4.05e-07	3.33e-06	5.98353
RPS6KA2-AS1	-2.05852	0.155482	-6.53664	4.12e-07	3.38e-06	5.96731
FLJ35700	-2.94547	0.280251	-6.51969	4.31e-07	3.52e-06	5.92194
TTK	2.16326	-0.243414	6.51431	4.37e-07	3.57e-06	5.90753
KCNK3	2.25924	0.258462	6.51241	4.39e-07	3.58e-06	5.90245
SOWAHA	-2.63032	-0.779491	-6.48917	4.67e-07	3.78e-06	5.84015
AOX1	-2.31465	-0.64706	-6.48881	4.68e-07	3.78e-06	5.8392
IL7R	2.50213	-0.140984	6.47324	4.88e-07	3.93e-06	5.79744
FCAMR	-3.31419	-0.531313	-6.46848	4.94e-07	3.97e-06	5.78466
ITLN1	-2.01859	0.0913075	-6.40686	5.82e-07	4.61e-06	5.6192
AGXT2	-2.10403	-0.290875	-6.40449	5.86e-07	4.63e-06	5.61284
LOC100128164	-2.14301	-0.565063	-6.39249	6.05e-07	4.76e-06	5.58058
CD1E	2.23754	-0.281883	6.38437	6.19e-07	4.85e-06	5.55874
CR2	-2.6723	0.214989	-6.36726	6.48e-07	5.06e-06	5.51272
LRP4	2.04216	0.0504962	6.35774	6.64e-07	5.18e-06	5.4871
B3GALT2	-2.93732	-0.522568	-6.35228	6.74e-07	5.24e-06	5.4724
DHDH	-2.76179	-0.51136	-6.34973	6.79e-07	5.27e-06	5.46554
CD163L1	2.70346	-0.685536	6.34218	6.93e-07	5.37e-06	5.4452
PTPRCAP	2.56485	-0.216013	6.33224	7.11e-07	5.5e-06	5.41843
HSPA2	-2.48274	0.192301	-6.3306	7.14e-07	5.52e-06	5.41401
SCGB3A1	2.43882	0.491049	6.32987	7.16e-07	5.53e-06	5.41205
LOC100507377	-2.17796	0.393333	-6.3216	7.32e-07	5.64e-06	5.38977
WIF1	-2.5001	-0.084977	-6.31718	7.41e-07	5.69e-06	5.37785
TRG-AS1	2.63016	-0.207103	6.31465	7.46e-07	5.73e-06	5.37105
ARL11	2.05978	-0.118768	6.31118	7.53e-07	5.78e-06	5.36167
CNTD1	-2.14195	0.449705	-6.30902	7.57e-07	5.81e-06	5.35586
PCED1B	2.15071	-0.178692	6.30396	7.67e-07	5.88e-06	5.34222
PRDM16	-2.17423	0.114687	-6.3024	7.71e-07	5.9e-06	5.33802
BUB1B	2.19992	-0.332752	6.29135	7.94e-07	6.06e-06	5.30822
RP1-93H18.6	2.39375	0.0817823	6.28489	8.08e-07	6.14e-06	5.2908
LOC100506119	-2.72094	-0.331965	-6.27408	8.31e-07	6.3e-06	5.26163
CDCA8	2.51999	-0.449157	6.27087	8.39e-07	6.34e-06	5.25297
C9orf66	-2.17292	-0.0163204	-6.25612	8.72e-07	6.58e-06	5.21318
IGSF5	-2.24513	-0.281922	-6.24643	8.96e-07	6.74e-06	5.187
PRSS16	2.24912	-0.446116	6.24008	9.11e-07	6.84e-06	5.16987
ADAMDEC1	3.20358	0.991048	6.23756	9.17e-07	6.88e-06	5.16306
NMB	2.2362	0.388054	6.23435	9.25e-07	6.93e-06	5.15439
SHISA9	2.07563	-0.0535073	6.22989	9.36e-07	7e-06	5.14234
NR5A2	2.00793	-0.239637	6.223	9.54e-07	7.12e-06	5.12373
SHISA3	-2.43372	-0.82582	-6.21518	9.74e-07	7.25e-06	5.10259
GC	-4.35741	-0.0610228	-6.18164	1.07e-06	7.88e-06	5.01192
CXCR1	-2.45368	0.216434	-6.17899	1.07e-06	7.93e-06	5.00477
SLC1A3	2.17431	-0.192968	6.17241	1.09e-06	8.06e-06	4.98696
GABRP	-3.15138	0.0210589	-6.1687	1.1e-06	8.13e-06	4.97692
APOL1	2.29919	0.534852	6.16343	1.12e-06	8.23e-06	4.96265
CELP	-3.02377	0.701774	-6.16275	1.12e-06	8.24e-06	4.96083
FRMD7	-2.03979	-0.303814	-6.1608	1.13e-06	8.28e-06	4.95554
CYP8B1	-2.57171	-0.940389	-6.15554	1.14e-06	8.38e-06	4.94132
SORCS1	-2.25356	0.269923	-6.13397	1.21e-06	8.83e-06	4.88292
C3orf67	2.60492	-0.180178	6.10966	1.29e-06	9.35e-06	4.81709
TNNI1	-3.15564	0.624985	-6.10548	1.31e-06	9.44e-06	4.80575
DDC	-2.28468	-0.173518	-6.10077	1.33e-06	9.54e-06	4.793
OIP5	2.60799	-0.200958	6.09643	1.34e-06	9.64e-06	4.78123
ALDH8A1	-2.55602	-0.825287	-6.09606	1.34e-06	9.64e-06	4.78023
AIF1L	-2.22799	-0.3019	-6.0865	1.38e-06	9.85e-06	4.7543
AFMID	-2.07906	-0.37792	-6.08574	1.38e-06	9.87e-06	4.75224
BRINP3	-2.45324	-0.222696	-6.0814	1.4e-06	9.96e-06	4.74047
FBLN2	2.46649	-0.111494	6.06313	1.47e-06	1.04e-05	4.69095
TREH	-3.18835	-1.08809	-6.0409	1.56e-06	1.1e-05	4.63063
SLC38A3	-2.01673	-0.390425	-6.02954	1.61e-06	1.13e-05	4.5998
LIMD2	2.57032	-0.326426	6.00757	1.71e-06	1.19e-05	4.54015
LINC00551	-2.65382	-0.019948	-6.00061	1.74e-06	1.21e-05	4.52124
GRB14	-2.14093	-0.819856	-5.96439	1.92e-06	1.32e-05	4.42285
RP11-2E11.9	-2.11872	-0.307004	-5.96026	1.94e-06	1.33e-05	4.4116
STK33	-2.75299	-0.756673	-5.95621	1.96e-06	1.35e-05	4.40061
GCM1	-2.76009	0.0379253	-5.94553	2.02e-06	1.38e-05	4.37157
AIM2	2.24107	0.168874	5.93486	2.08e-06	1.41e-05	4.34254
CRNDE	2.17535	-0.269987	5.92616	2.13e-06	1.44e-05	4.31887
RP11-433A10.3	-2.0795	-0.355068	-5.91349	2.2e-06	1.49e-05	4.28441
GPRC5A	-2.39596	-0.467322	-5.9013	2.28e-06	1.53e-05	4.25123
SIRPB2	2.40783	-0.3072	5.88988	2.35e-06	1.58e-05	4.22015
CD38	2.74339	-0.219235	5.87505	2.44e-06	1.63e-05	4.17978
KLRC3	2.80124	-0.176225	5.87496	2.45e-06	1.63e-05	4.17954
CLDN10-AS1	-2.78209	0.0173892	-5.87436	2.45e-06	1.64e-05	4.1779
HIST1H2AM	2.34522	-0.55771	5.87317	2.46e-06	1.64e-05	4.17466
RPRM	-2.27658	-0.153879	-5.86966	2.48e-06	1.65e-05	4.16511
LOC101927244	-3.48008	-1.15889	-5.86895	2.49e-06	1.66e-05	4.16318
CFP	2.47482	0.28919	5.86395	2.52e-06	1.68e-05	4.14957
RP11-589P10.5	2.11225	-0.472663	5.8584	2.56e-06	1.7e-05	4.13445
C19orf33	2.13162	0.518196	5.84612	2.64e-06	1.75e-05	4.10101
SMIM22	-2.22729	-0.484357	-5.84241	2.67e-06	1.76e-05	4.09089
BEX1	-2.4454	-0.507362	-5.833	2.74e-06	1.8e-05	4.06525
LINC00887	2.2026	-0.01685	5.82347	2.81e-06	1.84e-05	4.03927
NUF2	2.83549	-0.832646	5.81131	2.91e-06	1.9e-05	4.00614
SLC5A12	-2.39389	-0.161969	-5.80251	2.98e-06	1.94e-05	3.98215
PNPLA1	-2.30933	-0.578336	-5.7986	3.01e-06	1.96e-05	3.97149
ARSF	-2.32702	-0.557343	-5.785	3.12e-06	2.02e-05	3.93441
PATL2	2.26293	-0.109763	5.77586	3.2e-06	2.07e-05	3.90948
ESRP1	-2.21614	-0.621499	-5.7692	3.26e-06	2.1e-05	3.89133
NDNF	-2.757	-0.785014	-5.76826	3.27e-06	2.11e-05	3.88875
SLC39A5	-2.61018	-0.315217	-5.75605	3.38e-06	2.17e-05	3.85544
SLC17A4	2.78398	0.334059	5.75136	3.42e-06	2.19e-05	3.84266
TNMD	-2.94876	-0.347829	-5.75006	3.44e-06	2.2e-05	3.83909
AVPR2	-2.01268	0.298176	-5.71616	3.77e-06	2.38e-05	3.7466
LOC100505985	-4.09977	-0.566282	-5.71518	3.78e-06	2.39e-05	3.74392
CD3E	2.18952	-0.067616	5.71492	3.78e-06	2.39e-05	3.74321
HLA-DQB1	2.65828	0.183604	5.70946	3.84e-06	2.42e-05	3.72831
P2RX5	2.00085	-0.395516	5.69964	3.94e-06	2.48e-05	3.7015
FREM2	-2.26247	-0.649888	-5.69613	3.98e-06	2.5e-05	3.6919
NRG3	2.27869	-0.0429732	5.69361	4.01e-06	2.51e-05	3.68503
MLC1	2.20412	0.147305	5.6929	4.02e-06	2.52e-05	3.68308
HLA-DPB2	2.24235	0.222735	5.69185	4.03e-06	2.52e-05	3.68022
ASB2	2.15069	-0.335745	5.68533	4.1e-06	2.56e-05	3.66243
RBP7	2.38915	-0.057811	5.67623	4.2e-06	2.61e-05	3.63757
FGFBP2	2.33333	-0.360302	5.67495	4.22e-06	2.62e-05	3.63407
NVL	2.08824	-0.66216	5.66862	4.29e-06	2.66e-05	3.61677
ERMN	2.44148	-0.92675	5.66738	4.3e-06	2.66e-05	3.6134
OXGR1	-2.59626	-0.286629	-5.66229	4.37e-06	2.69e-05	3.59949
UBE2DNL	-2.06889	0.0703192	-5.64266	4.61e-06	2.83e-05	3.54588
CHIT1	3.11108	0.436371	5.64014	4.64e-06	2.85e-05	3.53898
CPNE6	-2.46745	0.700184	-5.63351	4.72e-06	2.89e-05	3.52086
RRAD	2.02713	0.165587	5.62827	4.79e-06	2.93e-05	3.50656
CHRDL1	-2.75891	-0.710167	-5.61619	4.95e-06	3.02e-05	3.47353
APOD	-2.01835	0.108466	-5.60769	5.07e-06	3.08e-05	3.4503
KRT222	-2.03754	-0.216869	-5.59792	5.2e-06	3.15e-05	3.4236
CENPE	2.61805	-0.739913	5.59729	5.21e-06	3.16e-05	3.42189
TMC4	-2.27401	-0.825361	-5.59523	5.24e-06	3.17e-05	3.41625
LOC51145	-2.05368	-0.436599	-5.58671	5.37e-06	3.24e-05	3.39295
LONRF2	-2.21723	-0.542314	-5.57788	5.5e-06	3.31e-05	3.3688
LINC00588	2.43465	-0.291999	5.57683	5.51e-06	3.31e-05	3.36595
C4orf6	3.01193	-0.0181694	5.56741	5.66e-06	3.38e-05	3.34018
RGS9BP	-2.19733	0.366439	-5.56066	5.76e-06	3.44e-05	3.32173
LGI4	2.70491	0.383308	5.54404	6.03e-06	3.58e-05	3.27629
SSTR5-AS1	-2.84006	0.710846	-5.54097	6.08e-06	3.61e-05	3.26788
ATCAY	-2.22871	0.426356	-5.53068	6.26e-06	3.7e-05	3.23973
LOC101928554	3.23893	-0.52421	5.52214	6.4e-06	3.78e-05	3.21637
LAG3	2.88209	-0.304388	5.5082	6.65e-06	3.91e-05	3.17825
LOC101928173	2.05062	-0.106	5.50791	6.66e-06	3.91e-05	3.17744
LRFN5	-2.11076	-0.554097	-5.50444	6.72e-06	3.95e-05	3.16796
TRAT1	2.91385	-0.2516	5.50042	6.8e-06	3.99e-05	3.15697
SCGN	3.70471	0.422586	5.5002	6.8e-06	3.99e-05	3.15635
TEX15	2.67553	0.151506	5.49098	6.97e-06	4.08e-05	3.13114
PPY2	-2.00479	-0.151818	-5.4888	7.02e-06	4.1e-05	3.12516
SIGLEC9	2.05677	-0.0177458	5.48647	7.06e-06	4.12e-05	3.11878
PM20D1	-2.19893	0.634382	-5.46152	7.56e-06	4.39e-05	3.05051
RASSF10	-2.18782	-0.527897	-5.44344	7.95e-06	4.58e-05	3.00103
NR2E1	3.77477	-0.319254	5.40897	8.73e-06	4.98e-05	2.90669
SOSTDC1	-3.72737	-0.551825	-5.39443	9.09e-06	5.16e-05	2.86688
ICOS	2.38087	0.541828	5.35323	1.02e-05	5.71e-05	2.7541
AP000253.1	-2.15073	-0.505609	-5.34162	1.05e-05	5.88e-05	2.72233
LOC441179	-2.12995	-0.156321	-5.33372	1.07e-05	5.99e-05	2.70069
F3	-2.01227	-0.37265	-5.3195	1.12e-05	6.19e-05	2.66174
ERV3-2	2.00782	-0.23758	5.31441	1.13e-05	6.27e-05	2.64781
C1orf116	-2.08993	-0.371928	-5.3005	1.18e-05	6.5e-05	2.60972
LINC00587	-2.02456	-0.175451	-5.29868	1.18e-05	6.52e-05	2.60473
NAPSA	-2.09377	-0.448619	-5.29495	1.19e-05	6.59e-05	2.59454
ACKR1	2.12259	-0.0273656	5.27529	1.26e-05	6.93e-05	2.5407
LINC00955	-2.57433	0.253889	-5.26847	1.28e-05	7.05e-05	2.52204
LYVE1	2.09163	0.030858	5.24228	1.38e-05	7.52e-05	2.45034
APELA	-3.26105	0.180054	-5.24177	1.38e-05	7.53e-05	2.44893
PIGR	-2.24511	-0.739353	-5.23606	1.4e-05	7.62e-05	2.43329
RPL3L	-2.1795	0.194093	-5.21981	1.47e-05	7.92e-05	2.38881
CYP2E1	-2.09854	0.159876	-5.21927	1.47e-05	7.93e-05	2.38734
MND1	3.25117	-0.790548	5.2157	1.48e-05	8e-05	2.37755
RNF39	-2.08992	0.00760746	-5.21491	1.49e-05	8.01e-05	2.37541
HSF4	2.11503	0.174186	5.2042	1.53e-05	8.21e-05	2.34607
LOC101927967	-2.54674	-0.766891	-5.2019	1.54e-05	8.26e-05	2.33979
LRRC75A	2.43679	-0.360684	5.18976	1.59e-05	8.51e-05	2.30653
GXYLT2	2.00525	0.172519	5.17587	1.66e-05	8.81e-05	2.26852
ERVFRD-1	-2.22177	0.530847	-5.15036	1.78e-05	9.37e-05	2.19869
ZNF488	-2.13841	0.246157	-5.14527	1.8e-05	9.48e-05	2.18477
NOL4	-2.65029	-0.543427	-5.13078	1.87e-05	9.8e-05	2.1451
LRRN1	-2.01692	-0.577602	-5.11459	1.96e-05	0.000101748	2.1008
RBP4	-2.9173	0.456611	-5.09311	2.08e-05	0.00010722	2.04201
FES	2.19419	-0.47023	5.09289	2.08e-05	0.000107258	2.04143
RP11-476D10.1	2.90336	-0.472762	5.09037	2.1e-05	0.000107877	2.03452
PPP1R1B	-2.24194	-0.174543	-5.05597	2.3e-05	0.000117655	1.94044
SIM1	-2.07459	-0.307952	-5.05064	2.34e-05	0.000119168	1.92586
WBSCR17	-2.25042	-0.272956	-5.04697	2.36e-05	0.000120153	1.91581
LOC286068	-2.03521	0.750152	-5.04378	2.38e-05	0.000121041	1.90708
LRP2BP	2.10049	-0.480905	5.02948	2.48e-05	0.000125366	1.86798
MALRD1	-2.13366	-0.52649	-5.0153	2.58e-05	0.000129927	1.82921
C9orf135	-2.29107	-0.529809	-5.00667	2.64e-05	0.000132677	1.80562
SNAI3	2.01553	-0.461061	5.00407	2.66e-05	0.000133535	1.79852
FOXM1	2.46221	-0.500868	4.98288	2.82e-05	0.000140443	1.74058
CCR6	2.31764	0.221104	4.93329	3.23e-05	0.000158364	1.6051
HIST1H4J	2.04558	-0.571708	4.92036	3.34e-05	0.000163184	1.56979
CXCL13	3.24382	0.20294	4.90795	3.46e-05	0.000168282	1.5359
SIGLEC17P	2.14235	0.365786	4.90614	3.48e-05	0.000169081	1.53097
PCED1B-AS1	2.00513	-0.250088	4.86298	3.92e-05	0.000187954	1.41316
ANGPTL3	-2.42659	-0.652138	-4.84622	4.1e-05	0.000195851	1.36745
UPK1B	-2.36428	-0.83794	-4.84574	4.11e-05	0.000196065	1.36615
NRTN	2.80423	-0.57343	4.83904	4.18e-05	0.00019958	1.34787
PMAIP1	2.1136	-0.296014	4.82213	4.38e-05	0.000207928	1.30178
SPC25	2.18982	-0.359725	4.82075	4.4e-05	0.000208586	1.29799
VWCE	2.19816	0.0612131	4.81375	4.48e-05	0.000212172	1.27892
VSIG1	2.04571	0.456537	4.81059	4.52e-05	0.000213974	1.27032
SOX11	2.19852	-0.0803048	4.80056	4.65e-05	0.000219336	1.24297
CA4	-2.15281	-0.507885	-4.76847	5.08e-05	0.000236924	1.15556
HTRA4	2.16291	-0.256839	4.76792	5.09e-05	0.000237183	1.15405
C11orf97	-2.22252	0.767792	-4.76109	5.18e-05	0.000241236	1.13546
ARHGEF26-AS1	-2.28201	-0.157932	-4.75068	5.33e-05	0.000247457	1.10714
CCL20	3.56653	-0.628437	4.74802	5.37e-05	0.000249118	1.09987
LPPR5	2.83148	-0.187319	4.73316	5.59e-05	0.000258334	1.05944
MAP1LC3C	2.05551	0.258518	4.70769	6e-05	0.000274945	0.990154
GRIA4	2.53846	-0.254282	4.66643	6.72e-05	0.000303619	0.878025
SCN3A	-2.99411	-0.410208	-4.65303	6.97e-05	0.000313747	0.841641
MNX1	2.16102	0.222913	4.62454	7.54e-05	0.000335295	0.764291
HNF4A-AS1	-2.47368	-0.533449	-4.61749	7.69e-05	0.00034083	0.745167
ARHGAP11A	2.07055	-0.542094	4.60859	7.88e-05	0.000348068	0.721045
ASGR1	2.0713	-0.589809	4.60127	8.04e-05	0.000354406	0.701188
SCN4B	2.9092	-0.359118	4.59083	8.27e-05	0.00036344	0.672887
TNIP3	2.50357	0.0301842	4.58451	8.41e-05	0.000368899	0.655748
CHP2	-2.66506	0.86484	-4.57174	8.71e-05	0.000379963	0.621156
XK	-2.10886	-0.67154	-4.5696	8.76e-05	0.000382045	0.615358
RP11-96H17.1	-2.26944	-0.701666	-4.5365	9.6e-05	0.0004139	0.525758
TMEM191A	2.04674	-0.442294	4.52839	9.81e-05	0.000421852	0.503824
MIR663AHG	2.06482	0.0976247	4.52329	9.95e-05	0.000427115	0.490013
SPON1	2.14837	0.257871	4.51192	0.00010265	0.000438959	0.459295
COL18A1-AS1	-2.6289	0.668363	-4.50887	0.000103514	0.000442128	0.451026
RP11-480D4.6	-2.02151	-0.695318	-4.50712	0.00010401	0.000444158	0.446307
HHLA2	2.04879	-0.169731	4.48864	0.000109406	0.000465095	0.396378
CHSY3	2.26606	-0.846267	4.48518	0.000110449	0.000468698	0.387019
CPE	2.17192	-0.242389	4.45711	0.000119265	0.000500908	0.311253
LOC100288152	2.27705	0.309707	4.45088	0.000121313	0.000508329	0.294454
PMCH	2.50152	0.403214	4.43634	0.000126234	0.000526704	0.255247
PRAP1	-2.26614	-0.29139	-4.39372	0.000141825	0.000584428	0.140459
LOC101929705	2.13222	-0.541378	4.39366	0.00014185	0.000584428	0.140285
CTB-167B5.2	2.07303	-0.232222	4.39262	0.00014225	0.000585745	0.137505
QPCT	2.10672	0.360958	4.3894	0.00014351	0.00059048	0.128823
PGAM2	-2.08164	0.545965	-4.37123	0.000150805	0.000615646	0.0799738
S100Z	2.31634	-0.698704	4.36759	0.000152311	0.000621499	0.0701884
KRT6A	-2.14607	-0.385848	-4.36036	0.000155347	0.000632933	0.0507518
KCNJ13	-2.78214	0.178186	-4.34989	0.000159848	0.00064883	0.022627
LOC101928271	-2.17367	0.168098	-4.34279	0.000162974	0.000659541	0.00355948
KHDRBS2	-2.07815	-0.452289	-4.33298	0.000167394	0.000675281	-0.0227784
BTBD16	2.36316	0.563694	4.28724	0.000189614	0.000753548	-0.145408
CASP12	2.07334	-0.344013	4.27954	0.000193629	0.000767252	-0.166015
AGAP2-AS1	2.41736	0.706427	4.27738	0.000194772	0.000771359	-0.171803
ANKRD2	-2.41804	-0.208028	-4.2693	0.000199105	0.000786076	-0.193437
TMEM155	2.28834	-0.134228	4.25612	0.000206375	0.000811075	-0.228689
LOC102659288	3.25315	1.15907	4.21653	0.000229827	0.000891597	-0.334437
PKHD1L1	-2.08196	0.720839	-4.2034	0.000238167	0.00092016	-0.369442
NAT2	-2.61367	-0.0263546	-4.16059	0.000267505	0.00102166	-0.483457
HPR	-2.43304	0.15648	-4.07135	0.000340602	0.00126318	-0.720242
LINC00284	-2.42355	-0.257979	-4.06524	0.000346264	0.00128133	-0.736386
GPR64	2.39747	-0.145017	4.05231	0.000358572	0.00132123	-0.77058
RANBP3L	-2.81024	0.0395388	-4.03975	0.000370933	0.00135961	-0.803751
MCHR1	2.06813	0.29666	4.02627	0.000384673	0.00140214	-0.839339
LINC00845	-2.30214	-0.500119	-4.01963	0.000391621	0.00142339	-0.85685
SLC17A2	2.02081	0.281731	4.00625	0.000405996	0.00146702	-0.892106
LINC01426	2.48237	-0.452213	3.99755	0.000415621	0.00149755	-0.915015
ZNF749	2.13571	-0.64449	3.98404	0.000431019	0.00154506	-0.950575
WT1	-2.4159	-1.03241	-3.97362	0.000443278	0.00158612	-0.977983
IL20RB	2.14171	0.226255	3.9734	0.000443536	0.00158651	-0.97855
TREM1	2.11035	-0.228751	3.898	0.000543078	0.00189806	-1.17622
NEFL	2.85564	0.107996	3.88922	0.000555999	0.00193758	-1.19915
AQP9	2.05494	-0.000301134	3.84407	0.000627385	0.00216006	-1.31689
LINC01127	2.68459	0.37108	3.69794	0.000925515	0.00304451	-1.6949
UBASH3A	2.09022	-0.00257023	3.69786	0.000925705	0.00304467	-1.6951
BDNF	2.24545	0.0218912	3.64888	0.0010537	0.00340921	-1.82068
LOC100506538	2.08383	-0.356634	3.64487	0.00106492	0.0034409	-1.83095
TRPC2	2.09984	0.00335814	3.64363	0.00106841	0.00345114	-1.83411
BEST4	2.17662	0.665443	3.62667	0.00111727	0.00359074	-1.87742
ADORA2B	2.096	-0.616404	3.61965	0.00113812	0.00364748	-1.89533
C12orf56	-2.09887	-0.655056	-3.58676	0.001241	0.00393467	-1.97907
LOC497256	-2.05748	0.64825	-3.57331	0.00128564	0.00405364	-2.01325
ZMAT4	2.21193	0.79197	3.5085	0.00152347	0.00470086	-2.17719
LINC00473	-2.35137	0.301376	-3.49064	0.00159617	0.00488968	-2.22216
MYH8	-2.78303	-0.777291	-3.48465	0.00162128	0.00495608	-2.23721
C16orf74	2.00141	0.367483	3.46952	0.00168648	0.00513147	-2.27522
HTATSF1P2	2.14504	-0.313219	3.44694	0.00178854	0.00539804	-2.33182
NMU	2.12101	-0.353975	3.42087	0.00191376	0.00572725	-2.39695
MYEOV	2.35028	0.460344	3.34711	0.00231577	0.00675666	-2.58016
HLA-DQA1	3.66935	-0.232405	3.3391	0.002364	0.00687608	-2.59994
TCF24	-2.14868	0.442452	-3.26531	0.00285667	0.00810656	-2.7813
OSTM1-AS1	2.20358	0.319716	3.2574	0.00291499	0.00824829	-2.80063
C8orf22	2.31939	0.00779816	3.17217	0.00362046	0.00997595	-3.00756
MAGI2-IT1	-2.199	-0.837602	-2.86901	0.00769508	0.0192222	-3.72132
SLC6A18	-2.02445	-0.157918	-2.76564	0.00988411	0.0238521	-3.95587
