# Supplementary material for: Identification of biomarkers and construction of a microRNA‑mRNA regulatory network for clear cell renal cell carcinoma using integrated bioinformatics analysis
Source: PLoS One. 2021 Jan 12;16(1):e0244394. doi: 10.1371/journal.pone.0244394 (PMC7802940; doi:10.1371/journal.pone.0244394)
Supplement: S5 Table — (XLS) [file pone.0244394.s005.xls]

## Sheet: string_interactions
#node1	node2	node1_string_internal_id	node2_string_internal_id	node1_external_id	node2_external_id	neighborhood_on_chromosome	gene_fusion	phylogenetic_cooccurrence	homology	coexpression	experimentally_determined_interaction	database_annotated	automated_textmining	combined_score
PSMB8	PSMB9	4444469	4444464	9606.ENSP00000364016	9606.ENSP00000363993	0	0	0.362	0.764	0.931	0.962	0.9	0.953	0.999
ATP6V1C2	ATP6V1B1	4436011	4433629	9606.ENSP00000272238	9606.ENSP00000234396	0	0	0	0	0.328	0.951	0.9	0.814	0.999
BUB1B	NDC80	4436731	4434910	9606.ENSP00000287598	9606.ENSP00000261597	0	0	0	0	0.926	0.399	0.9	0.846	0.999
HLA-DMB	HLA-DMA	4448054	4444460	9606.ENSP00000398890	9606.ENSP00000363976	0	0	0	0	0.771	0.826	0.9	0.949	0.999
CCL5	CCR5	4451102	4436956	9606.ENSP00000474412	9606.ENSP00000292303	0	0	0	0	0.181	0.902	0.9	0.959	0.999
MAD2L1	NDC80	4437296	4434910	9606.ENSP00000296509	9606.ENSP00000261597	0	0	0	0	0.966	0.571	0.9	0.701	0.999
CCNA2	CDC6	4436109	4432832	9606.ENSP00000274026	9606.ENSP00000209728	0	0	0	0	0.906	0.92	0.9	0.876	0.999
PRF1	GZMB	4448031	4432950	9606.ENSP00000398568	9606.ENSP00000216341	0	0	0	0	0.78	0.379	0.9	0.951	0.999
KIF20A	MAD2L1	4446341	4437296	9606.ENSP00000378356	9606.ENSP00000296509	0	0	0	0	0.821	0.994	0	0.357	0.999
SPC25	NDC80	4436467	4434910	9606.ENSP00000282074	9606.ENSP00000261597	0	0	0	0	0.78	0.988	0.9	0.979	0.999
C1QA	C1QB	4444428	4438900	9606.ENSP00000363773	9606.ENSP00000313967	0	0	0.389	0.86	0.989	0.885	0.9	0.844	0.999
CD3E	CD3D	4442492	4437689	9606.ENSP00000354566	9606.ENSP00000300692	0	0	0	0	0.766	0.87	0.9	0.826	0.999
BUB1B	CENPE	4436731	4435566	9606.ENSP00000287598	9606.ENSP00000265148	0	0	0	0	0.919	0.525	0.9	0.921	0.999
MAD2L1	BUB1B	4437296	4436731	9606.ENSP00000296509	9606.ENSP00000287598	0	0	0	0	0.849	0.999	0.9	0.909	0.999
CENPE	NDC80	4435566	4434910	9606.ENSP00000265148	9606.ENSP00000261597	0	0	0	0	0.961	0.526	0.9	0.833	0.999
ITGB2	ITGAL	4446737	4441903	9606.ENSP00000380948	9606.ENSP00000349252	0	0	0	0	0.418	0.892	0.9	0.866	0.999
VEGFA	FLT1	4451310	4436489	9606.ENSP00000478570	9606.ENSP00000282397	0	0	0	0	0.061	0.556	0.9	0.984	0.999
TLR4	LY96	4444300	4436604	9606.ENSP00000363089	9606.ENSP00000284818	0	0	0	0	0.176	0.871	0.9	0.956	0.999
NEK2	BUB1B	4442784	4436731	9606.ENSP00000355966	9606.ENSP00000287598	0	0	0	0	0.902	0.993	0.9	0.652	0.999
EDN1	EDNRB	4445200	4444853	9606.ENSP00000368683	9606.ENSP00000366416	0	0	0	0	0	0.951	0.9	0.964	0.999
MAD2L1	CCNA2	4437296	4436109	9606.ENSP00000296509	9606.ENSP00000274026	0	0	0	0	0.984	0.993	0.9	0.572	0.999
NCF2	NCF1	4442905	4436815	9606.ENSP00000356505	9606.ENSP00000289473	0	0	0	0	0.304	0.87	0.9	0.976	0.999
BUB1B	CCNA2	4436731	4436109	9606.ENSP00000287598	9606.ENSP00000274026	0	0	0	0	0.934	0.993	0.9	0.689	0.999
C1QC	C1QB	4444427	4438900	9606.ENSP00000363770	9606.ENSP00000313967	0	0	0.426	0.927	0.989	0.454	0.9	0.893	0.999
SPC25	NUF2	4436467	4435979	9606.ENSP00000282074	9606.ENSP00000271452	0	0	0	0	0.833	0.987	0.9	0.961	0.999
CDT1	CDC6	4437709	4432832	9606.ENSP00000301019	9606.ENSP00000209728	0	0	0	0	0.941	0.837	0.9	0.957	0.999
PSMB9	PSMB10	4444464	4442129	9606.ENSP00000363993	9606.ENSP00000351314	0	0	0	0.755	0.847	0.963	0.9	0.95	0.999
NEK2	MAD2L1	4442784	4437296	9606.ENSP00000355966	9606.ENSP00000296509	0	0	0	0	0.8	0.993	0.9	0.499	0.999
TCIRG1	ATP6V1B1	4435629	4433629	9606.ENSP00000265686	9606.ENSP00000234396	0.111	0	0	0	0.233	0.882	0.9	0.92	0.999
NUF2	NDC80	4435979	4434910	9606.ENSP00000271452	9606.ENSP00000261597	0	0	0	0	0.957	0.997	0.9	0.95	0.999
CDCA8	BIRC5	4444097	4437778	9606.ENSP00000362146	9606.ENSP00000301633	0	0	0	0	0.948	0.873	0.9	0.608	0.999
ITGAL	ICAM1	4441903	4435501	9606.ENSP00000349252	9606.ENSP00000264832	0	0	0	0	0.09	0.887	0.9	0.932	0.999
LY86	CD180	4445292	4434486	9606.ENSP00000369286	9606.ENSP00000256447	0	0	0	0	0.249	0.973	0.9	0.878	0.999
IL7R	IL7	4438199	4435326	9606.ENSP00000306157	9606.ENSP00000263851	0	0	0	0	0.08	0.87	0.9	0.924	0.998
HLA-G	LILRB2	4448666	4445945	9606.ENSP00000412927	9606.ENSP00000375629	0	0	0	0	0.065	0.873	0.9	0.888	0.998
CD247	ZAP70	4442542	4435526	9606.ENSP00000354782	9606.ENSP00000264972	0	0	0	0	0.602	0.915	0.9	0.709	0.998
NPHS1	NPHS2	4445133	4442926	9606.ENSP00000368190	9606.ENSP00000356587	0	0	0	0	0.062	0.42	0.9	0.976	0.998
CDCA8	NDC80	4444097	4434910	9606.ENSP00000362146	9606.ENSP00000261597	0	0	0	0	0.96	0	0.9	0.567	0.998
CDCA8	MAD2L1	4444097	4437296	9606.ENSP00000362146	9606.ENSP00000296509	0	0	0	0	0.968	0	0.9	0.516	0.998
HLA-DQB1	HLA-DQA1	4444478	4440953	9606.ENSP00000364080	9606.ENSP00000339398	0	0	0	0.641	0.546	0.938	0.9	0.944	0.998
CDCA8	CENPE	4444097	4435566	9606.ENSP00000362146	9606.ENSP00000265148	0	0	0	0	0.96	0	0.9	0.611	0.998
TTK	MAD2L1	4443396	4437296	9606.ENSP00000358813	9606.ENSP00000296509	0	0	0	0	0.963	0.799	0	0.834	0.998
MAD2L1	CENPE	4437296	4435566	9606.ENSP00000296509	9606.ENSP00000265148	0	0	0	0	0.924	0.567	0.9	0.713	0.998
ZAP70	LCP2	4435526	4432628	9606.ENSP00000264972	9606.ENSP00000046794	0	0	0	0	0.505	0.406	0.9	0.944	0.998
BIRC5	MAD2L1	4437778	4437296	9606.ENSP00000301633	9606.ENSP00000296509	0	0	0	0	0.958	0	0.9	0.578	0.998
PSMB8	PSMB10	4444469	4442129	9606.ENSP00000364016	9606.ENSP00000351314	0	0	0	0.675	0.67	0.948	0.9	0.95	0.998
CDT1	CCNA2	4437709	4436109	9606.ENSP00000301019	9606.ENSP00000274026	0	0	0	0	0.812	0.808	0.9	0.702	0.998
PLG	SERPINE1	4438461	4433266	9606.ENSP00000308938	9606.ENSP00000223095	0	0	0	0	0.063	0.435	0.9	0.978	0.998
NUF2	CENPE	4435979	4435566	9606.ENSP00000271452	9606.ENSP00000265148	0	0	0	0	0.825	0.45	0.9	0.831	0.998
IL2RG	IL2RB	4444340	4432931	9606.ENSP00000363318	9606.ENSP00000216223	0	0	0	0	0.299	0.87	0.9	0.836	0.998
CSF2RA	CSF2RB	4447840	4447068	9606.ENSP00000394227	9606.ENSP00000384053	0	0	0	0	0.227	0.873	0.9	0.757	0.997
ATP6V0A4	ATP6V1B1	4438387	4433629	9606.ENSP00000308122	9606.ENSP00000234396	0.111	0	0	0	0.27	0.622	0.9	0.925	0.997
ALOX5AP	ALOX5	4451430	4444382	9606.ENSP00000479870	9606.ENSP00000363512	0	0	0	0	0.32	0.521	0.9	0.939	0.997
ATP6V0D2	TCIRG1	4436630	4435629	9606.ENSP00000285393	9606.ENSP00000265686	0.111	0	0	0	0.188	0.918	0.9	0.689	0.997
CASP1	PYCARD	4449658	4434024	9606.ENSP00000433138	9606.ENSP00000247470	0	0	0	0	0.201	0.582	0.9	0.927	0.997
TREM2	TYROBP	4444111	4435115	9606.ENSP00000362205	9606.ENSP00000262629	0	0	0	0	0.535	0.379	0.9	0.925	0.997
FYB	LCP2	4449385	4432628	9606.ENSP00000427114	9606.ENSP00000046794	0	0	0	0	0.697	0.472	0.9	0.872	0.997
TOP2A	TPX2	4448614	4437665	9606.ENSP00000411532	9606.ENSP00000300403	0	0	0	0	0.993	0	0	0.595	0.997
ATP6V0D2	ATP6V1B1	4436630	4433629	9606.ENSP00000285393	9606.ENSP00000234396	0.167	0	0	0	0.585	0.76	0.9	0.77	0.997
CDCA8	BUB1B	4444097	4436731	9606.ENSP00000362146	9606.ENSP00000287598	0	0	0	0	0.927	0	0.9	0.637	0.997
C1QA	C1QC	4444428	4444427	9606.ENSP00000363773	9606.ENSP00000363770	0	0	0.397	0.825	0.954	0.379	0.9	0.763	0.997
VAV1	LCP2	4451047	4432628	9606.ENSP00000472929	9606.ENSP00000046794	0	0	0	0	0.392	0.578	0.9	0.918	0.997
CCL4	CCR5	4451651	4436956	9606.ENSP00000482259	9606.ENSP00000292303	0	0	0	0	0.374	0.722	0.9	0.856	0.997
CENPK	CENPH	4446586	4436517	9606.ENSP00000379911	9606.ENSP00000283006	0	0	0	0	0.509	0.583	0.9	0.872	0.997
MAD2L1	NUF2	4437296	4435979	9606.ENSP00000296509	9606.ENSP00000271452	0	0	0	0	0.93	0.084	0.9	0.652	0.997
CASP1	NLRC4	4449658	4447203	9606.ENSP00000433138	9606.ENSP00000385090	0	0	0	0	0.17	0.454	0.9	0.954	0.997
BIRC5	BUB1B	4437778	4436731	9606.ENSP00000301633	9606.ENSP00000287598	0	0	0	0	0.916	0.185	0.9	0.554	0.996
ADM	CALCRL	4449788	4447454	9606.ENSP00000436607	9606.ENSP00000386972	0	0	0	0	0	0.294	0.9	0.958	0.996
ITK	LCP2	4448039	4432628	9606.ENSP00000398655	9606.ENSP00000046794	0	0	0	0	0.629	0.417	0.9	0.838	0.996
KIF20A	CDCA8	4446341	4444097	9606.ENSP00000378356	9606.ENSP00000362146	0	0	0	0	0.92	0.116	0.9	0.571	0.996
FOXM1	CCNA2	4441245	4436109	9606.ENSP00000342307	9606.ENSP00000274026	0	0	0	0	0.863	0.082	0.9	0.751	0.996
HLA-DMB	HLA-DRA	4448054	4446403	9606.ENSP00000398890	9606.ENSP00000378786	0	0	0	0.663	0.819	0.76	0.9	0.69	0.996
TTK	NDC80	4443396	4434910	9606.ENSP00000358813	9606.ENSP00000261597	0	0	0	0	0.983	0.578	0	0.602	0.996
VAV1	ZAP70	4451047	4435526	9606.ENSP00000472929	9606.ENSP00000264972	0	0	0	0	0.117	0.62	0.9	0.901	0.996
DTL	CDT1	4442781	4437709	9606.ENSP00000355958	9606.ENSP00000301019	0	0	0	0	0.887	0.379	0	0.949	0.996
BUB1B	NUF2	4436731	4435979	9606.ENSP00000287598	9606.ENSP00000271452	0	0	0	0	0.798	0.326	0.9	0.745	0.996
TNNI1	TNNC1	4442473	4433570	9606.ENSP00000354488	9606.ENSP00000232975	0	0	0	0	0.181	0.851	0.9	0.761	0.996
PRF1	GZMA	4448031	4436124	9606.ENSP00000398568	9606.ENSP00000274306	0	0	0	0	0.729	0	0.9	0.87	0.996
ATP6V0D2	ATP6V1C2	4436630	4436011	9606.ENSP00000285393	9606.ENSP00000272238	0	0	0	0	0.459	0.721	0.9	0.724	0.995
HLA-DPB1	HLA-DPA1	4448476	4447805	9606.ENSP00000408146	9606.ENSP00000393566	0	0	0	0.68	0.435	0.899	0.9	0.895	0.995
CD247	CD3D	4442542	4437689	9606.ENSP00000354782	9606.ENSP00000300692	0	0	0	0	0.756	0.379	0.9	0.734	0.995
KIF20A	KIF4A	4446341	4444386	9606.ENSP00000378356	9606.ENSP00000363524	0	0	0	0.579	0.936	0.132	0.9	0.784	0.995
TLR1	TLR2	4442576	4434743	9606.ENSP00000354932	9606.ENSP00000260010	0	0	0	0.771	0.507	0.882	0.9	0.962	0.995
CLCNKB	BSND	4444605	4443711	9606.ENSP00000364831	9606.ENSP00000360312	0	0	0	0	0.071	0	0.9	0.95	0.995
CCL5	CXCL10	4451102	4438146	9606.ENSP00000474412	9606.ENSP00000305651	0	0	0	0	0.309	0.226	0.9	0.921	0.995
TTK	BUB1B	4443396	4436731	9606.ENSP00000358813	9606.ENSP00000287598	0	0	0	0	0.91	0.731	0	0.831	0.995
CR2	C3	4442797	4433951	9606.ENSP00000356024	9606.ENSP00000245907	0	0	0	0	0.061	0.87	0.9	0.575	0.994
KIF20A	CENPE	4446341	4435566	9606.ENSP00000378356	9606.ENSP00000265148	0	0	0	0.572	0.923	0	0.9	0.61	0.994
CD27	CD70	4435711	4433950	9606.ENSP00000266557	9606.ENSP00000245903	0	0	0	0	0	0.379	0.9	0.922	0.994
HLA-DRA	HLA-DMA	4446403	4444460	9606.ENSP00000378786	9606.ENSP00000363976	0	0	0	0.713	0.479	0.87	0.9	0.715	0.994
KIF20A	PRC1	4446341	4446249	9606.ENSP00000378356	9606.ENSP00000377793	0	0	0	0	0.892	0.182	0.9	0.468	0.994
VAV1	RAC2	4451047	4434085	9606.ENSP00000472929	9606.ENSP00000249071	0	0	0	0	0.353	0.73	0.9	0.701	0.994
PTPRC	LCK	4448605	4440823	9606.ENSP00000411355	9606.ENSP00000337825	0	0	0	0	0.194	0.472	0.9	0.895	0.994
NEK2	NDC80	4442784	4434910	9606.ENSP00000355966	9606.ENSP00000261597	0	0	0	0	0.955	0.379	0	0.827	0.994
CDCA8	NUF2	4444097	4435979	9606.ENSP00000362146	9606.ENSP00000271452	0	0	0	0	0.875	0	0.9	0.594	0.994
CD8A	LCK	4447395	4440823	9606.ENSP00000386559	9606.ENSP00000337825	0	0	0	0	0.216	0.889	0.9	0.389	0.994
BIRC5	NDC80	4437778	4434910	9606.ENSP00000301633	9606.ENSP00000261597	0	0	0	0	0.926	0	0.9	0.325	0.994
LY86	LY96	4445292	4436604	9606.ENSP00000369286	9606.ENSP00000284818	0	0	0	0	0.231	0.379	0.9	0.891	0.994
CD3G	CD3E	4449591	4442492	9606.ENSP00000431445	9606.ENSP00000354566	0	0	0	0	0.564	0.379	0.9	0.826	0.994
ASPM	NCAPG	4442873	4434176	9606.ENSP00000356379	9606.ENSP00000251496	0	0	0	0	0.991	0	0	0.293	0.993
CLEC5A	TYROBP	4450298	4435115	9606.ENSP00000449999	9606.ENSP00000262629	0	0	0	0	0.463	0.447	0.9	0.807	0.993
SCN2A	SCN3A	4444560	4436534	9606.ENSP00000364586	9606.ENSP00000283254	0	0	0	0.984	0.269	0.96	0.8	0.899	0.993
LILRB1	HLA-F	4439032	4434738	9606.ENSP00000315997	9606.ENSP00000259951	0	0	0	0	0.098	0.855	0.9	0.589	0.993
NEK2	TPX2	4442784	4437665	9606.ENSP00000355966	9606.ENSP00000300403	0	0	0	0	0.868	0	0.9	0.543	0.993
CFD	C3	4440329	4433951	9606.ENSP00000332139	9606.ENSP00000245907	0	0	0	0	0.063	0.801	0.9	0.668	0.993
VEGFA	EGF	4451310	4435570	9606.ENSP00000478570	9606.ENSP00000265171	0	0	0	0	0	0	0.9	0.937	0.993
HLA-G	LILRB1	4448666	4439032	9606.ENSP00000412927	9606.ENSP00000315997	0	0	0	0	0	0.393	0.9	0.903	0.993
KIF4A	CENPE	4444386	4435566	9606.ENSP00000363524	9606.ENSP00000265148	0	0	0	0.631	0.917	0	0.9	0.745	0.993
DOCK2	RAC2	4434518	4434085	9606.ENSP00000256935	9606.ENSP00000249071	0	0	0	0	0.566	0.606	0.9	0.638	0.993
TPX2	DLGAP5	4437665	4434015	9606.ENSP00000300403	9606.ENSP00000247191	0	0	0	0	0.965	0	0	0.79	0.992
CENPH	NUF2	4436517	4435979	9606.ENSP00000283006	9606.ENSP00000271452	0	0	0	0	0.664	0.522	0.9	0.586	0.992
TTK	CENPE	4443396	4435566	9606.ENSP00000358813	9606.ENSP00000265148	0	0	0	0	0.983	0.079	0	0.568	0.992
KIF20A	BIRC5	4446341	4437778	9606.ENSP00000378356	9606.ENSP00000301633	0	0	0	0	0.875	0	0.9	0.443	0.992
TTK	NCAPG	4443396	4434176	9606.ENSP00000358813	9606.ENSP00000251496	0	0	0	0	0.988	0	0	0.399	0.992
CASP1	AIM2	4449658	4443042	9606.ENSP00000433138	9606.ENSP00000357112	0	0	0	0	0.093	0.294	0.9	0.891	0.992
PLG	HRG	4438461	4433552	9606.ENSP00000308938	9606.ENSP00000232003	0	0	0	0	0.428	0.379	0.9	0.817	0.992
ASPM	CENPE	4442873	4435566	9606.ENSP00000356379	9606.ENSP00000265148	0	0	0	0	0.985	0.086	0	0.472	0.992
ITGAM	ITGB2	4449997	4446737	9606.ENSP00000441691	9606.ENSP00000380948	0	0	0	0	0.622	0.548	0.9	0.634	0.992
IFI27	ISG15	4451772	4445204	9606.ENSP00000483430	9606.ENSP00000368699	0	0	0	0	0.776	0	0.9	0.707	0.992
PTHLH	PTH1R	4450000	4439492	9606.ENSP00000441765	9606.ENSP00000321999	0	0	0	0	0	0.379	0.9	0.885	0.992
HJURP	OIP5	4448718	4433119	9606.ENSP00000414109	9606.ENSP00000220514	0	0	0	0	0.775	0.32	0.9	0.565	0.992
VAV1	LCK	4451047	4440823	9606.ENSP00000472929	9606.ENSP00000337825	0	0	0	0	0.172	0.467	0.9	0.857	0.992
CCL4	CXCL10	4451651	4438146	9606.ENSP00000482259	9606.ENSP00000305651	0	0	0	0	0.322	0	0.9	0.879	0.991
CD14	TLR2	4438033	4434743	9606.ENSP00000304236	9606.ENSP00000260010	0	0	0	0	0.612	0.393	0.9	0.691	0.991
ITGAM	ICAM1	4449997	4435501	9606.ENSP00000441691	9606.ENSP00000264832	0	0	0	0	0.093	0.462	0.9	0.837	0.991
ATP6V0A4	ATP6V0D2	4438387	4436630	9606.ENSP00000308122	9606.ENSP00000285393	0.111	0	0	0	0.188	0.698	0.9	0.689	0.991
PRC1	KIF14	4446249	4442863	9606.ENSP00000377793	9606.ENSP00000356319	0	0	0	0	0.797	0.185	0.9	0.555	0.991
CENPH	CENPM	4436517	4432895	9606.ENSP00000283006	9606.ENSP00000215980	0	0	0	0	0.233	0.443	0.9	0.814	0.991
CD247	CD3E	4442542	4442492	9606.ENSP00000354782	9606.ENSP00000354566	0	0	0	0	0.554	0.514	0.9	0.662	0.991
CD2	CD247	4443326	4442542	9606.ENSP00000358490	9606.ENSP00000354782	0	0	0	0	0.776	0.379	0.9	0.448	0.991
ITGAM	C3	4449997	4433951	9606.ENSP00000441691	9606.ENSP00000245907	0	0	0	0	0.062	0.852	0.9	0.475	0.991
CD247	LCK	4442542	4440823	9606.ENSP00000354782	9606.ENSP00000337825	0	0	0	0	0.347	0.435	0.9	0.802	0.991
CCL5	CXCL9	4451102	4442567	9606.ENSP00000474412	9606.ENSP00000354901	0	0	0	0	0.266	0.221	0.9	0.861	0.991
PBK	TOP2A	4449452	4448614	9606.ENSP00000428489	9606.ENSP00000411532	0	0	0	0	0.982	0	0	0.531	0.991
NUSAP1	DLGAP5	4450429	4434015	9606.ENSP00000453403	9606.ENSP00000247191	0	0	0	0	0.955	0	0	0.792	0.99
FN1	ALB	4441661	4437206	9606.ENSP00000346839	9606.ENSP00000295897	0	0	0	0	0.077	0.104	0.9	0.899	0.99
SERPINC1	PLG	4442941	4438461	9606.ENSP00000356671	9606.ENSP00000308938	0	0	0	0	0.684	0.435	0	0.952	0.99
HAO1	AGXT	4445115	4437874	9606.ENSP00000368066	9606.ENSP00000302620	0	0	0	0	0.681	0.267	0.9	0.643	0.99
ATP6V1G3	ATP6V1C2	4436410	4436011	9606.ENSP00000281087	9606.ENSP00000272238	0	0	0	0	0.147	0.559	0.9	0.785	0.99
ITK	CD3E	4448039	4442492	9606.ENSP00000398655	9606.ENSP00000354566	0	0	0	0	0.87	0	0.9	0.316	0.99
CD3E	ZAP70	4442492	4435526	9606.ENSP00000354566	9606.ENSP00000264972	0	0	0	0	0.717	0.395	0.9	0.491	0.99
CENPH	NDC80	4436517	4434910	9606.ENSP00000283006	9606.ENSP00000261597	0	0	0	0	0.385	0.522	0.9	0.699	0.99
FN1	ITGA5	4441661	4437011	9606.ENSP00000346839	9606.ENSP00000293379	0	0	0	0	0.153	0.379	0.9	0.841	0.99
PTPRC	CXCR4	4448605	4447439	9606.ENSP00000411355	9606.ENSP00000386884	0	0	0	0	0.224	0.379	0.9	0.829	0.99
SERPINC1	PROC	4442941	4433614	9606.ENSP00000356671	9606.ENSP00000234071	0	0	0	0	0.724	0.129	0.9	0.615	0.989
LY96	TLR2	4436604	4434743	9606.ENSP00000284818	9606.ENSP00000260010	0	0	0	0	0.129	0.579	0.9	0.752	0.989
MAD2L1	NCAPG	4437296	4434176	9606.ENSP00000296509	9606.ENSP00000251496	0	0	0	0	0.982	0	0	0.414	0.989
HAO2	AGXT	4451782	4437874	9606.ENSP00000483507	9606.ENSP00000302620	0	0	0	0	0.685	0.267	0.9	0.582	0.989
TTK	NUF2	4443396	4435979	9606.ENSP00000358813	9606.ENSP00000271452	0	0	0	0	0.927	0.483	0	0.741	0.989
NUSAP1	NCAPG	4450429	4434176	9606.ENSP00000453403	9606.ENSP00000251496	0	0	0	0	0.981	0	0	0.472	0.989
ATP6V1G3	ATP6V1B1	4436410	4433629	9606.ENSP00000281087	9606.ENSP00000234396	0	0	0	0	0.113	0.56	0.9	0.762	0.989
ITGB2	ICAM1	4446737	4435501	9606.ENSP00000380948	9606.ENSP00000264832	0	0	0	0	0.113	0.379	0.9	0.829	0.989
TYROBP	TREM1	4435115	4433908	9606.ENSP00000262629	9606.ENSP00000244709	0	0	0	0	0.347	0.469	0.9	0.74	0.989
TLR4	CD14	4444300	4438033	9606.ENSP00000363089	9606.ENSP00000304236	0	0	0	0	0.264	0.472	0.9	0.758	0.989
DTL	CDC6	4442781	4432832	9606.ENSP00000355958	9606.ENSP00000209728	0	0	0	0	0.967	0	0	0.678	0.989
NCF2	RAC2	4442905	4434085	9606.ENSP00000356505	9606.ENSP00000249071	0	0	0	0	0.311	0.379	0.9	0.784	0.989
CD3G	CD3D	4449591	4437689	9606.ENSP00000431445	9606.ENSP00000300692	0	0	0	0.894	0.827	0.379	0.9	0.895	0.989
LCK	LCP2	4440823	4432628	9606.ENSP00000337825	9606.ENSP00000046794	0	0	0	0	0.16	0.417	0.9	0.807	0.989
ATP6V0D2	ATP6V1G3	4436630	4436410	9606.ENSP00000285393	9606.ENSP00000281087	0	0	0	0	0.189	0.644	0.9	0.694	0.989
BIRC5	NUF2	4437778	4435979	9606.ENSP00000301633	9606.ENSP00000271452	0	0	0	0	0.85	0	0.9	0.376	0.989
NUSAP1	CCNA2	4450429	4436109	9606.ENSP00000453403	9606.ENSP00000274026	0	0	0	0	0.981	0	0	0.409	0.988
FN1	EGF	4441661	4435570	9606.ENSP00000346839	9606.ENSP00000265171	0	0	0	0	0	0	0.9	0.888	0.988
MAD2L1	SPC25	4437296	4436467	9606.ENSP00000296509	9606.ENSP00000282074	0	0	0	0	0.793	0	0.9	0.475	0.988
COL1A2	COL6A3	4437383	4437161	9606.ENSP00000297268	9606.ENSP00000295550	0	0	0	0.563	0.839	0	0.9	0.677	0.988
TOP2A	NCAPG	4448614	4434176	9606.ENSP00000411532	9606.ENSP00000251496	0	0	0	0	0.967	0.085	0	0.644	0.988
CXCL11	CXCL10	4438264	4438146	9606.ENSP00000306884	9606.ENSP00000305651	0	0	0	0.818	0.842	0.221	0.9	0.896	0.988
CCL5	CCR2	4451102	4436955	9606.ENSP00000474412	9606.ENSP00000292301	0	0	0	0	0.105	0.084	0.9	0.875	0.988
CDCA8	TTK	4444097	4443396	9606.ENSP00000362146	9606.ENSP00000358813	0	0	0	0	0.971	0.294	0	0.472	0.988
TAC1	KNG1	4439413	4435537	9606.ENSP00000321106	9606.ENSP00000265023	0	0	0	0	0	0	0.9	0.893	0.988
TTK	ASPM	4443396	4442873	9606.ENSP00000358813	9606.ENSP00000356379	0	0	0	0	0.986	0	0	0.229	0.988
CSF1R	SPI1	4436666	4433383	9606.ENSP00000286301	9606.ENSP00000227163	0	0	0	0	0.71	0	0.8	0.812	0.988
PRC1	KIF4A	4446249	4444386	9606.ENSP00000377793	9606.ENSP00000363524	0	0	0	0	0.937	0.472	0	0.664	0.988
AIM2	PYCARD	4443042	4434024	9606.ENSP00000357112	9606.ENSP00000247470	0	0	0	0	0.061	0.447	0.9	0.797	0.988
CXCL9	CXCL10	4442567	4438146	9606.ENSP00000354901	9606.ENSP00000305651	0	0	0	0.862	0.848	0.221	0.9	0.951	0.988
TTK	DLGAP5	4443396	4434015	9606.ENSP00000358813	9606.ENSP00000247191	0	0	0	0	0.979	0	0	0.461	0.988
VEGFA	FN1	4451310	4441661	9606.ENSP00000478570	9606.ENSP00000346839	0	0	0	0	0.076	0	0.9	0.88	0.988
TOP2A	DLGAP5	4448614	4434015	9606.ENSP00000411532	9606.ENSP00000247191	0	0	0	0	0.979	0	0	0.425	0.987
NRG3	ERBB4	4443888	4441238	9606.ENSP00000361214	9606.ENSP00000342235	0	0	0	0	0.139	0.454	0.9	0.756	0.987
HJURP	CENPM	4448718	4432895	9606.ENSP00000414109	9606.ENSP00000215980	0	0	0	0	0.783	0	0.9	0.481	0.987
PTPN22	ZAP70	4442291	4435526	9606.ENSP00000352833	9606.ENSP00000264972	0	0	0	0	0.533	0.447	0.9	0.58	0.987
HLA-G	HLA-F	4448666	4434738	9606.ENSP00000412927	9606.ENSP00000259951	0	0	0	0.978	0.076	0.869	0.9	0.794	0.987
PTPN22	LCK	4442291	4440823	9606.ENSP00000352833	9606.ENSP00000337825	0	0	0	0	0.113	0.456	0.9	0.766	0.987
NDC80	NCAPG	4434910	4434176	9606.ENSP00000261597	9606.ENSP00000251496	0	0	0	0	0.982	0	0	0.279	0.987
F11	SERPINC1	4447185	4442941	9606.ENSP00000384957	9606.ENSP00000356671	0	0	0	0	0.553	0.129	0.9	0.71	0.987
TTK	CCNA2	4443396	4436109	9606.ENSP00000358813	9606.ENSP00000274026	0	0	0	0	0.975	0.187	0	0.42	0.987
CD3E	LCK	4442492	4440823	9606.ENSP00000354566	9606.ENSP00000337825	0	0	0	0	0.572	0.379	0.9	0.591	0.987
SH3GL2	AMPH	4445424	4441847	9606.ENSP00000369981	9606.ENSP00000348602	0	0	0	0	0.232	0.472	0.9	0.726	0.987
SERPINC1	ALB	4442941	4437206	9606.ENSP00000356671	9606.ENSP00000295897	0	0	0	0	0.6	0	0.9	0.704	0.987
VEGFA	VWF	4451310	4434871	9606.ENSP00000478570	9606.ENSP00000261405	0	0	0	0	0	0	0.9	0.87	0.986
PBK	MAD2L1	4449452	4437296	9606.ENSP00000428489	9606.ENSP00000296509	0	0	0	0	0.98	0.111	0	0.296	0.986
PC	PCK2	4446208	4432982	9606.ENSP00000377532	9606.ENSP00000216780	0	0	0	0	0.064	0	0.9	0.869	0.986
CD3D	ZAP70	4437689	4435526	9606.ENSP00000300692	9606.ENSP00000264972	0	0	0	0	0.688	0.172	0.9	0.53	0.986
CCL20	CXCL11	4442174	4438264	9606.ENSP00000351671	9606.ENSP00000306884	0	0	0	0	0.088	0.594	0.9	0.674	0.986
NCAPG	DLGAP5	4434176	4434015	9606.ENSP00000251496	9606.ENSP00000247191	0	0	0	0	0.975	0	0	0.445	0.986
TUBA1A	TUBB2B	4437720	4434727	9606.ENSP00000301071	9606.ENSP00000259818	0	0	0	0.918	0.26	0.819	0.9	0.762	0.986
TLR4	BIRC3	4444300	4435265	9606.ENSP00000363089	9606.ENSP00000263464	0	0	0	0	0.074	0.809	0.9	0.322	0.986
VEGFA	ALB	4451310	4437206	9606.ENSP00000478570	9606.ENSP00000295897	0	0	0	0	0.062	0	0.9	0.871	0.986
TAPBP	TAP1	4448337	4441602	9606.ENSP00000404833	9606.ENSP00000346206	0	0	0	0	0.179	0.472	0.9	0.726	0.986
ATP6V0A4	ATP6V1C2	4438387	4436011	9606.ENSP00000308122	9606.ENSP00000272238	0	0	0	0	0.148	0.42	0.9	0.763	0.986
PSMB9	TAP1	4444464	4441602	9606.ENSP00000363993	9606.ENSP00000346206	0	0	0	0	0.917	0.348	0	0.752	0.985
CCL4	CXCL9	4451651	4442567	9606.ENSP00000482259	9606.ENSP00000354901	0	0	0	0	0.228	0	0.9	0.825	0.985
ASPM	DLGAP5	4442873	4434015	9606.ENSP00000356379	9606.ENSP00000247191	0	0	0	0	0.982	0	0	0.186	0.985
CDCA8	CENPM	4444097	4432895	9606.ENSP00000362146	9606.ENSP00000215980	0	0	0	0	0.809	0.075	0.9	0.278	0.985
ISG15	ISG20	4445204	4438236	9606.ENSP00000368699	9606.ENSP00000306565	0	0	0	0	0.569	0	0.9	0.684	0.985
PRC1	TPX2	4446249	4437665	9606.ENSP00000377793	9606.ENSP00000300403	0	0	0	0	0.966	0	0	0.577	0.985
CENPK	CENPM	4446586	4432895	9606.ENSP00000379911	9606.ENSP00000215980	0	0	0	0	0.178	0.136	0.9	0.82	0.985
NUSAP1	NDC80	4450429	4434910	9606.ENSP00000453403	9606.ENSP00000261597	0	0	0	0	0.981	0	0	0.245	0.985
ITGAM	CD14	4449997	4438033	9606.ENSP00000441691	9606.ENSP00000304236	0	0	0	0	0.527	0	0.9	0.708	0.985
HAO2	PIPOX	4451782	4439149	9606.ENSP00000483507	9606.ENSP00000317721	0	0	0	0	0.515	0	0.9	0.721	0.985
TOP2A	KIF4A	4448614	4444386	9606.ENSP00000411532	9606.ENSP00000363524	0	0	0	0	0.973	0	0	0.468	0.985
ITK	CD247	4448039	4442542	9606.ENSP00000398655	9606.ENSP00000354782	0	0	0	0	0.74	0.128	0.9	0.443	0.985
BIRC5	CENPE	4437778	4435566	9606.ENSP00000301633	9606.ENSP00000265148	0	0	0	0	0.768	0.05	0.9	0.406	0.985
NCF4	RAC2	4446646	4434085	9606.ENSP00000380334	9606.ENSP00000249071	0	0	0	0	0.306	0.241	0.9	0.757	0.985
LCK	CD3D	4440823	4437689	9606.ENSP00000337825	9606.ENSP00000300692	0	0	0	0	0.739	0.05	0.9	0.479	0.985
TOP2A	CCNA2	4448614	4436109	9606.ENSP00000411532	9606.ENSP00000274026	0	0	0	0	0.967	0.05	0	0.544	0.984
IGFBP3	FN1	4445494	4441661	9606.ENSP00000370473	9606.ENSP00000346839	0	0	0	0	0.303	0.379	0.9	0.685	0.984
AGXT	AGXT2	4437874	4433532	9606.ENSP00000302620	9606.ENSP00000231420	0.166	0	0	0	0.208	0	0.9	0.797	0.984
CDCA8	CCNA2	4444097	4436109	9606.ENSP00000362146	9606.ENSP00000274026	0	0	0	0	0.974	0	0	0.427	0.984
FN1	PLG	4441661	4438461	9606.ENSP00000346839	9606.ENSP00000308938	0	0	0	0	0	0.294	0.9	0.8	0.984
NUSAP1	TOP2A	4450429	4448614	9606.ENSP00000453403	9606.ENSP00000411532	0	0	0	0	0.966	0	0	0.562	0.984
TOP2A	KIF20A	4448614	4446341	9606.ENSP00000411532	9606.ENSP00000378356	0	0	0	0	0.972	0	0	0.454	0.984
NCF1	RAC2	4436815	4434085	9606.ENSP00000289473	9606.ENSP00000249071	0	0	0	0	0.155	0.241	0.9	0.782	0.984
ISG15	BST2	4445204	4434236	9606.ENSP00000368699	9606.ENSP00000252593	0	0	0	0	0.615	0	0.9	0.63	0.984
ALDH4A1	PRODH2	4444540	4437726	9606.ENSP00000364490	9606.ENSP00000301175	0.058	0	0	0	0.292	0.157	0.9	0.76	0.984
CENPE	DLGAP5	4435566	4434015	9606.ENSP00000265148	9606.ENSP00000247191	0	0	0	0	0.969	0.056	0	0.505	0.984
CXCL9	CXCL13	4442567	4436695	9606.ENSP00000354901	9606.ENSP00000286758	0	0	0	0	0.482	0	0.9	0.704	0.983
BIRC5	CENPM	4437778	4432895	9606.ENSP00000301633	9606.ENSP00000215980	0	0	0	0	0.797	0	0.9	0.252	0.983
BTK	LCP2	4451790	4432628	9606.ENSP00000483570	9606.ENSP00000046794	0	0	0	0	0.594	0.1	0.9	0.601	0.983
PLG	VWF	4438461	4434871	9606.ENSP00000308938	9606.ENSP00000261405	0	0	0	0	0	0	0.9	0.845	0.983
SERPINC1	VWF	4442941	4434871	9606.ENSP00000356671	9606.ENSP00000261405	0	0	0	0	0	0	0.9	0.837	0.983
C3AR1	C3	4437821	4433951	9606.ENSP00000302079	9606.ENSP00000245907	0	0	0	0	0.062	0.441	0.9	0.73	0.983
PLG	KNG1	4438461	4435537	9606.ENSP00000308938	9606.ENSP00000265023	0	0	0	0	0.262	0.379	0.9	0.677	0.983
PIPOX	AGXT	4439149	4437874	9606.ENSP00000317721	9606.ENSP00000302620	0.13	0	0	0	0.588	0	0.9	0.595	0.983
NDC80	DLGAP5	4434910	4434015	9606.ENSP00000261597	9606.ENSP00000247191	0	0	0	0	0.971	0	0	0.456	0.983
TOP2A	BUB1B	4448614	4436731	9606.ENSP00000411532	9606.ENSP00000287598	0	0	0	0	0.963	0.05	0	0.556	0.983
CCL5	CXCR4	4451102	4447439	9606.ENSP00000474412	9606.ENSP00000386884	0	0	0	0	0.061	0.05	0.9	0.832	0.983
ITGB2	ITGA4	4446737	4446627	9606.ENSP00000380948	9606.ENSP00000380227	0	0	0	0	0.154	0.382	0.9	0.724	0.983
TYROBP	HCST	4435115	4433987	9606.ENSP00000262629	9606.ENSP00000246551	0	0	0	0	0.783	0.265	0	0.906	0.983
CD3G	CD247	4449591	4442542	9606.ENSP00000431445	9606.ENSP00000354782	0	0	0	0	0.387	0	0.9	0.743	0.982
ATP6V1C2	TCIRG1	4436011	4435629	9606.ENSP00000272238	9606.ENSP00000265686	0	0	0	0	0.148	0.383	0.9	0.7	0.982
F11	KNG1	4447185	4435537	9606.ENSP00000384957	9606.ENSP00000265023	0	0	0	0	0.134	0.379	0.9	0.71	0.982
ATP6V0A4	ATP6V1G3	4438387	4436410	9606.ENSP00000308122	9606.ENSP00000281087	0	0	0	0	0.065	0.402	0.9	0.719	0.982
CCNA2	CENPE	4436109	4435566	9606.ENSP00000274026	9606.ENSP00000265148	0	0	0	0	0.963	0.172	0	0.476	0.982
PTPRC	CD3E	4448605	4442492	9606.ENSP00000411355	9606.ENSP00000354566	0	0	0	0	0.35	0.064	0.9	0.752	0.982
TUBB6	TUBA1A	4439221	4437720	9606.ENSP00000318697	9606.ENSP00000301071	0	0	0	0.919	0.161	0.795	0.9	0.595	0.982
CXCL11	ACKR3	4438264	4436051	9606.ENSP00000306884	9606.ENSP00000272928	0	0	0	0	0	0	0.9	0.829	0.982
PRC1	CENPE	4446249	4435566	9606.ENSP00000377793	9606.ENSP00000265148	0	0	0	0	0.887	0.47	0	0.723	0.982
TLR1	LY96	4442576	4436604	9606.ENSP00000354932	9606.ENSP00000284818	0	0	0	0	0.242	0.351	0.9	0.681	0.982
CSF2RB	IL3RA	4447068	4439962	9606.ENSP00000384053	9606.ENSP00000327890	0	0	0	0	0.237	0.433	0.9	0.646	0.982
VEGFA	SERPINE1	4451310	4433266	9606.ENSP00000478570	9606.ENSP00000223095	0	0	0	0	0.076	0	0.9	0.821	0.982
CAV1	CAV2	4440933	4433246	9606.ENSP00000339191	9606.ENSP00000222693	0	0	0	0.858	0.819	0.454	0.8	0.98	0.981
PMCH	MCHR1	4440340	4434080	9606.ENSP00000332225	9606.ENSP00000249016	0	0	0	0	0.062	0.379	0.9	0.72	0.981
HOGA1	AGXT	4443592	4437874	9606.ENSP00000359680	9606.ENSP00000302620	0.078	0	0	0	0.284	0	0.9	0.748	0.981
CCL5	CXCL11	4451102	4438264	9606.ENSP00000474412	9606.ENSP00000306884	0	0	0	0	0.153	0.207	0.9	0.751	0.981
PRC1	NCAPG	4446249	4434176	9606.ENSP00000377793	9606.ENSP00000251496	0	0	0	0	0.969	0	0	0.403	0.981
CENPK	BUB1B	4446586	4436731	9606.ENSP00000379911	9606.ENSP00000287598	0	0	0	0	0.439	0.535	0.9	0.383	0.981
ITGAM	CD33	4449997	4435042	9606.ENSP00000441691	9606.ENSP00000262262	0	0	0	0	0.16	0	0.9	0.794	0.981
CXCL9	CXCL11	4442567	4438264	9606.ENSP00000354901	9606.ENSP00000306884	0	0	0	0.846	0.749	0.221	0.9	0.9	0.981
HLA-DMB	HLA-DPA1	4448054	4447805	9606.ENSP00000398890	9606.ENSP00000393566	0	0	0	0.676	0.701	0.268	0.9	0.663	0.981
NUSAP1	CDCA8	4450429	4444097	9606.ENSP00000453403	9606.ENSP00000362146	0	0	0	0	0.966	0	0	0.479	0.981
ASPM	CCNA2	4442873	4436109	9606.ENSP00000356379	9606.ENSP00000274026	0	0	0	0	0.976	0.063	0	0.228	0.981
FN1	VWF	4441661	4434871	9606.ENSP00000346839	9606.ENSP00000261405	0	0	0	0	0.061	0	0.9	0.807	0.98
IL2RG	IL7R	4444340	4438199	9606.ENSP00000363318	9606.ENSP00000306157	0	0	0	0	0.14	0.379	0.9	0.67	0.98
KIF20A	DLGAP5	4446341	4434015	9606.ENSP00000378356	9606.ENSP00000247191	0	0	0	0	0.963	0.056	0	0.493	0.98
ALB	CP	4437206	4435459	9606.ENSP00000295897	9606.ENSP00000264613	0	0	0	0	0.171	0	0.9	0.788	0.98
BUB1B	SPC25	4436731	4436467	9606.ENSP00000287598	9606.ENSP00000282074	0	0	0	0	0.789	0	0.9	0.126	0.98
TLR3	BIRC3	4437339	4435265	9606.ENSP00000296795	9606.ENSP00000263464	0	0	0	0	0.049	0.754	0.9	0.282	0.98
ASPM	NDC80	4442873	4434910	9606.ENSP00000356379	9606.ENSP00000261597	0	0	0	0	0.98	0	0	0.066	0.98
NCF4	NCF2	4446646	4442905	9606.ENSP00000380334	9606.ENSP00000356505	0	0	0	0.583	0.531	0.379	0.9	0.953	0.98
NUSAP1	ASPM	4450429	4442873	9606.ENSP00000453403	9606.ENSP00000356379	0	0	0	0	0.975	0	0	0.22	0.98
CCNA2	DLGAP5	4436109	4434015	9606.ENSP00000274026	9606.ENSP00000247191	0	0	0	0	0.967	0	0	0.416	0.98
KIF4A	TPX2	4444386	4437665	9606.ENSP00000363524	9606.ENSP00000300403	0	0	0	0	0.96	0	0	0.53	0.98
IL2RG	IL7	4444340	4435326	9606.ENSP00000363318	9606.ENSP00000263851	0	0	0	0	0.061	0.379	0.9	0.711	0.98
ALB	EGF	4437206	4435570	9606.ENSP00000295897	9606.ENSP00000265171	0	0	0	0	0	0	0.9	0.808	0.98
FBLN5	LOX	4441481	4433517	9606.ENSP00000345008	9606.ENSP00000231004	0	0	0	0	0.167	0.363	0.9	0.658	0.979
ITGB2	CD14	4446737	4438033	9606.ENSP00000380948	9606.ENSP00000304236	0	0	0	0	0.623	0.379	0.9	0.232	0.979
FN1	SERPINE1	4441661	4433266	9606.ENSP00000346839	9606.ENSP00000223095	0	0	0	0	0.295	0	0.9	0.735	0.979
LCK	ZAP70	4440823	4435526	9606.ENSP00000337825	9606.ENSP00000264972	0	0	0	0.751	0.534	0.472	0.9	0.964	0.979
CENPE	NCAPG	4435566	4434176	9606.ENSP00000265148	9606.ENSP00000251496	0	0	0	0	0.967	0.064	0	0.378	0.979
CCL5	CCL20	4451102	4442174	9606.ENSP00000474412	9606.ENSP00000351671	0	0	0	0	0.133	0.219	0.9	0.738	0.979
KLRD1	TYROBP	4445618	4435115	9606.ENSP00000371333	9606.ENSP00000262629	0	0	0	0	0.063	0.077	0.9	0.794	0.979
CXCL9	CCR5	4442567	4436956	9606.ENSP00000354901	9606.ENSP00000292303	0	0	0	0	0.336	0	0.9	0.716	0.979
HCK	ITGB2	4450141	4446737	9606.ENSP00000444986	9606.ENSP00000380948	0	0	0	0	0.708	0.184	0.9	0.235	0.979
CCL4	CCR2	4451651	4436955	9606.ENSP00000482259	9606.ENSP00000292301	0	0	0	0	0.15	0.2	0.9	0.729	0.979
PC	PCK1	4446208	4439313	9606.ENSP00000377532	9606.ENSP00000319814	0	0	0	0	0.064	0	0.9	0.794	0.979
MUC13	MUC15	4451907	4448848	9606.ENSP00000485028	9606.ENSP00000416753	0	0	0	0	0	0	0.9	0.8	0.979
ALB	SERPINE1	4437206	4433266	9606.ENSP00000295897	9606.ENSP00000223095	0	0	0	0	0.077	0	0.9	0.795	0.979
BTK	VAV1	4451790	4451047	9606.ENSP00000483570	9606.ENSP00000472929	0	0	0	0.547	0.451	0.467	0.9	0.799	0.979
SAMHD1	BST2	4435153	4434236	9606.ENSP00000262878	9606.ENSP00000252593	0	0	0	0	0.064	0	0.9	0.793	0.978
MAD2L1	CENPH	4437296	4436517	9606.ENSP00000296509	9606.ENSP00000283006	0	0	0	0	0.575	0.332	0.9	0.33	0.978
PBK	MELK	4449452	4437455	9606.ENSP00000428489	9606.ENSP00000298048	0	0	0	0	0.951	0.135	0	0.536	0.978
PFKP	ALDOC	4445499	4433361	9606.ENSP00000370517	9606.ENSP00000226253	0	0	0	0	0.215	0	0.9	0.747	0.978
CENPH	CENPE	4436517	4435566	9606.ENSP00000283006	9606.ENSP00000265148	0	0	0	0	0.379	0	0.9	0.68	0.978
CCNA2	NDC80	4436109	4434910	9606.ENSP00000274026	9606.ENSP00000261597	0	0	0	0	0.97	0	0	0.304	0.978
CXCL10	CCR5	4438146	4436956	9606.ENSP00000305651	9606.ENSP00000292303	0	0	0	0	0.225	0	0.9	0.744	0.978
PLG	ALB	4438461	4437206	9606.ENSP00000308938	9606.ENSP00000295897	0	0	0	0	0.257	0	0.9	0.737	0.978
EVI2B	EVI2A	4440484	4434020	9606.ENSP00000333779	9606.ENSP00000247270	0	0	0	0	0.783	0	0	0.903	0.978
HLA-DQB1	HLA-DMA	4444478	4444460	9606.ENSP00000364080	9606.ENSP00000363976	0	0	0	0	0.337	0.195	0.9	0.641	0.978
CENPK	NUF2	4446586	4435979	9606.ENSP00000379911	9606.ENSP00000271452	0	0	0	0	0.645	0	0.9	0.445	0.978
TOP2A	CENPE	4448614	4435566	9606.ENSP00000411532	9606.ENSP00000265148	0	0	0	0	0.961	0	0	0.455	0.978
ASPM	MAD2L1	4442873	4437296	9606.ENSP00000356379	9606.ENSP00000296509	0	0	0	0	0.96	0.261	0	0.328	0.978
EGF	SERPINE1	4435570	4433266	9606.ENSP00000265171	9606.ENSP00000223095	0	0	0	0	0	0	0.9	0.798	0.978
APOC3	APOH	4433396	4432817	9606.ENSP00000227667	9606.ENSP00000205948	0	0	0	0	0.841	0	0.72	0.556	0.978
VWF	SERPINE1	4434871	4433266	9606.ENSP00000261405	9606.ENSP00000223095	0	0	0	0	0	0	0.9	0.796	0.978
CD247	TRAT1	4442542	4437188	9606.ENSP00000354782	9606.ENSP00000295756	0	0	0	0	0.357	0.379	0.9	0.509	0.977
HLA-DPB1	HLA-DMA	4448476	4444460	9606.ENSP00000408146	9606.ENSP00000363976	0	0	0	0	0.244	0.195	0.9	0.674	0.977
TOP2A	RRM2	4448614	4442396	9606.ENSP00000411532	9606.ENSP00000353770	0	0	0	0	0.939	0	0	0.644	0.977
VAV1	ITK	4451047	4448039	9606.ENSP00000472929	9606.ENSP00000398655	0	0	0	0	0.117	0.299	0.9	0.674	0.977
NLRC4	PYCARD	4447203	4434024	9606.ENSP00000385090	9606.ENSP00000247470	0	0	0	0	0.086	0.454	0.8	0.797	0.977
KIF20A	TPX2	4446341	4437665	9606.ENSP00000378356	9606.ENSP00000300403	0	0	0	0	0.959	0	0	0.459	0.977
ITGB2	LILRB2	4446737	4445945	9606.ENSP00000380948	9606.ENSP00000375629	0	0	0	0	0.776	0	0.9	0.066	0.977
NUSAP1	PRC1	4450429	4446249	9606.ENSP00000453403	9606.ENSP00000377793	0	0	0	0	0.962	0	0	0.433	0.977
TYROBP	LCP2	4435115	4432628	9606.ENSP00000262629	9606.ENSP00000046794	0	0	0	0	0.571	0	0.9	0.522	0.977
BUB1B	DLGAP5	4436731	4434015	9606.ENSP00000287598	9606.ENSP00000247191	0	0	0	0	0.945	0	0	0.597	0.977
VAV1	HCK	4451047	4450141	9606.ENSP00000472929	9606.ENSP00000444986	0	0	0	0	0.225	0.467	0.9	0.517	0.977
OIP5	CENPM	4433119	4432895	9606.ENSP00000220514	9606.ENSP00000215980	0	0	0	0	0.771	0	0.9	0	0.976
NUSAP1	MAD2L1	4450429	4437296	9606.ENSP00000453403	9606.ENSP00000296509	0	0	0	0	0.962	0	0	0.413	0.976
ITK	CD3D	4448039	4437689	9606.ENSP00000398655	9606.ENSP00000300692	0	0	0	0	0.592	0.05	0.9	0.47	0.976
ITGA4	FN1	4446627	4441661	9606.ENSP00000380227	9606.ENSP00000346839	0	0	0	0	0.051	0.379	0.9	0.642	0.976
PRC1	ASPM	4446249	4442873	9606.ENSP00000377793	9606.ENSP00000356379	0	0	0	0	0.965	0.071	0	0.323	0.976
NUSAP1	CEP55	4450429	4443758	9606.ENSP00000453403	9606.ENSP00000360540	0	0	0	0	0.957	0	0	0.474	0.976
PMAIP1	BCL2A1	4439820	4435793	9606.ENSP00000326119	9606.ENSP00000267953	0	0	0	0	0.062	0.922	0	0.701	0.976
HJURP	CENPH	4448718	4436517	9606.ENSP00000414109	9606.ENSP00000283006	0	0	0	0	0.231	0	0.9	0.714	0.976
PBK	DLGAP5	4449452	4434015	9606.ENSP00000428489	9606.ENSP00000247191	0	0	0	0	0.957	0.05	0	0.437	0.975
TNFAIP3	BIRC3	4451592	4435265	9606.ENSP00000481570	9606.ENSP00000263464	0	0	0	0	0.296	0.294	0.9	0.572	0.975
PFKP	ALDOB	4445499	4444463	9606.ENSP00000370517	9606.ENSP00000363988	0	0	0	0	0.188	0	0.9	0.717	0.975
ITK	ZAP70	4448039	4435526	9606.ENSP00000398655	9606.ENSP00000264972	0	0	0	0.675	0.684	0.064	0.9	0.751	0.975
FOXM1	CCND1	4441245	4433391	9606.ENSP00000342307	9606.ENSP00000227507	0	0	0	0	0.078	0	0.9	0.758	0.975
PTTG1	BUB1B	4446209	4436731	9606.ENSP00000377536	9606.ENSP00000287598	0	0	0	0	0.821	0.305	0	0.816	0.975
LCK	PAG1	4440823	4433123	9606.ENSP00000337825	9606.ENSP00000220597	0	0	0	0	0	0.52	0.9	0.529	0.975
IGFBP3	PLG	4445494	4438461	9606.ENSP00000370473	9606.ENSP00000308938	0	0	0	0	0	0.379	0.9	0.64	0.975
CCL20	CXCL10	4442174	4438146	9606.ENSP00000351671	9606.ENSP00000305651	0	0	0	0	0.143	0	0.9	0.733	0.975
PCYT2	ETNK2	4450019	4442833	9606.ENSP00000442050	9606.ENSP00000356169	0.046	0	0	0	0.064	0	0.9	0.762	0.975
CENPK	NDC80	4446586	4434910	9606.ENSP00000379911	9606.ENSP00000261597	0	0	0	0	0.596	0	0.9	0.441	0.975
CYP2E1	ADH1C	4449959	4449347	9606.ENSP00000440689	9606.ENSP00000426083	0.043	0	0	0	0.128	0	0.9	0.73	0.974
SERPINE1	TIMP1	4433266	4433052	9606.ENSP00000223095	9606.ENSP00000218388	0	0	0	0	0.174	0	0.9	0.712	0.974
EGF	TIMP1	4435570	4433052	9606.ENSP00000265171	9606.ENSP00000218388	0	0	0	0	0	0	0.9	0.75	0.974
LY86	TLR4	4445292	4444300	9606.ENSP00000369286	9606.ENSP00000363089	0	0	0	0	0.304	0.394	0.9	0.474	0.974
TOP2A	TTK	4448614	4443396	9606.ENSP00000411532	9606.ENSP00000358813	0	0	0	0	0.954	0	0	0.457	0.974
BUB1B	CENPH	4436731	4436517	9606.ENSP00000287598	9606.ENSP00000283006	0	0	0	0	0.408	0	0.9	0.596	0.974
PTPRC	CD247	4448605	4442542	9606.ENSP00000411355	9606.ENSP00000354782	0	0	0	0	0.326	0.393	0.9	0.441	0.974
SERPINH1	COL1A2	4449706	4437383	9606.ENSP00000434412	9606.ENSP00000297268	0	0	0	0	0.272	0.062	0.9	0.668	0.974
PBK	BIRC5	4449452	4437778	9606.ENSP00000428489	9606.ENSP00000301633	0	0	0	0	0.952	0.176	0	0.416	0.974
BIRC5	SPC25	4437778	4436467	9606.ENSP00000301633	9606.ENSP00000282074	0	0	0	0	0.746	0	0.9	0.086	0.974
INPP5D	FCGR2B	4448359	4442151	9606.ENSP00000405338	9606.ENSP00000351497	0	0	0	0	0.167	0.585	0.9	0.348	0.974
VEGFA	TIMP1	4451310	4433052	9606.ENSP00000478570	9606.ENSP00000218388	0	0	0	0	0.084	0	0.9	0.731	0.973
VEGFA	KNG1	4451310	4435537	9606.ENSP00000478570	9606.ENSP00000265023	0	0	0	0	0	0	0.9	0.743	0.973
CLIC2	CLIC5	4443318	4432744	9606.ENSP00000358460	9606.ENSP00000185206	0	0	0	0.966	0.061	0.943	0.54	0.756	0.973
ALOX5	PTGS1	4444382	4442503	9606.ENSP00000363512	9606.ENSP00000354612	0	0	0	0	0.095	0	0.9	0.728	0.973
CCL4	CXCL11	4451651	4438264	9606.ENSP00000482259	9606.ENSP00000306884	0	0	0	0	0.117	0	0.9	0.721	0.973
ITGB2	FCER1G	4446737	4436828	9606.ENSP00000380948	9606.ENSP00000289902	0	0	0	0	0.662	0	0.9	0.291	0.973
ANK2	SCN4B	4441946	4439529	9606.ENSP00000349588	9606.ENSP00000322460	0	0	0	0	0.192	0	0.9	0.703	0.973
CAV1	EGF	4440933	4435570	9606.ENSP00000339191	9606.ENSP00000265171	0	0	0	0	0	0	0.9	0.746	0.973
LILRB2	HLA-F	4445945	4434738	9606.ENSP00000375629	9606.ENSP00000259951	0	0	0	0	0.14	0.384	0.9	0.554	0.973
ALB	VWF	4437206	4434871	9606.ENSP00000295897	9606.ENSP00000261405	0	0	0	0	0	0	0.9	0.746	0.973
LCK	DOK2	4440823	4436222	9606.ENSP00000337825	9606.ENSP00000276420	0	0	0	0	0.107	0.587	0.9	0.363	0.973
CD8A	CD3D	4447395	4437689	9606.ENSP00000386559	9606.ENSP00000300692	0	0	0	0	0.383	0.379	0.9	0.389	0.973
TOP2A	ASPM	4448614	4442873	9606.ENSP00000411532	9606.ENSP00000356379	0	0	0	0	0.967	0	0	0.234	0.973
FN1	TIMP1	4441661	4433052	9606.ENSP00000346839	9606.ENSP00000218388	0	0	0	0	0.11	0	0.9	0.712	0.972
CXCL10	CXCL13	4438146	4436695	9606.ENSP00000305651	9606.ENSP00000286758	0	0	0	0	0.153	0	0.9	0.7	0.972
LY96	CD180	4436604	4434486	9606.ENSP00000284818	9606.ENSP00000256447	0	0	0	0	0.076	0.351	0.9	0.59	0.972
C1S	C1QB	4447198	4438900	9606.ENSP00000385035	9606.ENSP00000313967	0	0	0	0	0.227	0	0.9	0.666	0.972
HMGCS2	ACAA1	4443311	4440473	9606.ENSP00000358414	9606.ENSP00000333664	0.093	0	0	0	0.143	0.37	0.9	0.517	0.972
RIMKLA	NAT8L	4448729	4448675	9606.ENSP00000414330	9606.ENSP00000413064	0	0	0	0	0.096	0	0.9	0.718	0.972
ALB	C3	4437206	4433951	9606.ENSP00000295897	9606.ENSP00000245907	0	0	0	0	0.143	0	0.9	0.704	0.972
NUF2	NCAPG	4435979	4434176	9606.ENSP00000271452	9606.ENSP00000251496	0	0	0	0	0.953	0	0	0.428	0.972
CENPK	MAD2L1	4446586	4437296	9606.ENSP00000379911	9606.ENSP00000296509	0	0	0	0	0.696	0	0.9	0.178	0.972
ATP6V1G3	TCIRG1	4436410	4435629	9606.ENSP00000281087	9606.ENSP00000265686	0	0	0	0	0	0.402	0.9	0.57	0.972
CDCA8	SPC25	4444097	4436467	9606.ENSP00000362146	9606.ENSP00000282074	0	0	0	0	0.642	0	0.9	0.297	0.972
HAO1	PIPOX	4445115	4439149	9606.ENSP00000368066	9606.ENSP00000317721	0	0	0	0	0.18	0	0.9	0.688	0.972
FCGR2B	FCER1G	4442151	4436828	9606.ENSP00000351497	9606.ENSP00000289902	0	0	0	0	0.303	0	0.9	0.637	0.972
NCF4	NCF1	4446646	4436815	9606.ENSP00000380334	9606.ENSP00000289473	0	0	0	0.58	0.332	0.379	0.9	0.95	0.972
BUB1B	CENPM	4436731	4432895	9606.ENSP00000287598	9606.ENSP00000215980	0	0	0	0	0.626	0.135	0.9	0.242	0.972
SERPINC1	KNG1	4442941	4435537	9606.ENSP00000356671	9606.ENSP00000265023	0	0	0	0	0.284	0	0.9	0.651	0.972
CXCL10	CCR2	4438146	4436955	9606.ENSP00000305651	9606.ENSP00000292301	0	0	0	0	0.091	0	0.9	0.716	0.971
EDN1	KNG1	4445200	4435537	9606.ENSP00000368683	9606.ENSP00000265023	0	0	0	0	0	0	0.9	0.731	0.971
TNFAIP3	TNIP3	4451592	4449369	9606.ENSP00000481570	9606.ENSP00000426613	0	0	0	0	0.061	0.472	0.9	0.499	0.971
KNG1	HRG	4435537	4433552	9606.ENSP00000265023	9606.ENSP00000232003	0	0	0	0	0.257	0	0.9	0.641	0.971
NUF2	DLGAP5	4435979	4434015	9606.ENSP00000271452	9606.ENSP00000247191	0	0	0	0	0.94	0	0	0.541	0.971
GPC5	HSPG2	4444820	4444439	9606.ENSP00000366267	9606.ENSP00000363827	0	0	0	0	0.061	0	0.9	0.716	0.971
KIF20A	BUB1B	4446341	4436731	9606.ENSP00000378356	9606.ENSP00000287598	0	0	0	0	0.935	0.185	0	0.495	0.971
ALB	KNG1	4437206	4435537	9606.ENSP00000295897	9606.ENSP00000265023	0	0	0	0	0.202	0	0.9	0.67	0.971
RRM2	BUB1B	4442396	4436731	9606.ENSP00000353770	9606.ENSP00000287598	0	0	0	0	0.948	0	0	0.47	0.971
CD247	IL2RB	4442542	4432931	9606.ENSP00000354782	9606.ENSP00000216223	0	0	0	0	0.638	0	0.9	0.267	0.971
CD3G	ZAP70	4449591	4435526	9606.ENSP00000431445	9606.ENSP00000264972	0	0	0	0	0.318	0.172	0.9	0.555	0.971
HCK	FGR	4450141	4444303	9606.ENSP00000444986	9606.ENSP00000363117	0	0	0	0.953	0.712	0	0.9	0.868	0.971
PBK	TTK	4449452	4443396	9606.ENSP00000428489	9606.ENSP00000358813	0	0	0	0	0.947	0	0	0.482	0.971
C1S	C1QA	4447198	4444428	9606.ENSP00000385035	9606.ENSP00000363773	0	0	0	0	0.18	0.313	0.9	0.548	0.971
SCN2A	SCN4B	4444560	4439529	9606.ENSP00000364586	9606.ENSP00000322460	0	0	0	0	0.176	0.379	0.9	0.514	0.971
VAV1	RHOH	4451047	4445600	9606.ENSP00000472929	9606.ENSP00000371219	0	0	0	0	0.156	0.268	0.9	0.586	0.971
CXCL9	CCL20	4442567	4442174	9606.ENSP00000354901	9606.ENSP00000351671	0	0	0	0	0.097	0	0.9	0.705	0.971
CDCA8	DLGAP5	4444097	4434015	9606.ENSP00000362146	9606.ENSP00000247191	0	0	0	0	0.95	0	0	0.443	0.971
TOP2A	NDC80	4448614	4434910	9606.ENSP00000411532	9606.ENSP00000261597	0	0	0	0	0.965	0.098	0	0.12	0.97
MTHFD2	TYMS	4446222	4439011	9606.ENSP00000377617	9606.ENSP00000315644	0.214	0	0	0	0.141	0.057	0.9	0.605	0.97
CHST15	CHST11	4448230	4438158	9606.ENSP00000402394	9606.ENSP00000305725	0	0	0	0	0	0	0.9	0.712	0.97
ITGAM	PTPRC	4449997	4448605	9606.ENSP00000441691	9606.ENSP00000411355	0	0	0	0	0.346	0.081	0	0.953	0.97
C1S	C1QC	4447198	4444427	9606.ENSP00000385035	9606.ENSP00000363770	0	0	0	0	0.185	0	0.9	0.663	0.97
FN1	VCAN	4441661	4435552	9606.ENSP00000346839	9606.ENSP00000265077	0	0	0	0	0.097	0	0.9	0.694	0.97
CXCL11	CXCL13	4438264	4436695	9606.ENSP00000306884	9606.ENSP00000286758	0	0	0	0	0.153	0	0.9	0.676	0.97
CCL4	CCL20	4451651	4442174	9606.ENSP00000482259	9606.ENSP00000351671	0	0	0	0	0.099	0	0.9	0.698	0.97
ITGB2	C3AR1	4446737	4437821	9606.ENSP00000380948	9606.ENSP00000302079	0	0	0	0	0.586	0	0.9	0.343	0.97
LCK	IL2RB	4440823	4432931	9606.ENSP00000337825	9606.ENSP00000216223	0	0	0	0	0.187	0.379	0.9	0.479	0.97
CCL4	CXCR4	4451651	4447439	9606.ENSP00000482259	9606.ENSP00000386884	0	0	0	0	0.099	0.124	0.9	0.674	0.97
RRM2	TYMS	4442396	4439011	9606.ENSP00000353770	9606.ENSP00000315644	0	0	0	0	0.923	0.05	0	0.618	0.97
KIF4A	ASPM	4444386	4442873	9606.ENSP00000363524	9606.ENSP00000356379	0	0	0	0	0.945	0.086	0	0.458	0.97
PSMB8	TAP1	4444469	4441602	9606.ENSP00000364016	9606.ENSP00000346206	0	0.066	0	0	0.845	0.374	0	0.714	0.97
EGF	KNG1	4435570	4435537	9606.ENSP00000265171	9606.ENSP00000265023	0	0	0	0	0	0	0.9	0.714	0.97
GNA15	GNB4	4435170	4433561	9606.ENSP00000262958	9606.ENSP00000232564	0	0	0	0	0.106	0.411	0.9	0.502	0.97
ITGAM	C3AR1	4449997	4437821	9606.ENSP00000441691	9606.ENSP00000302079	0	0	0	0	0.532	0	0.9	0.4	0.969
BIRC5	CENPH	4437778	4436517	9606.ENSP00000301633	9606.ENSP00000283006	0	0	0	0	0.603	0	0.9	0.295	0.969
COL4A1	COL1A2	4444632	4437383	9606.ENSP00000364979	9606.ENSP00000297268	0	0	0.419	0.708	0.566	0.093	0.9	0.684	0.969
NUSAP1	CENPE	4450429	4435566	9606.ENSP00000453403	9606.ENSP00000265148	0	0	0	0	0.956	0	0	0.318	0.969
L1CAM	ANK2	4443451	4441946	9606.ENSP00000359077	9606.ENSP00000349588	0	0	0	0	0.114	0.544	0.9	0.341	0.969
PLG	TIMP1	4438461	4433052	9606.ENSP00000308938	9606.ENSP00000218388	0	0	0	0	0	0	0.9	0.708	0.969
PTPRC	LCP2	4448605	4432628	9606.ENSP00000411355	9606.ENSP00000046794	0	0	0	0	0.915	0.379	0	0.473	0.969
VEGFA	PLG	4451310	4438461	9606.ENSP00000478570	9606.ENSP00000308938	0	0	0	0	0	0	0.9	0.708	0.969
KNG1	SERPINE1	4435537	4433266	9606.ENSP00000265023	9606.ENSP00000223095	0	0	0	0	0.055	0	0.9	0.703	0.969
PBK	BUB1B	4449452	4436731	9606.ENSP00000428489	9606.ENSP00000287598	0	0	0	0	0.942	0.064	0	0.473	0.969
CXCR4	EDN1	4447439	4445200	9606.ENSP00000386884	9606.ENSP00000368683	0	0	0	0	0	0.157	0.9	0.667	0.969
CDCA8	CENPH	4444097	4436517	9606.ENSP00000362146	9606.ENSP00000283006	0	0	0	0	0.359	0	0.9	0.566	0.969
CD3G	LCK	4449591	4440823	9606.ENSP00000431445	9606.ENSP00000337825	0	0	0	0	0.453	0.05	0.9	0.477	0.969
CCNA2	NCAPG	4436109	4434176	9606.ENSP00000274026	9606.ENSP00000251496	0	0	0	0	0.958	0	0	0.293	0.969
CDCA8	ASPM	4444097	4442873	9606.ENSP00000362146	9606.ENSP00000356379	0	0	0	0	0.966	0	0	0.12	0.969
NDC80	CENPM	4434910	4432895	9606.ENSP00000261597	9606.ENSP00000215980	0	0	0	0	0.611	0	0.9	0.27	0.969
SERPINA5	PROC	4440432	4433614	9606.ENSP00000333203	9606.ENSP00000234071	0	0	0	0	0.177	0.435	0.9	0.416	0.969
CXCL11	CCR5	4438264	4436956	9606.ENSP00000306884	9606.ENSP00000292303	0	0	0	0	0.135	0	0.9	0.668	0.968
ADORA3	P2RY12	4443373	4438305	9606.ENSP00000358730	9606.ENSP00000307259	0	0	0	0	0.213	0	0.9	0.63	0.968
ASPM	BUB1B	4442873	4436731	9606.ENSP00000356379	9606.ENSP00000287598	0	0	0	0	0.923	0.353	0	0.408	0.968
CD3E	TRAT1	4442492	4437188	9606.ENSP00000354566	9606.ENSP00000295756	0	0	0	0	0.405	0.32	0.9	0.313	0.968
CXCL9	CCR2	4442567	4436955	9606.ENSP00000354901	9606.ENSP00000292301	0	0	0	0	0.107	0	0.9	0.679	0.968
NUSAP1	TPX2	4450429	4437665	9606.ENSP00000453403	9606.ENSP00000300403	0	0	0	0	0.913	0	0	0.647	0.968
HSPG2	CSPG4	4444439	4438793	9606.ENSP00000363827	9606.ENSP00000312506	0	0	0	0	0.221	0	0.9	0.625	0.968
ASPM	TPX2	4442873	4437665	9606.ENSP00000356379	9606.ENSP00000300403	0	0	0	0	0.966	0	0	0.096	0.968
KIF20A	CCNA2	4446341	4436109	9606.ENSP00000378356	9606.ENSP00000274026	0	0	0	0	0.938	0.15	0	0.445	0.968
MNDA	PYCARD	4443045	4434024	9606.ENSP00000357123	9606.ENSP00000247470	0	0	0	0	0.116	0.091	0.9	0.648	0.968
DNER	DTX1	4441501	4434558	9606.ENSP00000345229	9606.ENSP00000257600	0	0	0	0	0.064	0.15	0.9	0.643	0.967
SCNN1G	WNK4	4437627	4434005	9606.ENSP00000300061	9606.ENSP00000246914	0	0	0	0	0	0	0.9	0.683	0.967
UPP2	TYMP	4451092	4446438	9606.ENSP00000474090	9606.ENSP00000379038	0	0	0	0	0.064	0	0.9	0.68	0.967
CD3G	ITK	4449591	4448039	9606.ENSP00000431445	9606.ENSP00000398655	0	0	0	0	0.455	0.05	0.9	0.441	0.967
FBP1	ALDOB	4448472	4444463	9606.ENSP00000408025	9606.ENSP00000363988	0	0	0	0	0.181	0	0.9	0.634	0.967
KIF4A	BUB1B	4444386	4436731	9606.ENSP00000363524	9606.ENSP00000287598	0	0	0	0	0.932	0.185	0	0.46	0.967
MAD2L1	CENPM	4437296	4432895	9606.ENSP00000296509	9606.ENSP00000215980	0	0	0	0	0.614	0	0.9	0.23	0.967
VSIG4	C1QB	4444445	4438900	9606.ENSP00000363869	9606.ENSP00000313967	0	0	0	0	0.955	0	0	0.298	0.967
CCL5	CXCL13	4451102	4436695	9606.ENSP00000474412	9606.ENSP00000286758	0	0	0	0	0.087	0	0.9	0.671	0.967
ADORA3	P2RY13	4443373	4439360	9606.ENSP00000358730	9606.ENSP00000320376	0	0	0	0	0.298	0	0.9	0.559	0.966
KIF20A	CEP55	4446341	4443758	9606.ENSP00000378356	9606.ENSP00000360540	0	0	0	0	0.915	0.177	0	0.56	0.966
FN1	C3	4441661	4433951	9606.ENSP00000346839	9606.ENSP00000245907	0	0	0	0	0.095	0.264	0.9	0.558	0.966
MELK	DLGAP5	4437455	4434015	9606.ENSP00000298048	9606.ENSP00000247191	0	0	0	0	0.943	0	0	0.44	0.966
CXCR4	CXCL13	4447439	4436695	9606.ENSP00000386884	9606.ENSP00000286758	0	0	0	0	0.061	0	0.9	0.668	0.966
HLA-DRA	HLA-DQB1	4446403	4444478	9606.ENSP00000378786	9606.ENSP00000364080	0	0	0	0.641	0.388	0.297	0.9	0.798	0.966
CYP2E1	NAT2	4449959	4436677	9606.ENSP00000440689	9606.ENSP00000286479	0	0	0	0	0.056	0	0.9	0.673	0.966
CCL20	CXCL13	4442174	4436695	9606.ENSP00000351671	9606.ENSP00000286758	0	0	0	0	0.062	0	0.9	0.674	0.966
VSIG4	C1QA	4444445	4444428	9606.ENSP00000363869	9606.ENSP00000363773	0	0	0	0	0.955	0	0	0.286	0.966
ITGB2	SELPLG	4446737	4433412	9606.ENSP00000380948	9606.ENSP00000228463	0	0	0	0	0.337	0	0.9	0.539	0.966
KIF20A	NCAPG	4446341	4434176	9606.ENSP00000378356	9606.ENSP00000251496	0	0	0	0	0.948	0.064	0	0.37	0.966
BIRC5	CCNA2	4437778	4436109	9606.ENSP00000301633	9606.ENSP00000274026	0	0	0	0	0.921	0.157	0	0.522	0.965
CEP55	DLGAP5	4443758	4434015	9606.ENSP00000360540	9606.ENSP00000247191	0	0	0	0	0.937	0	0	0.473	0.965
CENPK	CENPE	4446586	4435566	9606.ENSP00000379911	9606.ENSP00000265148	0	0	0	0	0.372	0	0.9	0.499	0.965
EGF	VWF	4435570	4434871	9606.ENSP00000265171	9606.ENSP00000261405	0	0	0	0	0.061	0	0.9	0.666	0.965
CXCL10	CXCL16	4438146	4437032	9606.ENSP00000305651	9606.ENSP00000293778	0	0	0	0	0.111	0	0.9	0.643	0.965
ITK	LCK	4448039	4440823	9606.ENSP00000398655	9606.ENSP00000337825	0	0	0	0.856	0.409	0.379	0.9	0.866	0.965
CENPH	SPC25	4436517	4436467	9606.ENSP00000283006	9606.ENSP00000282074	0	0	0	0	0.456	0.332	0.9	0.173	0.965
ZAP70	PAG1	4435526	4433123	9606.ENSP00000264972	9606.ENSP00000220597	0	0	0	0	0	0.458	0.9	0.421	0.965
NUSAP1	KIF20A	4450429	4446341	9606.ENSP00000453403	9606.ENSP00000378356	0	0	0	0	0.94	0	0	0.448	0.965
CCL4	CXCL13	4451651	4436695	9606.ENSP00000482259	9606.ENSP00000286758	0	0	0	0	0.076	0	0.9	0.658	0.965
TPX2	MELK	4437665	4437455	9606.ENSP00000300403	9606.ENSP00000298048	0	0	0	0	0.943	0	0	0.422	0.965
CD8A	IL2RB	4447395	4432931	9606.ENSP00000386559	9606.ENSP00000216223	0	0	0	0	0.322	0	0.9	0.527	0.965
NEK2	CCNA2	4442784	4436109	9606.ENSP00000355966	9606.ENSP00000274026	0	0	0	0	0.919	0	0	0.587	0.965
VCAN	TLR2	4435552	4434743	9606.ENSP00000265077	9606.ENSP00000260010	0	0	0	0	0	0.085	0.9	0.651	0.965
HCK	ITGAM	4450141	4449997	9606.ENSP00000444986	9606.ENSP00000441691	0	0	0	0	0.54	0.084	0.9	0.286	0.965
CSF2RB	IL2RB	4447068	4432931	9606.ENSP00000384053	9606.ENSP00000216223	0	0	0	0	0.473	0	0.9	0.403	0.965
CCL5	CXCR1	4451102	4437175	9606.ENSP00000474412	9606.ENSP00000295683	0	0	0	0	0.077	0.05	0.9	0.656	0.965
CXCR4	CXCL10	4447439	4438146	9606.ENSP00000386884	9606.ENSP00000305651	0	0	0	0	0	0	0.9	0.669	0.965
SCN2A	ANK2	4444560	4441946	9606.ENSP00000364586	9606.ENSP00000349588	0	0	0	0	0.231	0.085	0.9	0.548	0.964
CXCL9	CXCL16	4442567	4437032	9606.ENSP00000354901	9606.ENSP00000293778	0	0	0	0	0.114	0	0.9	0.63	0.964
BTK	FCER1G	4451790	4436828	9606.ENSP00000483570	9606.ENSP00000289902	0	0	0	0	0.215	0.435	0.9	0.284	0.964
APOC1	APOC3	4450772	4433396	9606.ENSP00000465356	9606.ENSP00000227667	0	0	0	0	0.186	0	0.8	0.798	0.964
TOP2A	MELK	4448614	4437455	9606.ENSP00000411532	9606.ENSP00000298048	0	0	0	0	0.935	0	0	0.474	0.964
HLA-DPA1	HLA-DQB1	4447805	4444478	9606.ENSP00000393566	9606.ENSP00000364080	0	0	0	0.653	0.353	0.297	0.9	0.822	0.964
KIF4A	DLGAP5	4444386	4434015	9606.ENSP00000363524	9606.ENSP00000247191	0	0	0	0	0.939	0.056	0	0.427	0.964
CD3D	TRAT1	4437689	4437188	9606.ENSP00000300692	9606.ENSP00000295756	0	0	0	0	0.537	0	0.9	0.291	0.964
BTK	INPP5D	4451790	4448359	9606.ENSP00000483570	9606.ENSP00000405338	0	0	0	0	0.232	0.267	0.9	0.443	0.964
CSF1R	TYROBP	4436666	4435115	9606.ENSP00000286301	9606.ENSP00000262629	0	0	0	0	0.925	0	0	0.539	0.964
FN1	LCK	4441661	4440823	9606.ENSP00000346839	9606.ENSP00000337825	0	0	0	0	0	0.943	0	0.398	0.964
NLRC4	AIM2	4447203	4443042	9606.ENSP00000385090	9606.ENSP00000357112	0	0	0	0	0.065	0	0.72	0.874	0.964
PLG	EGF	4438461	4435570	9606.ENSP00000308938	9606.ENSP00000265171	0	0	0	0	0	0	0.9	0.661	0.964
MYC	CCND1	4451407	4433391	9606.ENSP00000479618	9606.ENSP00000227507	0	0	0	0	0.069	0	0	0.963	0.964
GLDC	AGXT2	4445533	4433532	9606.ENSP00000370737	9606.ENSP00000231420	0.078	0	0	0	0.081	0	0.9	0.634	0.964
ENO2	PGAM2	4449816	4437386	9606.ENSP00000437402	9606.ENSP00000297283	0.073	0	0	0	0.376	0.09	0.9	0.429	0.964
SPC25	CENPE	4436467	4435566	9606.ENSP00000282074	9606.ENSP00000265148	0	0	0	0	0.567	0	0.9	0.219	0.963
FAS	TNFRSF10B	4441783	4436223	9606.ENSP00000347979	9606.ENSP00000276431	0	0	0	0.58	0.065	0.48	0.9	0.766	0.963
TPX2	NCAPG	4437665	4434176	9606.ENSP00000300403	9606.ENSP00000251496	0	0	0	0	0.942	0	0	0.389	0.963
ARHGAP9	RAC2	4446186	4434085	9606.ENSP00000377380	9606.ENSP00000249071	0	0	0	0	0.24	0.186	0.9	0.479	0.963
CP	C3	4435459	4433951	9606.ENSP00000264613	9606.ENSP00000245907	0	0	0	0	0.2	0	0.9	0.581	0.963
IRF8	SPI1	4435834	4433383	9606.ENSP00000268638	9606.ENSP00000227163	0	0	0	0	0.539	0.379	0	0.881	0.963
TLR7	CTSS	4445433	4443237	9606.ENSP00000370034	9606.ENSP00000357981	0	0	0	0	0.554	0	0.9	0.25	0.963
DTL	DDB2	4442781	4434523	9606.ENSP00000355958	9606.ENSP00000256996	0	0	0	0	0.061	0	0.9	0.644	0.963
NUSAP1	PBK	4450429	4449452	9606.ENSP00000453403	9606.ENSP00000428489	0	0	0	0	0.937	0	0	0.441	0.963
ITGAM	SPI1	4449997	4433383	9606.ENSP00000441691	9606.ENSP00000227163	0	0	0	0	0.531	0	0.8	0.643	0.963
CCL4	CXCR1	4451651	4437175	9606.ENSP00000482259	9606.ENSP00000295683	0	0	0	0	0.124	0.124	0.9	0.576	0.963
S100A9	LY96	4443166	4436604	9606.ENSP00000357727	9606.ENSP00000284818	0	0	0	0	0.118	0	0.9	0.62	0.963
PBK	CCNA2	4449452	4436109	9606.ENSP00000428489	9606.ENSP00000274026	0	0	0	0	0.946	0.09	0	0.312	0.963
TOP2A	CEP55	4448614	4443758	9606.ENSP00000411532	9606.ENSP00000360540	0	0	0	0	0.937	0	0	0.439	0.963
CD247	LCP2	4442542	4432628	9606.ENSP00000354782	9606.ENSP00000046794	0	0	0	0	0.365	0	0.9	0.473	0.963
CXCL10	CXCR1	4438146	4437175	9606.ENSP00000305651	9606.ENSP00000295683	0	0	0	0	0.066	0	0.9	0.636	0.963
CCL5	CXCL16	4451102	4437032	9606.ENSP00000474412	9606.ENSP00000293778	0	0	0	0	0.107	0	0.9	0.624	0.963
CHIT1	LYZ	4442837	4434847	9606.ENSP00000356198	9606.ENSP00000261267	0	0	0	0	0.09	0	0.9	0.629	0.963
NUSAP1	TTK	4450429	4443396	9606.ENSP00000453403	9606.ENSP00000358813	0	0	0	0	0.939	0	0	0.42	0.963
CEP55	TTK	4443758	4443396	9606.ENSP00000360540	9606.ENSP00000358813	0	0	0	0	0.942	0	0	0.373	0.962
SERPINH1	COL4A1	4449706	4444632	9606.ENSP00000434412	9606.ENSP00000364979	0	0	0	0	0.386	0.062	0.9	0.421	0.962
CXCR4	CXCL11	4447439	4438264	9606.ENSP00000386884	9606.ENSP00000306884	0	0	0	0	0	0	0.9	0.643	0.962
NUSAP1	RRM2	4450429	4442396	9606.ENSP00000453403	9606.ENSP00000353770	0	0	0	0	0.924	0	0	0.53	0.962
FOXM1	MELK	4441245	4437455	9606.ENSP00000342307	9606.ENSP00000298048	0	0	0	0	0.816	0.112	0	0.789	0.962
CCL20	CCR2	4442174	4436955	9606.ENSP00000351671	9606.ENSP00000292301	0	0	0	0	0	0	0.9	0.641	0.962
C7	CFP	4439494	4434012	9606.ENSP00000322061	9606.ENSP00000247153	0	0	0	0	0	0	0.9	0.641	0.962
PRC1	BUB1B	4446249	4436731	9606.ENSP00000377793	9606.ENSP00000287598	0	0	0	0	0.928	0.192	0	0.398	0.962
CXCL9	ACKR3	4442567	4436051	9606.ENSP00000354901	9606.ENSP00000272928	0	0	0	0	0	0	0.9	0.636	0.962
CENPE	CENPM	4435566	4432895	9606.ENSP00000265148	9606.ENSP00000215980	0	0	0	0	0.429	0	0.9	0.398	0.962
ITGAM	SELPLG	4449997	4433412	9606.ENSP00000441691	9606.ENSP00000228463	0	0	0	0	0.329	0	0.9	0.48	0.962
BIRC5	TPX2	4437778	4437665	9606.ENSP00000301633	9606.ENSP00000300403	0	0	0	0	0.932	0	0	0.47	0.962
ITGAM	FCER1G	4449997	4436828	9606.ENSP00000441691	9606.ENSP00000289902	0	0	0	0	0.561	0	0.9	0.221	0.962
HJURP	CENPK	4448718	4446586	9606.ENSP00000414109	9606.ENSP00000379911	0	0	0	0	0.285	0	0.9	0.514	0.962
PRC1	MAD2L1	4446249	4437296	9606.ENSP00000377793	9606.ENSP00000296509	0	0	0	0	0.893	0.28	0	0.552	0.962
CCL20	CCR5	4442174	4436956	9606.ENSP00000351671	9606.ENSP00000292303	0	0	0	0	0	0	0.9	0.643	0.962
PTTG1	CCNA2	4446209	4436109	9606.ENSP00000377536	9606.ENSP00000274026	0	0	0	0	0.896	0	0	0.641	0.961
NOD2	BIRC3	4437679	4435265	9606.ENSP00000300589	9606.ENSP00000263464	0	0	0	0	0.105	0.361	0.9	0.407	0.961
PBK	KIF20A	4449452	4446341	9606.ENSP00000428489	9606.ENSP00000378356	0	0	0	0	0.937	0.126	0	0.356	0.961
NUSAP1	OIP5	4450429	4433119	9606.ENSP00000453403	9606.ENSP00000220514	0	0	0	0	0.871	0	0	0.708	0.961
LAIR1	CD300A	4445944	4442338	9606.ENSP00000375622	9606.ENSP00000353259	0	0	0	0	0.226	0	0.9	0.545	0.961
VAV1	CXCR4	4451047	4447439	9606.ENSP00000472929	9606.ENSP00000386884	0	0	0	0	0.107	0.379	0.9	0.381	0.961
CDCA8	TPX2	4444097	4437665	9606.ENSP00000362146	9606.ENSP00000300403	0	0	0	0	0.926	0	0	0.49	0.961
HAO1	DAO	4445115	4433414	9606.ENSP00000368066	9606.ENSP00000228476	0	0	0	0	0.175	0	0.9	0.575	0.961
CNTN1	L1CAM	4450218	4443451	9606.ENSP00000447006	9606.ENSP00000359077	0	0	0	0.7	0.114	0.591	0.9	0.089	0.961
NUSAP1	NUF2	4450429	4435979	9606.ENSP00000453403	9606.ENSP00000271452	0	0	0	0	0.94	0	0	0.378	0.961
CD3G	CD8A	4449591	4447395	9606.ENSP00000431445	9606.ENSP00000386559	0	0	0	0	0.293	0	0.9	0.496	0.961
NUSAP1	BUB1B	4450429	4436731	9606.ENSP00000453403	9606.ENSP00000287598	0	0	0	0	0.924	0	0	0.51	0.961
CD14	LY96	4438033	4436604	9606.ENSP00000304236	9606.ENSP00000284818	0	0	0	0	0.152	0	0.9	0.579	0.961
RRM2	CCNA2	4442396	4436109	9606.ENSP00000353770	9606.ENSP00000274026	0	0	0	0	0.927	0	0	0.49	0.961
CHST11	VCAN	4438158	4435552	9606.ENSP00000305725	9606.ENSP00000265077	0	0	0	0	0.061	0	0.9	0.61	0.96
HLA-DMB	HLA-DQA1	4448054	4440953	9606.ENSP00000398890	9606.ENSP00000339398	0	0	0	0.636	0.36	0.268	0.9	0.626	0.96
HMGCS2	FABP1	4443311	4437198	9606.ENSP00000358414	9606.ENSP00000295834	0	0	0	0	0.25	0	0.9	0.51	0.96
FCER1G	TYROBP	4436828	4435115	9606.ENSP00000289902	9606.ENSP00000262629	0	0	0	0	0.888	0	0	0.659	0.96
BTK	HCK	4451790	4450141	9606.ENSP00000483570	9606.ENSP00000444986	0	0	0	0.857	0.359	0.379	0.9	0.588	0.96
MELK	CCNA2	4437455	4436109	9606.ENSP00000298048	9606.ENSP00000274026	0	0	0	0	0.93	0.186	0	0.36	0.96
COL1A2	PLOD2	4437383	4436514	9606.ENSP00000297268	9606.ENSP00000282903	0	0	0	0	0.117	0.093	0.9	0.564	0.96
PBK	NDC80	4449452	4434910	9606.ENSP00000428489	9606.ENSP00000261597	0	0	0	0	0.956	0	0	0.122	0.96
TOP2A	CDCA8	4448614	4444097	9606.ENSP00000411532	9606.ENSP00000362146	0	0	0	0	0.935	0	0	0.41	0.96
TPX2	CENPE	4437665	4435566	9606.ENSP00000300403	9606.ENSP00000265148	0	0	0	0	0.883	0	0	0.675	0.96
ITGAM	LILRB2	4449997	4445945	9606.ENSP00000441691	9606.ENSP00000375629	0	0	0	0	0.552	0	0.9	0.195	0.96
RRM2	MELK	4442396	4437455	9606.ENSP00000353770	9606.ENSP00000298048	0	0	0	0	0.925	0.131	0	0.438	0.96
NEK2	DLGAP5	4442784	4434015	9606.ENSP00000355966	9606.ENSP00000247191	0	0	0	0	0.934	0	0	0.4	0.959
KIF20A	NDC80	4446341	4434910	9606.ENSP00000378356	9606.ENSP00000261597	0	0	0	0	0.934	0.18	0	0.315	0.959
ALDH6A1	ABAT	4450308	4446571	9606.ENSP00000450436	9606.ENSP00000379845	0	0	0	0	0.187	0	0.9	0.543	0.959
BTK	TYROBP	4451790	4435115	9606.ENSP00000483570	9606.ENSP00000262629	0	0	0	0	0.368	0	0.9	0.412	0.959
HLA-DPB1	HLA-DRA	4448476	4446403	9606.ENSP00000408146	9606.ENSP00000378786	0	0	0	0.665	0.394	0.195	0.9	0.732	0.959
IL2RG	IL21R	4444340	4440838	9606.ENSP00000363318	9606.ENSP00000338010	0	0	0	0	0.185	0	0.9	0.545	0.959
MYC	TFAP2A	4451407	4445240	9606.ENSP00000479618	9606.ENSP00000368924	0	0	0	0	0.07	0.379	0.9	0.389	0.959
CD8A	CD3E	4447395	4442492	9606.ENSP00000386559	9606.ENSP00000354566	0	0	0	0	0.366	0	0.9	0.417	0.959
FCER1G	LCP2	4436828	4432628	9606.ENSP00000289902	9606.ENSP00000046794	0	0	0	0	0.414	0	0.9	0.364	0.959
LILRB2	FCER1G	4445945	4436828	9606.ENSP00000375629	9606.ENSP00000289902	0	0	0	0	0.549	0	0.9	0.165	0.959
KIF20A	NEK2	4446341	4442784	9606.ENSP00000378356	9606.ENSP00000355966	0	0	0	0	0.923	0	0	0.484	0.959
MYH8	TNNI1	4447104	4442473	9606.ENSP00000384330	9606.ENSP00000354488	0	0	0	0	0.237	0.157	0.9	0.444	0.959
RAPGEF3	RAP2B	4447902	4439256	9606.ENSP00000395708	9606.ENSP00000319096	0	0	0	0	0	0.18	0.9	0.545	0.959
PBK	NCAPG	4449452	4434176	9606.ENSP00000428489	9606.ENSP00000251496	0	0	0	0	0.937	0	0	0.378	0.959
PTTG1	DLGAP5	4446209	4434015	9606.ENSP00000377536	9606.ENSP00000247191	0	0	0	0	0.923	0	0	0.499	0.959
CD3E	CD86	4442492	4440320	9606.ENSP00000354566	9606.ENSP00000332049	0	0	0	0	0.185	0	0.9	0.527	0.958
FBP1	ALDOC	4448472	4433361	9606.ENSP00000408025	9606.ENSP00000226253	0	0	0	0	0.129	0	0.9	0.565	0.958
LPAR5	P2RY10	4439960	4432713	9606.ENSP00000327875	9606.ENSP00000171757	0	0	0	0.727	0.529	0	0.9	0.599	0.958
CD36	FABP1	4448068	4437198	9606.ENSP00000399421	9606.ENSP00000295834	0	0	0	0	0.077	0	0.9	0.587	0.958
PRC1	TTK	4446249	4443396	9606.ENSP00000377793	9606.ENSP00000358813	0	0	0	0	0.947	0.062	0	0.221	0.958
TYMS	NCAPG	4439011	4434176	9606.ENSP00000315644	9606.ENSP00000251496	0	0	0	0	0.95	0	0	0.194	0.958
ISG15	IRF8	4445204	4435834	9606.ENSP00000368699	9606.ENSP00000268638	0	0	0	0	0.061	0	0.9	0.594	0.958
RDH12	ALDH1A2	4450275	4434106	9606.ENSP00000449079	9606.ENSP00000249750	0	0	0	0	0.064	0.109	0.9	0.559	0.958
VSIG4	C3	4444445	4433951	9606.ENSP00000363869	9606.ENSP00000245907	0	0	0	0	0.107	0.87	0	0.67	0.958
HLA-G	CD8A	4448666	4447395	9606.ENSP00000412927	9606.ENSP00000386559	0	0	0	0	0	0.522	0.9	0.203	0.958
CCL20	CXCL16	4442174	4437032	9606.ENSP00000351671	9606.ENSP00000293778	0	0	0	0	0.075	0	0.9	0.584	0.958
BRCA2	RAD51AP1	4445332	4433433	9606.ENSP00000369497	9606.ENSP00000228843	0	0	0	0	0.246	0	0.9	0.496	0.958
SCNN1B	SCNN1G	4441549	4437627	9606.ENSP00000345751	9606.ENSP00000300061	0	0	0	0.868	0.221	0.432	0.9	0.943	0.957
CLDN19	CLDN16	4437271	4435489	9606.ENSP00000296387	9606.ENSP00000264734	0	0	0	0.634	0	0.379	0.9	0.952	0.957
KIF4A	CCNA2	4444386	4436109	9606.ENSP00000363524	9606.ENSP00000274026	0	0	0	0	0.924	0.15	0	0.389	0.957
CXCR4	CXCL9	4447439	4442567	9606.ENSP00000386884	9606.ENSP00000354901	0	0	0	0	0.065	0	0.9	0.584	0.957
C3AR1	CCR5	4437821	4436956	9606.ENSP00000302079	9606.ENSP00000292303	0	0	0	0.595	0.552	0	0.9	0.26	0.957
CENPK	BIRC5	4446586	4437778	9606.ENSP00000379911	9606.ENSP00000301633	0	0	0	0	0.521	0	0.9	0.193	0.957
AGXT	DAO	4437874	4433414	9606.ENSP00000302620	9606.ENSP00000228476	0.13	0	0	0	0.268	0	0.9	0.411	0.957
CYP2E1	NR1I3	4449959	4442999	9606.ENSP00000440689	9606.ENSP00000356959	0	0	0	0	0.063	0.085	0.9	0.562	0.957
CXCL16	CXCL13	4437032	4436695	9606.ENSP00000293778	9606.ENSP00000286758	0	0	0	0	0.062	0	0.9	0.587	0.957
SCN4B	SCN3A	4439529	4436534	9606.ENSP00000322460	9606.ENSP00000283254	0	0	0	0	0.077	0	0.9	0.573	0.957
CDCA8	NEK2	4444097	4442784	9606.ENSP00000362146	9606.ENSP00000355966	0	0	0	0	0.915	0	0	0.52	0.957
CCR5	CXCL13	4436956	4436695	9606.ENSP00000292303	9606.ENSP00000286758	0	0	0	0	0.108	0	0.9	0.562	0.957
CD3E	LCP2	4442492	4432628	9606.ENSP00000354566	9606.ENSP00000046794	0	0	0	0	0.404	0	0.9	0.351	0.957
HLA-DQB1	PTPN22	4444478	4442291	9606.ENSP00000364080	9606.ENSP00000352833	0	0	0	0	0.117	0	0.9	0.556	0.957
CXCL11	CXCL16	4438264	4437032	9606.ENSP00000306884	9606.ENSP00000293778	0	0	0	0	0.061	0	0.9	0.587	0.957
TNFAIP3	NOD2	4451592	4437679	9606.ENSP00000481570	9606.ENSP00000300589	0	0	0	0	0.139	0.24	0.9	0.421	0.957
GLDC	AGXT	4445533	4437874	9606.ENSP00000370737	9606.ENSP00000302620	0	0	0	0	0.078	0	0.9	0.574	0.957
EDN1	EGF	4445200	4435570	9606.ENSP00000368683	9606.ENSP00000265171	0	0	0	0	0	0	0.9	0.586	0.956
MNDA	LYZ	4443045	4434847	9606.ENSP00000357123	9606.ENSP00000261267	0	0	0	0	0.46	0	0.9	0.251	0.956
ENPP3	ENTPD1	4448408	4443695	9606.ENSP00000406261	9606.ENSP00000360250	0	0	0	0	0.064	0.05	0.9	0.572	0.956
TLR4	S100A9	4444300	4443166	9606.ENSP00000363089	9606.ENSP00000357727	0	0	0	0	0.185	0	0.9	0.508	0.956
SLA	FGR	4447831	4444303	9606.ENSP00000394049	9606.ENSP00000363117	0	0	0	0.737	0.56	0.063	0.9	0.167	0.956
SERPINC1	CP	4442941	4435459	9606.ENSP00000356671	9606.ENSP00000264613	0	0	0	0	0.185	0	0.9	0.51	0.956
NUSAP1	TACC3	4450429	4439857	9606.ENSP00000453403	9606.ENSP00000326550	0	0	0	0	0.939	0	0	0.314	0.956
CXCL11	CCR2	4438264	4436955	9606.ENSP00000306884	9606.ENSP00000292301	0	0	0	0	0.061	0	0.9	0.577	0.956
MAD2L1	DLGAP5	4437296	4434015	9606.ENSP00000296509	9606.ENSP00000247191	0	0	0	0	0.931	0	0	0.4	0.956
CENPK	CDCA8	4446586	4444097	9606.ENSP00000379911	9606.ENSP00000362146	0	0	0	0	0.378	0	0.9	0.361	0.956
TLR7	TLR8	4445433	4438750	9606.ENSP00000370034	9606.ENSP00000312082	0	0	0	0.904	0.29	0.379	0.9	0.935	0.956
ISG15	PSMB8	4445204	4444469	9606.ENSP00000368699	9606.ENSP00000364016	0	0	0	0	0.131	0.261	0.9	0.397	0.956
TPX2	CCNA2	4437665	4436109	9606.ENSP00000300403	9606.ENSP00000274026	0	0	0	0	0.927	0	0	0.417	0.956
ALB	TIMP1	4437206	4433052	9606.ENSP00000295897	9606.ENSP00000218388	0	0	0	0	0	0	0.9	0.587	0.956
CD3E	IL2RB	4442492	4432931	9606.ENSP00000354566	9606.ENSP00000216223	0	0	0	0	0.302	0	0.9	0.429	0.956
CXCR4	CCL20	4447439	4442174	9606.ENSP00000386884	9606.ENSP00000351671	0	0	0	0	0	0	0.9	0.586	0.956
CFD	SERPINE1	4440329	4433266	9606.ENSP00000332139	9606.ENSP00000223095	0	0	0	0	0	0.129	0.9	0.544	0.956
CSPG4	VCAN	4438793	4435552	9606.ENSP00000312506	9606.ENSP00000265077	0	0	0	0	0.062	0	0.9	0.578	0.956
CXCL9	CXCR1	4442567	4437175	9606.ENSP00000354901	9606.ENSP00000295683	0	0	0	0	0.069	0	0.9	0.566	0.956
CEP55	RRM2	4443758	4442396	9606.ENSP00000360540	9606.ENSP00000353770	0	0	0	0	0.92	0	0	0.473	0.956
TLR1	CD14	4442576	4438033	9606.ENSP00000354932	9606.ENSP00000304236	0	0	0	0	0.244	0.064	0.9	0.455	0.956
ZAP70	TYROBP	4435526	4435115	9606.ENSP00000264972	9606.ENSP00000262629	0	0	0	0	0.128	0.379	0.8	0.642	0.956
TAPBP	HLA-F	4448337	4434738	9606.ENSP00000404833	9606.ENSP00000259951	0	0	0	0	0.096	0.09	0.9	0.537	0.956
TPX2	NDC80	4437665	4434910	9606.ENSP00000300403	9606.ENSP00000261597	0	0	0	0	0.927	0	0	0.429	0.956
EDN1	TAC1	4445200	4439413	9606.ENSP00000368683	9606.ENSP00000321106	0	0	0	0	0	0	0.9	0.581	0.956
SERPINC1	C3	4442941	4433951	9606.ENSP00000356671	9606.ENSP00000245907	0	0	0	0	0.134	0	0.9	0.533	0.956
PBK	CEP55	4449452	4443758	9606.ENSP00000428489	9606.ENSP00000360540	0	0	0	0	0.924	0	0	0.45	0.956
HLA-DPA1	HLA-DRA	4447805	4446403	9606.ENSP00000393566	9606.ENSP00000378786	0	0	0	0.957	0.56	0	0.9	0.771	0.955
CXCR4	LCK	4447439	4440823	9606.ENSP00000386884	9606.ENSP00000337825	0	0	0	0	0.091	0.072	0.9	0.53	0.955
IL2RG	CD3D	4444340	4437689	9606.ENSP00000363318	9606.ENSP00000300692	0	0	0	0	0.371	0	0.9	0.349	0.955
LCP1	BIN2	4446831	4435736	9606.ENSP00000381581	9606.ENSP00000267012	0	0	0	0	0.394	0.185	0.9	0.203	0.955
KIF20A	TTK	4446341	4443396	9606.ENSP00000378356	9606.ENSP00000358813	0	0	0	0	0.922	0.079	0	0.427	0.955
PIPOX	ACOX2	4439149	4438346	9606.ENSP00000317721	9606.ENSP00000307697	0	0	0	0	0.063	0	0.9	0.56	0.955
BDNF	PLG	4448727	4438461	9606.ENSP00000414303	9606.ENSP00000308938	0	0	0	0	0	0.102	0.9	0.547	0.955
SCNN1B	WNK4	4441549	4434005	9606.ENSP00000345751	9606.ENSP00000246914	0	0	0	0	0.061	0	0.9	0.562	0.955
IFI27	ISG20	4451772	4438236	9606.ENSP00000483430	9606.ENSP00000306565	0	0	0	0	0.062	0	0.9	0.559	0.955
HLA-DRA	HLA-DQA1	4446403	4440953	9606.ENSP00000378786	9606.ENSP00000339398	0	0	0	0.95	0.557	0	0.9	0.849	0.955
ASPM	TACC3	4442873	4439857	9606.ENSP00000356379	9606.ENSP00000326550	0	0	0	0	0.914	0	0	0.506	0.955
TOP2A	NEK2	4448614	4442784	9606.ENSP00000411532	9606.ENSP00000355966	0	0	0	0	0.923	0	0	0.45	0.955
VAV1	CD3E	4451047	4442492	9606.ENSP00000472929	9606.ENSP00000354566	0	0	0	0	0.146	0.267	0.9	0.352	0.954
CXCL11	CXCR1	4438264	4437175	9606.ENSP00000306884	9606.ENSP00000295683	0	0	0	0	0	0	0.9	0.563	0.954
CEP55	BUB1B	4443758	4436731	9606.ENSP00000360540	9606.ENSP00000287598	0	0	0	0	0.921	0	0	0.443	0.954
CEP55	CCNA2	4443758	4436109	9606.ENSP00000360540	9606.ENSP00000274026	0	0	0	0	0.942	0	0	0.247	0.954
NUSAP1	BIRC5	4450429	4437778	9606.ENSP00000453403	9606.ENSP00000301633	0	0	0	0	0.91	0	0	0.517	0.954
NNMT	AOX1	4449990	4444440	9606.ENSP00000441434	9606.ENSP00000363832	0	0	0	0	0.175	0	0.9	0.49	0.954
HCK	SLA	4450141	4447831	9606.ENSP00000444986	9606.ENSP00000394049	0	0	0	0.769	0.543	0.063	0.9	0.111	0.954
CSF2RB	IL2RG	4447068	4444340	9606.ENSP00000384053	9606.ENSP00000363318	0	0	0	0.579	0.479	0	0.9	0.42	0.954
KNG1	C3	4435537	4433951	9606.ENSP00000265023	9606.ENSP00000245907	0	0	0	0	0.094	0	0.9	0.54	0.954
NRG3	EGF	4443888	4435570	9606.ENSP00000361214	9606.ENSP00000265171	0	0	0	0	0.064	0	0.9	0.548	0.954
F11	SERPINA5	4447185	4440432	9606.ENSP00000384957	9606.ENSP00000333203	0	0	0	0	0.214	0.376	0.9	0.189	0.954
PBK	RRM2	4449452	4442396	9606.ENSP00000428489	9606.ENSP00000353770	0	0	0	0	0.936	0	0	0.311	0.954
IL2RG	CD3E	4444340	4442492	9606.ENSP00000363318	9606.ENSP00000354566	0	0	0	0	0.35	0	0.9	0.359	0.954
SERPINC1	FN1	4442941	4441661	9606.ENSP00000356671	9606.ENSP00000346839	0	0	0	0	0	0	0.9	0.559	0.954
PRC1	CCNA2	4446249	4436109	9606.ENSP00000377793	9606.ENSP00000274026	0	0	0	0	0.928	0.341	0	0.122	0.954
PIPOX	DAO	4439149	4433414	9606.ENSP00000317721	9606.ENSP00000228476	0	0	0	0	0.063	0	0.9	0.541	0.953
PTTG1	CDCA8	4446209	4444097	9606.ENSP00000377536	9606.ENSP00000362146	0	0	0	0	0.905	0	0	0.534	0.953
PTPRC	HLA-DQB1	4448605	4444478	9606.ENSP00000411355	9606.ENSP00000364080	0	0	0	0	0.178	0	0.9	0.484	0.953
HJURP	CCNA2	4448718	4436109	9606.ENSP00000414109	9606.ENSP00000274026	0	0	0	0	0.904	0	0	0.537	0.953
PRF1	GNLY	4448031	4435328	9606.ENSP00000398568	9606.ENSP00000263863	0	0	0	0	0.783	0	0	0.794	0.953
HLA-G	LILRA6	4448666	4446536	9606.ENSP00000412927	9606.ENSP00000379651	0	0	0	0	0	0.064	0.9	0.542	0.953
HLA-DRA	CD86	4446403	4440320	9606.ENSP00000378786	9606.ENSP00000332049	0	0	0	0	0.4	0	0.9	0.292	0.953
NMB	TAC1	4446291	4439413	9606.ENSP00000378089	9606.ENSP00000321106	0	0	0	0	0	0	0.9	0.552	0.953
CD3D	LCP2	4437689	4432628	9606.ENSP00000300692	9606.ENSP00000046794	0	0	0	0	0.393	0	0.9	0.291	0.953
MELK	NCAPG	4437455	4434176	9606.ENSP00000298048	9606.ENSP00000251496	0	0	0	0	0.925	0	0	0.4	0.953
CCL4	CXCL16	4451651	4437032	9606.ENSP00000482259	9606.ENSP00000293778	0	0	0	0	0.102	0	0.9	0.528	0.953
PECAM1	LCK	4450567	4440823	9606.ENSP00000457421	9606.ENSP00000337825	0	0	0	0	0	0.384	0.9	0.312	0.953
CDCA8	NCAPG	4444097	4434176	9606.ENSP00000362146	9606.ENSP00000251496	0	0	0	0	0.932	0	0	0.348	0.953
BTK	FAS	4451790	4441783	9606.ENSP00000483570	9606.ENSP00000347979	0	0	0	0	0	0.379	0.9	0.299	0.952
TRAT1	ZAP70	4437188	4435526	9606.ENSP00000295756	9606.ENSP00000264972	0	0	0	0	0.378	0	0.9	0.295	0.952
CCR2	CXCL13	4436955	4436695	9606.ENSP00000292301	9606.ENSP00000286758	0	0	0	0	0.063	0	0.9	0.538	0.952
VEGFA	ANGPT2	4451310	4438957	9606.ENSP00000478570	9606.ENSP00000314897	0	0	0	0	0	0.294	0	0.935	0.952
HIST1H2AM	HIST1H4J	4442276	4441692	9606.ENSP00000352627	9606.ENSP00000347168	0	0.004	0	0	0.383	0.854	0	0.508	0.952
HAO2	DAO	4451782	4433414	9606.ENSP00000483507	9606.ENSP00000228476	0	0	0	0	0.201	0	0.9	0.458	0.952
HAO2	ACOX2	4451782	4438346	9606.ENSP00000483507	9606.ENSP00000307697	0.044	0	0	0	0.086	0	0.9	0.521	0.952
HLA-DPA1	HLA-DMA	4447805	4444460	9606.ENSP00000393566	9606.ENSP00000363976	0	0	0	0.719	0.443	0	0.9	0.678	0.952
PSMB8	GBP2	4444469	4443541	9606.ENSP00000364016	9606.ENSP00000359497	0	0	0	0	0.266	0	0.9	0.402	0.952
LAIR1	CD33	4445944	4435042	9606.ENSP00000375622	9606.ENSP00000262262	0	0	0	0	0.179	0.32	0.9	0.243	0.952
CEP55	ASPM	4443758	4442873	9606.ENSP00000360540	9606.ENSP00000356379	0	0	0	0	0.932	0	0	0.325	0.952
CTSS	LYZ	4443237	4434847	9606.ENSP00000357981	9606.ENSP00000261267	0	0	0	0	0.484	0	0.9	0.156	0.952
PBK	TPX2	4449452	4437665	9606.ENSP00000428489	9606.ENSP00000300403	0	0	0	0	0.927	0.063	0	0.354	0.952
CXCR1	CXCL13	4437175	4436695	9606.ENSP00000295683	9606.ENSP00000286758	0	0	0	0	0	0	0.9	0.543	0.952
ISG15	GBP2	4445204	4443541	9606.ENSP00000368699	9606.ENSP00000359497	0	0	0	0	0.115	0	0.9	0.502	0.952
MTHFD2	FTCD	4446222	4436927	9606.ENSP00000377617	9606.ENSP00000291670	0.167	0	0	0	0	0	0.9	0.468	0.951
ITGAL	CD33	4441903	4435042	9606.ENSP00000349252	9606.ENSP00000262262	0	0	0	0	0.152	0	0.9	0.473	0.951
PTPN22	HLA-DQA1	4442291	4440953	9606.ENSP00000352833	9606.ENSP00000339398	0	0	0	0	0.097	0	0.9	0.511	0.951
KNG1	VWF	4435537	4434871	9606.ENSP00000265023	9606.ENSP00000261405	0	0	0	0	0	0	0.9	0.531	0.951
IFI27	BST2	4451772	4434236	9606.ENSP00000483430	9606.ENSP00000252593	0	0	0	0	0.226	0	0.9	0.428	0.951
PTGDS	PTGS1	4443785	4442503	9606.ENSP00000360687	9606.ENSP00000354612	0	0	0	0	0	0	0.9	0.535	0.951
ITGAM	CD300A	4449997	4442338	9606.ENSP00000441691	9606.ENSP00000353259	0	0	0	0	0.42	0	0.9	0.225	0.951
BMPR1B	CHRDL1	4448203	4443870	9606.ENSP00000401907	9606.ENSP00000361112	0	0	0	0	0.062	0	0.9	0.526	0.951
KIF20A	ASPM	4446341	4442873	9606.ENSP00000378356	9606.ENSP00000356379	0	0	0	0	0.914	0.086	0	0.43	0.951
CCL20	CXCR1	4442174	4437175	9606.ENSP00000351671	9606.ENSP00000295683	0	0	0	0	0	0	0.9	0.536	0.951
MYC	KLF4	4451407	4444433	9606.ENSP00000479618	9606.ENSP00000363804	0	0	0	0	0.063	0.057	0	0.949	0.951
CXCR4	CXCL16	4447439	4437032	9606.ENSP00000386884	9606.ENSP00000293778	0	0	0	0	0	0	0.9	0.539	0.951
CD86	ZAP70	4440320	4435526	9606.ENSP00000332049	9606.ENSP00000264972	0	0	0	0	0.141	0	0.9	0.478	0.951
CD36	TLR4	4448068	4444300	9606.ENSP00000399421	9606.ENSP00000363089	0	0	0	0	0.173	0.313	0.9	0.251	0.951
CD8A	CD247	4447395	4442542	9606.ENSP00000386559	9606.ENSP00000354782	0	0	0	0	0.359	0	0.9	0.295	0.95
FN1	KNG1	4441661	4435537	9606.ENSP00000346839	9606.ENSP00000265023	0	0	0	0	0.052	0	0.9	0.519	0.95
TOP2A	BIRC5	4448614	4437778	9606.ENSP00000411532	9606.ENSP00000301633	0	0	0	0	0.883	0	0	0.589	0.95
KIF4A	MELK	4444386	4437455	9606.ENSP00000363524	9606.ENSP00000298048	0	0	0	0	0.926	0	0	0.356	0.95
TUBA1A	NUF2	4437720	4435979	9606.ENSP00000301071	9606.ENSP00000271452	0	0	0	0	0.084	0.944	0	0.111	0.95
CD3G	LCP2	4449591	4432628	9606.ENSP00000431445	9606.ENSP00000046794	0	0	0	0	0.329	0	0.9	0.322	0.95
FYB	CD3E	4449385	4442492	9606.ENSP00000427114	9606.ENSP00000354566	0	0	0	0	0.358	0	0.9	0.294	0.95
F11	PROC	4447185	4433614	9606.ENSP00000384957	9606.ENSP00000234071	0	0	0.351	0.695	0.455	0	0.9	0.148	0.95
TRIM22	GBP5	4445296	4443538	9606.ENSP00000369299	9606.ENSP00000359488	0	0	0	0	0.53	0	0.9	0	0.95
HRG	SERPINE1	4433552	4433266	9606.ENSP00000232003	9606.ENSP00000223095	0	0	0	0	0.063	0	0.9	0.515	0.95
AOX1	CYP2B6	4444440	4439703	9606.ENSP00000363832	9606.ENSP00000324648	0	0	0	0	0.064	0	0.9	0.518	0.95
GBP2	ISG20	4443541	4438236	9606.ENSP00000359497	9606.ENSP00000306565	0	0	0	0	0.124	0	0.9	0.479	0.95
PLG	C3	4438461	4433951	9606.ENSP00000308938	9606.ENSP00000245907	0	0	0	0	0.148	0.05	0.8	0.732	0.95
TTK	BIRC5	4443396	4437778	9606.ENSP00000358813	9606.ENSP00000301633	0	0	0	0	0.918	0	0	0.416	0.95
CCR5	CCR2	4436956	4436955	9606.ENSP00000292303	9606.ENSP00000292301	0	0	0	0.968	0.328	0.305	0.9	0.937	0.95
HLA-DPB1	HLA-DQA1	4448476	4440953	9606.ENSP00000408146	9606.ENSP00000339398	0	0	0	0.644	0.174	0.195	0.9	0.897	0.95
