# Supplementary material for: Identification of biomarkers and construction of a microRNA‑mRNA regulatory network for clear cell renal cell carcinoma using integrated bioinformatics analysis
Source: PLoS One. 2021 Jan 12;16(1):e0244394. doi: 10.1371/journal.pone.0244394 (PMC7802940; doi:10.1371/journal.pone.0244394)
Supplement: S6 Table — (XLS) [file pone.0244394.s006.xls]

## Sheet: GeneSymbol
All targets
AIM1L
ALX1
AP1AR
ARHGAP24
ARMCX1
ASF1A
BCL7A
BEST3
BRWD1
C10orf12
CASKIN1
CCL1
CCL22
CD69
CHIC1
CPEB3
DMRTC1B
DUSP8
ELF2
ERG
FAM13A
FASLG
FGF18
GLCCI1
GLIS2
GRAMD3
IL12A
JAG1
KBTBD6
KBTBD7
KLF5
KRIT1
LANCL1
LRRC57
MAP2K3
MAP3K1
MATN2
MBLAC2
MSH2
MSX1
NFIB
NTF3
OSR1
PAN3
PBRM1
PCBP1
PCBP2
PCSK6
PDCD4
PDZD8
PELI1
PFKM
PITX2
PLEKHA1
PPP1R3A
RAB22A
RASGRP1
RECK
RMND5A
RNFT1
RSAD2
RTN4
S100A10
SCML2
SKI
SKP2
SLC16A10
SMAD7
SOX5
SPRY1
SPRY2
ST3GAL6
ST6GAL1
STAG2
TADA2A
TGFBI
TIMP3
TMEM170A
TRAPPC8
UBE2D3
XKR6
YOD1
ZFP36L2
ZNF367
APBB2
ATP2C1
BHLHB9
C11orf31
CAPN3
CCDC64
CCNG1
CCR4
CD40LG
CRIPT
CXCL1
CXCL2
CYCS
DDHD1
DENND6A
DHFR
ERCC6L
FGF14
GBP1
GBP3
GFRA1
GPR137C
HNRNPDL
HSPA9
IARS2
IL6ST
IRS2
KLHL7
KRAS
LEP
LINGO2
MCTP1
MDH2
MED1
MPP7
MRPL18
MTMR4
NAA50
NDP
NFATC2IP
NKD1
NYAP2
PAK7
PCED1A
PSMD5
PSMD9
PURA
RAB18
RASSF5
RAVER2
RCOR1
SC5D
SESTD1
SLC25A14
SLC39A8
SMIM10
SRRM2
ST6GALNAC5
STC2
TAP1
TMUB2
TTC14
UBE2E3
ZDHHC13
ZKSCAN1
ZMPSTE24
ZNF250
ABCA1
ABHD4
ACOX1
ACVR2A
ADAM10
ADAMTS3
ADAMTSL3
ADRB1
ADRBK2
AEBP2
AK4
ALX4
ANKRD17
ANKRD44
AP3B1
APLP2
ARHGEF3
ARID4B
ARL15
ATAD1
ATF7IP
BCAR3
BEND7
C1orf21
C20orf194
C9orf40
C9orf72
CABLES1
CAD
CALD1
CALU
CBLB
CBLL1
CCDC85C
CCDC88A
CD151
CD2AP
CD44
CDK17
CDK5R1
CDK7
CELF1
CELF2
CELSR2
CEP85L
CFL2
CHAD
CHP1
CHRM3
CHSY3
CISD2
CITED2
CMIP
CNEP1R1
CNIH2
CNOT7
COL4A5
COPS2
CPEB4
CREBZF
CSRP2
CTNNA2
CXCL11
CXXC5
CYB5R4
DCBLD2
DDIT4
DEPDC1B
DIRC2
DLX2
DNMT3A
DPF3
DTNA
DUSP5
EDEM3
ENOX2
ESRP1
FAM133A
FAM180A
FAM199X
FAM49B
FAM60A
FBXO28
FGF16
FGF7
FLRT3
FOS
FOXQ1
FRY
FUBP1
FXR1
G3BP2
GAN
GCNT2
GNA12
GNPTAB
GOLGA4
GPBP1L1
GREM1
HACE1
HHIPL1
HIPK3
IFFO2
IKZF4
IL13RA1
IPPK
IQGAP2
ITGA3
ITGA6
ITGA8
ITGB8
ITPK1
KATNBL1
KCTD16
KDM3A
KDM6A
KIAA0319L
KLF13
KLHL3
KTN1
LCOR
LIN28B
LIN54
LLGL2
LPAR4
LRRC1
MAP3K4
MAP3K5
MAPK8
MARS2
MBNL1
MCFD2
MDGA2
MED12L
MEDAG
MEIS2
MMP24
MOGS
MTOR
MYO10
NACC1
NACC2
NEDD4
NET1
NID2
NLK
NOVA1
NRIP1
NUTF2
PAK4
PALD1
PAQR3
PAWR
PCGF5
PDE4B
PDE7A
PDE7B
PDE8A
PDGFRA
PDS5A
PHF6
PHYHIPL
PIGB
PIK3CB
PLAG1
PLCB1
PLEKHA3
PLEKHH1
PNRC1
PON2
PPP2R2A
PPP2R5E
PPP4R2
PSD2
PTAR1
PTPN3
PTPRU
PTPRZ1
PVRL3
PXN
QKI
RABGAP1
RAP2A
RAPGEF4
RB1
RBM47
RNF14
RNGTT
RORB
RPAP3
RPS6KA6
RUNX1
SAMD12
SCD
SDC2
SEC16B
SEMA3A
SERPINE2
SLC20A2
SLC24A2
SLC33A1
SLC39A10
SLITRK6
SMARCC2
SMOC1
SNN
SOWAHC
SP1
SRR
ST6GAL2
STIM2
STK11
STRIP2
SUMO3
TAB2
TACC2
TANC1
TFAM
TGIF2
TMEM106B
TMEM184C
TMEM62
TMSB4X
TNIK
TRA2B
TSPAN3
TUBGCP3
TXLNG
UBE2W
UCK2
UXS1
VAMP3
VLDLR
WDR47
WHAMM
WNT9A
YAP1
YWHAE
YWHAG
YWHAZ
ZBTB18
ZEB1
ZHX1
ZHX2
ACTN4
APBB3
ASCL1
ATXN7L2
BTBD10
C1orf43
CAPN10
CCNG2
CDC37L1
CDK5
CUL2
CWC22
DDX5
DIAPH3
DNAJC7
DUSP2
ELAVL2
EMC4
FAM19A1
FAM92A1
FCHO1
GLB1L
GNG13
H1F0
H3F3A
HERPUD1
HNRNPH3
HOXD8
HSD11B1
IRF9
KIAA1328
KLF10
LDB2
LEPROT
LHX8
LRP12
MAL
MARCH2
MED17
MED28
MRPS36
MSH6
MYF5
MYL12A
NCKAP1
NFE2L2
NPAS4
NT5C1B
NT5C1B-RDH14
PLA2G16
PRDM8
PRNP
RAB6B
RAP1A
RCN2
RHOA
RHOC
RNH1
RPN2
RWDD2A
S1PR1
SGCE
SIRT7
SIVA1
SLC26A3
SOCS1
SUPT20H
TAF10
TCF21
TMEM38B
TMEM54
TOR1A
TVP23B
UBE2D1
UCHL3
VMP1
VPS54
ZFPL1
ZFPM2
ZNF777
ARL4A
CCDC140
CCDC91
CENPK
CHIC2
CHSY1
CORO2B
COX5A
DAW1
DLL1
DNAJB1
DPP8
FBXO3
HSDL2
IL17RD
KCNRG
LUC7L3
NKX6-1
NOL4
NPR3
NRXN3
NUP35
NXF1
OLIG3
PAQR8
PSMA4
PTPRD
RMI1
SLC17A7
SLC38A11
SNX18
SOCS2
STRN3
SUCNR1
SYS1
VAMP4
ZNF688
AFP
AKIRIN1
AP2M1
BCL2L1
BTN2A1
C10orf35
CA12
CAMKV
CASP2
CTBP2
DDX50
DTNBP1
EP300
EPC1
FAM208A
FAM53C
FUT8
GOLM1
GXYLT1
ID4
IRF1
KCNA4
KDM6B
METTL21A
MMS19
MRFAP1
MTDH
NBEA
NKX2-2
NOMO2
NRF1
OSER1
P4HA2
PAOX
PIWIL2
PKDCC
PRIMA1
RGS4
SAMD7
SLC16A1
TBR1
TBX18
TXK
UBE2D2
UBE2L3
UQCC1
VSIG8
YARS2
ZIC4
ATP2B1
AZIN1
BET1
BZRAP1
C2orf68
C7
CACUL1
CALM3
CARHSP1
CBX1
CDC42BPG
CLMP
CNBP
CSF3
CT62
CYB561D1
CYTH1
DDOST
EFNA5
EIF4G3
ETNK2
ETS1
ETV1
EXO5
FAM110D
FJX1
FOXO4
FOXR2
GCNT3
GPRC5A
HECTD1
HMGA2
LBH
LETMD1
MCAT
NEDD8
NPTN
PAPD5
PAX5
PDPN
PPM1L
PPP1R2
PRMT6
PTP4A1
RAB9A
RAD51
SLC10A5
SNX24
SPARC
SSR3
STMN4
SUMO1
SYDE1
TCF23
TEAD3
TRHDE
UBE2E1
WDFY3
WDR31
ZBTB7A
ZBTB7C
ZEB2
ZNF146
ZNF428
ZNF48
ZNF514
ZNF852
ABCD3
ACADL
ACBD5
ACVR1
ADRB2
AKT1S1
ALCAM
ANK3
ANKRD11
ANLN
APC
APPL2
ARHGEF2
ARID5B
ARL1
ARL3
ARNTL
ASB7
ASPH
ATG16L1
ATP2A2
ATXN1L
AVPI1
BACH1
BAZ1A
BCLAF1
BMP5
BNC2
BOD1
BRINP1
BRWD3
BTBD7
C16orf52
C18orf25
C5orf24
CASK
CCDC6
CCND1
CCNJ
CCNT2
CD84
CDC14A
CDC7
CDKN1B
CETN3
CHMP3
CHURC1-FNTB
CLCN5
CLIC4
CLOCK
CLTA
CLTC
CNIH4
CNN3
COG4
COPG1
CPEB2
CRK
CRTAM
CRTC1
CTNNB1
CTNND1
CTTN
DCUN1D4
DNAJB4
DNAJC25
DNAJC25-GNG10
DRAM1
DSTN
DVL1
DYNC1H1
DYNC1LI2
E2F7
ECT2
EEA1
EHF
EIF4A1
EPN1
ERC1
ERLIN1
ESRRA
EVI5
FAM114A1
FAM127A
FAM127B
FAM208B
FAM63B
FAM73A
FAM83D
FBXO21
FKBP1A
FLVCR1
FMR1
FNTB
FOSL1
FRS2
FUBP3
GAB1
GAS2L3
GFI1
GHR
GNAQ
GNB2
GNG10
GNG12
GOLGA1
GPCPD1
GPR88
GTF2A1
H3F3B
HAUS3
HAVCR1
HDLBP
HEATR5A
HIF1A
HMGA1
HMGB1
HNRNPK
HSBP1
HSPE1-MOB4
IDH1
IER3
IFNGR2
IL1A
INPP5A
IPO7
IRAK1
ITGA4
ITGAV
KAT2B
KAT7
KCNJ6
KCNS2
KCTD3
KDELR1
KDELR2
KHDRBS2
KIAA1468
KIF5B
KLF9
KLHL15
LAPTM4A
LMO3
LPAR1
LPP
LRRC32
LRRC59
MANBAL
MAP3K11
MAP4K3
MARCH1
MARCKS
MBD6
METAP1
MFSD2A
MMGT1
MOB4
MOCS1
MORF4L2
MTCH1
MTFR1
MYH10
MYLK
MYO1C
NAB1
NCK2
NDC1
NECAP1
NFKBIE
NGRN
NKX2-3
NR2F6
NR3C2
NSF
OSBPL3
P2RY1
PAFAH1B2
PAM
PAPD7
PARD6B
PCGF3
PCNP
PCNXL3
PCYT1A
PDCL
PFN4
PGRMC1
PGRMC2
PICALM
PIK3CG
PIK3R6
PKN2
PLA2G4A
PMAIP1
POLI
PPAP2B
PPP1R10
PPP1R37
PPP3CA
PRG4
PRLR
PROM1
PROX1
PRRG1
PSMB5
PSMD11
PTPN13
PTPN23
PUM1
RAB11FIP2
RAB12
RAB1A
RAB2A
RAB3A
RAB3D
RAB40C
RABGAP1L
RAC1
RALGPS2
RARG
RDX
RFWD3
RGL2
RHEB
RHOBTB3
RHOQ
RIC3
RICTOR
RIMKLB
RNF103-CHMP3
RNF24
ROCK2
RPRD1A
RRAGA
RRAS2
S1PR3
SBDS
SERAC1
SERP1
SGK1
SH2B1
SH3GL1
SIAH1
SIK1
SIRT1
SKP1
SLC1A3
SLC23A2
SLC30A1
SLC35F5
SLC37A3
SLC38A2
SLCO4C1
SMAD4
SMG1
SMUG1
SP3
SP8
SPPL3
SPRED1
STAM
STAM2
STAU1
STAU2
STX12
STX7
SUCO
TAGAP
TAOK1
TARDBP
TBC1D2B
TBL1X
TCF24
TESK2
TEX2
TFG
TGFBR1
THBD
THBS4
TIPARP
TIRAP
TLCD1
TMED7
TMEM110
TMEM115
TMEM200B
TMEM55B
TMEM59
TMEM65
TNFAIP1
TNFRSF1A
TNKS
TP53INP2
TPM1
TPM4
TSC22D2
TSEN34
TTC22
TWF1
UBP1
USP6NL
UTRN
VAMP7
VCAN
VPS52
WASL
WHSC1L1
WIPF2
WRB
XPO1
YES1
YTHDF3
ZBTB20
ZBTB41
ZCCHC14
ZCCHC24
ZFYVE16
ZMYND8
ZNF217
ZNF395
ZNF513
ZNF831
ZZZ3
ABCC1
ABHD17C
ACPT
ACTG1
ACVR1B
ADD3
AKAP1
ALS2
ANGEL2
AP1G1
APMAP
APPBP2
AQP11
ARF6
ARHGAP12
ARHGAP17
ARHGAP21
ASRGL1
ATG4D
ATP13A2
ATXN7
ATXN7L1
BCAM
BCAP29
BEND3
BICC1
BROX
BTBD3
C1GALT1
CACNB2
CAPRIN1
CCBL2
CCDC120
CCDC43
CCDC88C
CCNL1
CDCA7L
CDKN1C
CDKN2AIP
CELSR1
CHN2
CLIP1
CLK2
CNN1
COL5A3
CREBRF
CRYBG3
CSDC2
CSGALNACT1
CYLC2
DDX3Y
DENND2C
DERL2
DUSP14
DYRK1A
E2F6
ECE1
EHD4
EIF5B
EMC10
EMC7
EPB41L1
EPB41L3
EPHA7
EVX2
FAM107B
FAM188A
FAM222B
FBXO30
FER
FIGN
FKBP5
FOXC2
FPGS
FSTL4
FZD4
FZD6
GIT1
GJA5
GMEB1
GNG5
GPR63
GPR89A
GPR89B
GRB10
GRIP1
GSK3B
HAPLN1
HGF
HLF
HMCN1
HSPA12A
HSPA4
HSPA5
IPO8
ITFG3
JPH3
JUNB
KCND3
KIAA0040
KIAA0753
KIAA1109
KLHL23
KLHL29
KPNA4
LARGE
LIN7C
LYSMD3
MAB21L1
MAGT1
MAPRE2
MARCH7
MARCH8
MARK4
MFSD6
MGAT4B
MICAL3
MIER3
MINPP1
MN1
MUC21
MYEF2
MYRF
NAA40
NAALADL2
NAB2
NCSTN
NFIL3
NINL
NPAS2
NTNG1
OTX1
PARP12
PAX3
PAXBP1
PDE4D
PHACTR4
PI4KA
PLXNA2
PLXNC1
PMP22
PNPLA6
PODXL
PPARGC1A
PPFIBP1
PPP1R9A
PRDM5
PREPL
PRPF40A
PVRL1
PVRL2
RAB21
RAB27B
RAB9B
RAD23B
RALGAPA1
RANBP2
RASSF2
RASSF3
RBBP4
RBM23
RBPMS
RFX3
RLIM
RNF11
RNF38
RTN4RL2
SACS
SAT1
SEC24C
SEMA3F
SET
SHOC2
SLC24A3
SLC35B3
SMARCAD1
SMARCD1
SNAI1
SNX6
SORCS3
SOS2
SRRM1
STK4
STRADB
SULF1
SULT4A1
SUN1
TAF9B
TBC1D14
TBC1D8
TGFB2
THUMPD3
TIGD5
TM9SF3
TMEM135
TMEM215
TMEM245
TMEM63B
TOX3
TRAF3
TRMT1L
TSPAN5
TSPAN6
TST
TTC9
UBALD2
UBAP1
UBE2G1
UBL3
UNG
USP27X
USP37
VEGFA
VPS26A
WDR44
WDTC1
WIPI2
WNT2
ZBTB42
ZCCHC4
ZFP2
ZFYVE27
ZIK1
ZMAT2
ZNF225
ZNF23
ZNF24
ZNF256
ZNF286B
ZNF329
ZNF439
ZNF516
ZNF544
ZNF547
ZNF579
ZNF584
ZNF594
ZNF625
ZNF629
ZNF652
ZNF667
ZNF709
ZNF772
ZNF776
ZNF791
ABCD2
ADRA2B
AFAP1
AFTPH
AGRP
AKAP9
ANKRD12
ANKRD28
ANKRD46
AOX1
AP1B1
AP4E1
AQP1
ARFIP2
ARHGAP9
ARPC5
ARPP21
ASH1L
ATOX1
ATP6AP2
B3GALNT1
B3GNT2
B3GNT9
BCL2L2
BCORL1
C12orf43
C1QL1
CAP1
CAPN15
CASC3
CCDC117
CCDC176
CDCA8
CDIP1
CDK13
CECR6
CELF4
CELF6
CERS2
CKAP4
CLCN6
CMPK1
CMTM6
CNN2
COL25A1
COL8A1
CORO1C
CPNE3
CREB5
CTGF
CTSV
DAPK2
DCBLD1
DCLRE1A
DCP1A
DLG2
DLGAP3
DOLPP1
DSN1
DUSP1
EDEM1
EEF1A1
EFNA4
EIF3J
ELAVL1
ELF3
ELFN1
EMP2
ENC1
ENPEP
ENPP5
ERMP1
ETF1
EXD2
EYA1
FAF2
FAM117B
FAM160B1
FAM193B
FAM19A5
FAM43B
FAM46A
FAM49A
FAM57A
FBXL2
FBXW11
FGF1
FGFR1
FOSL2
FOXC1
FOXG1
FOXL2
FSCN1
FTL
FURIN
GABARAPL1
GABPB2
GARNL3
GCH1
GCLC
GDI1
GDI2
GDNF
GLRA2
GPM6A
GRID2
GRM5
GRM7
GZF1
HOXD1
HS2ST1
HS3ST5
HSPA13
IFIT2
JDP2
KCTD15
KCTD20
KIAA0430
KIAA1429
KIF3C
KIRREL
KLHDC10
KLHL11
KLHL2
KLHL42
KLHL9
LAMB3
LANCL2
LASP1
LDLRAP1
LDOC1
LHFP
LHX5
LHX9
LOXL4
LPIN2
LRRC7
LZTS2
MAML1
MAML3
MAN1A2
MAP3K2
MECOM
MEIS1
METTL21B
MLLT3
MLXIP
MMP14
MMP15
MSN
MYH9
NAGS
NCAM2
NCKAP5L
NDRG1
NELFA
NIPA2
NRIP3
NUP160
ORAI2
PAX7
PDE1C
PDE8B
PDIK1L
PEX5L
PFAS
PFKFB3
PFN2
PIK3C2A
PIKFYVE
PITPNB
PITPNM2
PLCL2
POU4F1
POU6F2
PPFIA2
PPFIA3
PPP2CA
PPP2CB
PPP2R2D
PPP6R3
PRDM16
PRDM6
PREX1
PRKAB1
PRKCB
PRRT2
PTBP1
PTBP2
PTPN22
PTPRK
PURB
PWWP2B
RAP2C
RAPH1
RARB
RAVER1
RB1CC1
RBMX
RBMXL1
RBPJ
RCE1
RFC1
RFFL
RIMS1
RPL17-C18orf32
RUNX1T1
SACM1L
SAMD5
SCN2B
SCOC
SEC61B
SEPHS2
SESN1
SF3B4
SFXN2
SGMS2
SGPP1
SGTB
SH3GL2
SHISA5
SIMC1
SLC25A36
SLC25A39
SLC30A5
SLC30A7
SLC39A1
SLC41A1
SLC4A1
SLC50A1
SLC6A1
SLC6A6
SLC7A2
SLC7A8
SLC8A2
SLMO2
SMIM14
SNRK
SNX15
SNX30
SOBP
SOGA1
SOGA3
SOX4
SPRN
ST8SIA3
STOM
STX5
STXBP6
SUPT16H
SV2A
SVOP
SYNRG
SYT1
SYT2
TAGLN2
TBPL1
TCF7
TENM1
TFAP2D
TFE3
THNSL1
THRAP3
TIMM17A
TK2
TMEM158
TMEM167A
TMEM170B
TMEM57
TMOD3
TNFRSF10B
TOR2A
TPD52
TRAM2
TRIM44
TRIM56
TSPAN18
TTPAL
TTYH3
TUBB1
TXLNA
UBA2
UBE2K
UBE2Q1
UBFD1
UBXN7
UNC13A
VAMP2
VAPB
VAT1
VEGFC
VKORC1
WASF2
XPO4
XXYLT1
YPEL2
ZC3H11A
ZC3H7A
ZIC3
ZNF131
ZNF280C
ZNF354A
ZNF436
ZNF710
ZNF740
ADAD1
ALDOA
ALKBH5
C12orf74
C1orf27
CRMP1
DUSP10
E2F1
EBPL
ERH
FXR2
G3BP1
HPR
IGDCC3
INHBB
IRF2BPL
KDM5C
LMOD2
OPCML
PRKACB
PRR7
PTPRJ
RGAG4
RNF19B
RPE
SOX17
SPCS2
SRSF4
SSX2IP
TMEM178B
TNFAIP8L3
TOR3A
USF2
VSX2
WDR82
ZC3H10
TAB3
TRPM4
ABI2
ACE2
ACVR1C
AGFG1
AMOTL2
ANP32B
AP1S2
APOO
ARGLU1
BAG5
BAG6
BASP1
BAZ2B
BHLHE41
BTF3L4
CBL
CCDC177
CCDC82
CCNYL1
CCSER1
CDH11
CDH20
CDK2
CEBPD
CEP41
CHRDL1
CKLF
CLASP1
CNTFR
COPS8
CRKL
CRTAP
CSRNP3
CUL4A
CXorf23
DGKA
DNAJB5
DNAJC5
DNMT3B
DZIP1
EFNA1
EGLN1
EIF2S1
ENSA
EPS8
ERI1
ERRFI1
FAM118B
FAM219A
FAM81A
FAM8A1
FBXO33
FEZ2
FHOD1
FLI1
FLII
FNBP4
FOXF1
FSTL1
G6PC
GAL3ST1
GATA4
GATSL2
GIT2
GJC1
GLI3
GNPDA1
GPR146
GPR27
GRAP2
GTF2E1
GUCY1A3
HDHD2
HMBOX1
HMGB3
HNRNPD
HNRNPH1
HS3ST1
HS3ST3A1
IER5
IKBKB
IMMP2L
ING2
INTS8
IQCJ-SCHIP1
ITM2B
JKAMP
JUN
KDELC1
KIAA0101
KIAA0355
KLF4
KLHL14
LBR
LCA5
LFNG
LIN7B
LRP4
MAPRE1
MBOAT2
MFAP5
MMD
MMD2
MSL2
MTSS1L
MXD3
MXD4
MYB
NANOS1
NCS1
NDN
NEDD1
NFYA
NLGN4X
NOG
NR5A2
NRBP1
NRG1
NUDT4
NXPH1
NYAP1
ORMDL3
OSTM1
PAIP2
PCDH8
PCMTD1
PCSK2
PFDN4
PHACTR3
PHF21B
PIN1
PKIA
PLCG1
PLCL1
PLS3
PPFIA1
PPM1F
PPP1R18
PRKAR1A
PSIP1
PSPH
PTHLH
PTPN21
RAB37
RANBP10
RANBP9
RAP1B
RAPGEF2
RASSF8
RBFOX3
RBM12B
RDH10
REV1
RSPRY1
SCHIP1
SCRT2
SEC23A
SERINC1
SERPINI1
SGIP1
SIX1
SLC14A1
SLC16A2
SLC35E2B
SLC35F4
SLC39A14
SLC6A11
SLIT2
SLITRK1
SMG8
SMIM5
SNAP25
SNAPC1
SOX1
SOX2
SPATS2L
SPG20
SPTSSA
SURF4
TAF12
TBC1D12
TBK1
TCAIM
TCEB1
TFAP2A
THAP1
TMCC1
TMEFF2
TMEM17
TMEM189
TMEM189-UBE2V1
TMEM229B
TMEM237
TMEM33
TOB1
TSC22D1
UBE2I
UBE2V1
USP25
VASH2
WAPAL
WDR91
WIPF3
XKR8
ZFAND6
ZNF423
ZNF532
ZSWIM4
AS3MT
BEGAIN
CYTH2
DKK3
EN2
EOMES
FAM217B
FOXJ3
GABRA3
GBX1
GLG1
GLP2R
HOXB3
LURAP1L
LYPD3
MARCH9
MCM9
MRPS35
MTCP1
NNAT
OSBPL10
PRCC
PSMF1
RELA
RHO
RNF150
SLC37A4
SLC44A5
SRSF1
SSRP1
TEX261
TMEM260
TNS3
TTC39A
TXNL1
URGCP
VAT1L
YIPF3
AAK1
AJUBA
ANAPC15
ANKFY1
ANKRD13A
ARHGAP19
ARHGEF12
ARHGEF15
ARMC1
ATOH8
ATP5F1
ATXN1
BAK1
BAZ2A
C18orf32
CALB1
CALM1
CBX7
CD34
CLSTN1
CNOT6
CTDSPL2
CXXC4
DAAM2
DBN1
DCAF7
DLEU7
DNAJC13
DYNLL2
EBAG9
EPHA10
ERBB2IP
ERBB4
FAIM2
FAM131B
FAM84A
FAT4
FHDC1
FOCAD
GDF11
GDPD5
GNAO1
GRB7
GSG1L
HEG1
HELZ
HOXD13
HYI
IGFBP5
ING1
ING5
INO80
INO80D
JMY
KCNE1
KCNJ2
KIT
KLF7
KMT2E
LAMC1
LAMC2
LAMP2
LRRC8A
MAP3K3
MCL1
MED14
MMP16
MMP19
MOCS2
MRPL43
MSANTD2
MYCN
NT5DC3
NT5E
OSMR
PCDH1
PET117
PLAU
POLR2J2
PPP2R5C
PPTC7
PRR14L
PSEN1
PTEN
RGL1
RGS9BP
RNF222
RPS21
RSF1
SCYL3
SEPN1
SF3B1
SKAP2
SLC10A6
SLC15A1
SLC16A6
SLC30A9
SLC39A5
SNX27
SPECC1L
SPOPL
SRSF2
SRSF6
STMN1
STX16
TBL1XR1
TBX20
TCEA2
TCF4
TGFBR3
TMEM30A
TNFRSF21
TP53RK
TPM2
ZFP41
ZFYVE26
ZNF248
ZNF385B
ZNF608
ZNF618
ABHD17A
ABHD17B
AFF3
ARHGAP44
ARHGAP5
ARMC8
ASB4
ATXN7L3
BTAF1
C5orf64
CDH7
COL6A6
COPS7B
CSPG5
DOCK3
DYNLL1
EIF5A2
FGF9
FLRT2
FOXO1
GOLGA3
GPR153
GPX8
HAT1
HCN1
MAP3K7
MARK1
MYLK2
NFE2L1
PIK3R1
PIM1
PRRC2C
RAPGEFL1
RBM7
SMAD2
SMARCD2
SORCS1
SP5
SRSF3
ST5
ST6GALNAC6
AARS
ADAM9
ADAMTS5
AKAP2
AKIRIN2
AMER2
ANO6
AP2B1
BAG2
BMP2
C1R
C6orf47
CAMK2N1
CAND1
CAPN1
CEP63
CERCAM
CORO2A
CREB3L1
DOK4
DPP10
DPYSL2
EAF1
EGR2
EIF4G2
EPB41L2
ERC2
ERLEC1
FAM102A
FAM105A
FAM175B
FAM214A
FBN1
FBXO45
FCHO2
FECH
FEN1
FES
FKBP4
GALNT16
GLRX5
GPD1L
GPR161
GUCD1
HAND2
HDAC7
HIAT1
HSPA4L
KBTBD2
KIF1B
KLF6
KLHL5
KLK10
[truncated: 71 more rows]

## Sheet: Detail
Dataset: differential miRNA( ID type: miRNA Product, Count: 27)
Targets found: 2070
miRNA Product	Target genes
hsa-miR-342-5p	-
hsa-miR-590-5p	AIM1L; ALX1; AP1AR; ARHGAP24; ARMCX1; ASF1A; BCL7A; BEST3; BRWD1; C10orf12; CASKIN1; CCL1; CCL22; CD69; CHIC1; CPEB3; DMRTC1B; DUSP8; ELF2; ERG; FAM13A; FASLG; FGF18; GLCCI1; GLIS2; GRAMD3; IL12A; JAG1; KBTBD6; KBTBD7; KLF5; KRIT1; LANCL1; LRRC57; MAP2K3; MAP3K1; MATN2; MBLAC2; MSH2; MSX1; NFIB; NTF3; OSR1; PAN3; PBRM1; PCBP1; PCBP2; PCSK6; PDCD4; PDZD8; PELI1; PFKM; PITX2; PLEKHA1; PPP1R3A; RAB2…
hsa-miR-361-3p	-
hsa-miR-532-5p	APBB2; ATP2C1; BHLHB9; C11orf31; CAPN3; CCDC64; CCNG1; CCR4; CD40LG; CPEB3; CRIPT; CXCL1; CXCL2; CYCS; DDHD1; DENND6A; DHFR; ERCC6L; FGF14; GBP1; GBP3; GFRA1; GPR137C; HNRNPDL; HSPA9; IARS2; IL6ST; IRS2; KLHL7; KRAS; LEP; LINGO2; MCTP1; MDH2; MED1; MPP7; MRPL18; MTMR4; NAA50; NDP; NFATC2IP; NFIB; NKD1; NYAP2; PAK7; PCED1A; PSMD5; PSMD9; PURA; RAB18; RASSF5; RAVER2; RCOR1; SC5D; SESTD1; SLC25A14; …
hsa-miR-199a-3p	ABCA1; ABHD4; ACOX1; ACVR2A; ADAM10; ADAMTS3; ADAMTSL3; ADRB1; ADRBK2; AEBP2; AK4; ALX4; ANKRD17; ANKRD44; AP3B1; APLP2; ARHGEF3; ARID4B; ARL15; ATAD1; ATF7IP; BCAR3; BEND7; C1orf21; C20orf194; C9orf40; C9orf72; CABLES1; CAD; CALD1; CALU; CBLB; CBLL1; CCDC85C; CCDC88A; CD151; CD2AP; CD44; CDK17; CDK5R1; CDK7; CELF1; CELF2; CELSR2; CEP85L; CFL2; CHAD; CHP1; CHRM3; CHSY3; CISD2; CITED2; CMIP; CNEP1…
hsa-miR-142-5p	ACTN4; APBB3; ASCL1; ATP2C1; ATXN7L2; BTBD10; C1orf43; CAPN10; CCNG2; CDC37L1; CDK5; CNEP1R1; CUL2; CWC22; DDX5; DIAPH3; DNAJC7; DUSP2; ELAVL2; EMC4; FAM19A1; FAM92A1; FCHO1; GLB1L; GNG13; H1F0; H3F3A; HERPUD1; HNRNPH3; HOXD8; HSD11B1; IRF9; KIAA1328; KLF10; LDB2; LEPROT; LHX8; LRP12; MAL; MARCH2; MED17; MED28; MRPS36; MSH6; MYF5; MYL12A; NCKAP1; NFE2L2; NPAS4; NT5C1B; NT5C1B-RDH14; PLA2G16; PLEK…
hsa-miR-362-5p	ALX1; ARL4A; CCDC140; CCDC91; CDK5R1; CENPK; CHIC2; CHSY1; CORO2B; COX5A; CPEB4; DAW1; DLL1; DNAJB1; DPP8; FBXO3; HSDL2; IL17RD; KCNRG; LUC7L3; NKX6-1; NOL4; NPR3; NRXN3; NUP35; NXF1; OLIG3; PAQR8; PIK3CB; PSMA4; PTPRD; RMI1; SEMA3A; SLC17A7; SLC38A11; SNX18; SOCS2; STRN3; SUCNR1; SYS1; VAMP4; ZNF688;
hsa-miR-342-3p	AFP; AKIRIN1; AP2M1; BCL2L1; BTN2A1; C10orf35; CA12; CAMKV; CASP2; CTBP2; DDX50; DTNBP1; EP300; EPC1; FAM208A; FAM53C; FOXQ1; FUT8; GOLM1; GXYLT1; ID4; IRF1; KCNA4; KDM6B; METTL21A; MMS19; MRFAP1; MTDH; NBEA; NKX2-2; NOMO2; NRF1; OSER1; P4HA2; PAOX; PDGFRA; PIWIL2; PKDCC; PRIMA1; RGS4; SAMD7; SLC16A1; TBR1; TBX18; TXK; UBE2D2; UBE2L3; UQCC1; VSIG8; YARS2; ZIC4;
hsa-miR-532-3p	AEBP2; ATP2B1; AZIN1; BET1; BZRAP1; C2orf68; C7; CACUL1; CALM3; CARHSP1; CBX1; CDC42BPG; CLMP; CNBP; CSF3; CT62; CTNNA2; CYB561D1; CYTH1; DDOST; EFNA5; EIF4G3; ETNK2; ETS1; ETV1; EXO5; FAM110D; FJX1; FOXO4; FOXR2; GCNT3; GPRC5A; HECTD1; HMGA2; HNRNPH3; LBH; LETMD1; MCAT; NEDD8; NPTN; PAPD5; PAX5; PDPN; PIK3CB; PPM1L; PPP1R2; PRMT6; PTP4A1; RAB9A; RAD51; SLC10A5; SNX24; SPARC; SSR3; STMN4; SUMO1; …
hsa-miR-142-3p	ABCD3; ACADL; ACBD5; ACVR1; ADAMTS3; ADRB2; AKT1S1; ALCAM; ANK3; ANKRD11; ANLN; APC; APPL2; ARHGEF2; ARID5B; ARL1; ARL15; ARL3; ARNTL; ASB7; ASPH; ATF7IP; ATG16L1; ATP2A2; ATP2B1; ATXN1L; AVPI1; BACH1; BAZ1A; BCLAF1; BMP5; BNC2; BOD1; BRINP1; BRWD3; BTBD7; C16orf52; C18orf25; C20orf194; C5orf24; C9orf72; CASK; CCDC6; CCND1; CCNJ; CCNT2; CD84; CDC14A; CDC7; CDKN1B; CETN3; CFL2; CHIC1; CHMP3; CHURC…
hsa-miR-199a-5p	ABCC1; ABHD17C; ACPT; ACTG1; ACVR1B; ADD3; AKAP1; ALS2; ANGEL2; ANK3; AP1G1; APMAP; APPBP2; AQP11; ARF6; ARHGAP12; ARHGAP17; ARHGAP21; ASRGL1; ATG4D; ATP13A2; ATXN7; ATXN7L1; BCAM; BCAP29; BEND3; BICC1; BROX; BTBD3; C1GALT1; CACNB2; CACUL1; CAPRIN1; CCBL2; CCDC120; CCDC43; CCDC88C; CCNJ; CCNL1; CDCA7L; CDKN1B; CDKN1C; CDKN2AIP; CELSR1; CHN2; CLIP1; CLK2; CLTC; CNN1; COL5A3; CREBRF; CRYBG3; CSDC2;…
hsa-miR-133b	ABCD2; ADRA2B; AFAP1; AFTPH; AGRP; AKAP9; ANKRD12; ANKRD28; ANKRD44; ANKRD46; AOX1; AP1AR; AP1B1; AP2M1; AP4E1; AQP1; ARFIP2; ARHGAP12; ARHGAP9; ARL3; ARPC5; ARPP21; ASH1L; ATOX1; ATP6AP2; B3GALNT1; B3GNT2; B3GNT9; BCL2L1; BCL2L2; BCORL1; BICC1; BTBD3; C12orf43; C1QL1; C20orf194; CACUL1; CAP1; CAPN15; CASC3; CCDC117; CCDC176; CDCA8; CDIP1; CDK13; CECR6; CELF1; CELF4; CELF6; CEP85L; CERS2; CETN3; …
hsa-miR-362-3p	ADAD1; AKAP1; ALDOA; ALKBH5; ARHGAP21; ARL4A; C12orf74; C1orf27; CHRM3; CRMP1; DUSP10; E2F1; EBPL; ERH; FAM53C; FXR2; G3BP1; H3F3B; HPR; IGDCC3; INHBB; IRF2BPL; KDM5C; KRIT1; LHX9; LMOD2; OPCML; PAM; PAPD5; PCGF3; PRKACB; PRR7; PTPRJ; RGAG4; RNF19B; RPE; SFXN2; SLC6A6; SOX17; SPCS2; SRSF4; SSX2IP; TGFBI; TMEM178B; TNFAIP8L3; TOR3A; USF2; VAMP7; VSX2; WDR82; ZBTB18; ZC3H10; ZNF131;
hsa-miR-199b-5p	ABCC1; ABHD17C; ACPT; ACTG1; ACVR1B; ADD3; AKAP1; ALS2; ANGEL2; ANK3; AP1G1; APMAP; APPBP2; AQP11; ARF6; ARHGAP12; ARHGAP17; ARHGAP21; ASRGL1; ATG4D; ATP13A2; ATXN7; ATXN7L1; BCAM; BCAP29; BEND3; BICC1; BROX; BTBD3; C1GALT1; CACNB2; CACUL1; CAPRIN1; CCBL2; CCDC120; CCDC43; CCDC88C; CCNJ; CCNL1; CDCA7L; CDKN1B; CDKN1C; CDKN2AIP; CELSR1; CHN2; CLIP1; CLK2; CLTC; CNN1; COL5A3; CREBRF; CRYBG3; CSDC2;…
hsa-miR-429	ABI2; ACE2; ACVR1C; ADAMTS3; ADD3; AEBP2; AGFG1; AMOTL2; ANLN; ANP32B; AP1S2; APOO; ARGLU1; ARHGEF3; ARID4B; ASF1A; BAG5; BAG6; BASP1; BAZ2B; BHLHE41; BNC2; BTF3L4; C16orf52; CACUL1; CALU; CBL; CCDC177; CCDC82; CCNJ; CCNYL1; CCSER1; CDH11; CDH20; CDK17; CDK2; CDKN1B; CEBPD; CEP41; CFL2; CHRDL1; CITED2; CKAP4; CKLF; CLASP1; CLIC4; CNEP1R1; CNN3; CNOT7; CNTFR; COPS8; CORO1C; CRKL; CRTAP; CSRNP3; CU…
hsa-miR-483-5p	-
hsa-miR-513a-5p	-
hsa-miR-1246	-
hsa-miR-28-5p	AS3MT; BEGAIN; C16orf52; CASP2; CDKN2AIP; CNTFR; CYTH2; DERL2; DKK3; E2F6; EN2; EOMES; FAM217B; FOXJ3; GABRA3; GBX1; GLG1; GLP2R; GNG12; GPM6A; HOXB3; HS2ST1; KCNJ6; KIAA0355; LURAP1L; LYPD3; MARCH9; MCM9; MRPS35; MTCP1; NANOS1; NFE2L2; NNAT; OSBPL10; POU6F2; PRCC; PSMF1; RAP1B; RBM23; RELA; RHO; RNF150; SLC37A4; SLC44A5; SRSF1; SSRP1; TAGAP; TEX261; TMEM200B; TMEM260; TNS3; TRIM44; TTC39A; TXNL1…
hsa-miR-193a-3p	AAK1; ADAMTSL3; AJUBA; ALKBH5; ANAPC15; ANKFY1; ANKRD13A; AP2M1; ARHGAP19; ARHGEF12; ARHGEF15; ARMC1; ATOH8; ATP5F1; ATXN1; BAK1; BAZ2A; BCL2L2; C18orf32; CALB1; CALM1; CAPRIN1; CBX7; CCND1; CD34; CLOCK; CLSTN1; CNBP; CNOT6; CTDSPL2; CXXC4; DAAM2; DBN1; DCAF7; DLEU7; DNAJC13; DYNLL2; E2F6; EBAG9; EN2; EPHA10; ERBB2IP; ERBB4; ETS1; ETV1; FAIM2; FAM131B; FAM84A; FAT4; FHDC1; FLI1; FOCAD; GDF11; GDP…
hsa-miR-564	-
hsa-miR-125a-3p	-
hsa-miR-572	-
hsa-miR-486-5p	ABHD17A; ABHD17B; AFF3; ARHGAP44; ARHGAP5; ARID4B; ARMC8; ASB4; ATXN7L3; BTAF1; BTBD3; C5orf64; CDH7; CELF2; COL6A6; COPS7B; CSPG5; CTDSPL2; DCBLD2; DOCK3; DYNLL1; EIF5A2; FGF9; FLRT2; FOXO1; GOLGA3; GPR153; GPX8; H3F3B; HAT1; HCN1; MAML3; MAP3K7; MARK1; MYLK2; NFE2L1; PIK3R1; PIM1; PRRC2C; RAPGEFL1; RASSF3; RBM7; RFFL; SEMA3A; SMAD2; SMARCD2; SMOC1; SORCS1; SP5; SRSF3; ST5; ST6GALNAC6; STK4; TAN…
hsa-miR-1202	-
hsa-miR-140-5p	AARS; ADAM10; ADAM9; ADAMTS5; AFTPH; AKAP2; AKIRIN2; AMER2; ANKFY1; ANKRD12; ANO6; AP2B1; ARHGAP19; ARL15; BACH1; BAG2; BCL2L1; BMP2; C1R; C6orf47; CALU; CAMK2N1; CAND1; CAPN1; CCNYL1; CELF1; CELF2; CEP63; CERCAM; CORO2A; CREB3L1; CTSV; DNAJB4; DOK4; DPP10; DPYSL2; DTNA; EAF1; EGR2; EIF4G2; ELAVL2; EPB41L2; ERC2; ERLEC1; FAM102A; FAM105A; FAM175B; FAM214A; FBN1; FBXO45; FCHO2; FECH; FEN1; FES; FG…
hsa-miR-638	-
