# Supplementary material for: Identification of biomarkers and construction of a microRNA‑mRNA regulatory network for clear cell renal cell carcinoma using integrated bioinformatics analysis
Source: PLoS One. 2021 Jan 12;16(1):e0244394. doi: 10.1371/journal.pone.0244394 (PMC7802940; doi:10.1371/journal.pone.0244394)
Supplement: S7 Table — (XLS) [file pone.0244394.s007.xls]

miRNA	mRNA	Target	mirnaLogFC	mrnaLogFC
hsa-miR-590-5p	SLC16A10	target	1.35295435121107	-2.59596577099617
hsa-miR-532-5p	RASSF5	target	-1.36343461418685	3.31554609592041
hsa-miR-532-5p	STC2	target	-1.36343461418685	2.61154052168291
hsa-miR-532-5p	TAP1	target	-1.36343461418685	2.69977445603827
hsa-miR-199a-3p	CHSY3	target	-1.74880353806228	2.26605728295727
hsa-miR-199a-3p	CXCL11	target	-1.74880353806228	4.26650850255842
hsa-miR-199a-3p	DDIT4	target	-1.74880353806228	2.30004042005191
hsa-miR-199a-3p	PALD1	target	-1.74880353806228	2.10897155426148
hsa-miR-199a-3p	SCD	target	-1.74880353806228	3.98030572321429
hsa-miR-199a-3p	STC2	target	-1.74880353806228	2.61154052168291
hsa-miR-142-5p	MAL	target	2.30569521280277	-3.48067308877602
hsa-miR-142-5p	TCF21	target	2.30569521280277	-4.29300645532232
hsa-miR-362-5p	CENPK	target	-1.23249374394464	2.93936679008291
hsa-miR-532-3p	ETS1	target	-1.8161426133218	2.50282604414082
hsa-miR-142-3p	EHF	target	1.80502287543252	-3.28512353643763
hsa-miR-142-3p	KHDRBS2	target	1.80502287543252	-2.07814755141161
hsa-miR-142-3p	PRLR	target	1.80502287543252	-3.17331527961071
hsa-miR-142-3p	TCF24	target	1.80502287543252	-2.14868168113622
hsa-miR-199a-5p	CDCA7L	target	-1.77188994809689	3.11981746491518
hsa-miR-199a-5p	ETS1	target	-1.77188994809689	2.50282604414082
hsa-miR-199a-5p	HAPLN1	target	-1.77188994809689	3.52725645599732
hsa-miR-199a-5p	RASSF2	target	-1.77188994809689	3.51643191447934
hsa-miR-199a-5p	VEGFA	target	-1.77188994809689	2.82713229795944
hsa-miR-133b	ARHGAP9	target	-1.82158217041522	2.81534513963788
hsa-miR-133b	CDCA8	target	-1.82158217041522	2.51998884601977
hsa-miR-133b	CRTAM	target	-1.82158217041522	4.44847918133622
hsa-miR-133b	FAM49A	target	-1.82158217041522	3.35994666139566
hsa-miR-133b	FAM57A	target	-1.82158217041522	3.00688040000115
hsa-miR-133b	HAPLN1	target	-1.82158217041522	3.52725645599732
hsa-miR-133b	PTPN22	target	-1.82158217041522	2.25140657774949
hsa-miR-133b	TNFRSF10B	target	-1.82158217041522	2.54994548840982
hsa-miR-362-3p	INHBB	target	-1.16716078373703	3.58201914438839
hsa-miR-362-3p	TGFBI	target	-1.16716078373703	4.23200436859885
hsa-miR-199b-5p	CDCA7L	target	-2.04091544809689	3.11981746491518
hsa-miR-199b-5p	ETS1	target	-2.04091544809689	2.50282604414082
hsa-miR-199b-5p	HAPLN1	target	-2.04091544809689	3.52725645599732
hsa-miR-199b-5p	RASSF2	target	-2.04091544809689	3.51643191447934
hsa-miR-199b-5p	VEGFA	target	-2.04091544809689	2.82713229795944
hsa-miR-429	ANLN	target	-1.67091791782007	3.66086102260026
hsa-miR-429	BHLHE41	target	-1.67091791782007	3.31238633469298
hsa-miR-429	ETS1	target	-1.67091791782007	2.50282604414082
hsa-miR-429	GAL3ST1	target	-1.67091791782007	2.94646095833814
hsa-miR-429	GJC1	target	-1.67091791782007	2.56190843262296
hsa-miR-429	IER5	target	-1.67091791782007	2.21281214639745
hsa-miR-429	KDELC1	target	-1.67091791782007	2.03713567522347
hsa-miR-429	KLF4	target	-1.67091791782007	2.01134989748725
hsa-miR-429	LRP4	target	-1.67091791782007	2.04215676226786
hsa-miR-429	MARCKS	target	-1.67091791782007	2.45257330632168
hsa-miR-429	NR5A2	target	-1.67091791782007	2.00792739029477
hsa-miR-429	PMAIP1	target	-1.67091791782007	2.11360462624617
hsa-miR-429	PPP1R18	target	-1.67091791782007	2.02591861855332
hsa-miR-429	PTHLH	target	-1.67091791782007	2.91994090899732
hsa-miR-429	SCD	target	-1.67091791782007	3.98030572321429
hsa-miR-429	VEGFA	target	-1.67091791782007	2.82713229795944
hsa-miR-193a-3p	CALB1	target	1.37285493598616	-6.65146465491913
hsa-miR-193a-3p	ERBB4	target	1.37285493598616	-2.98944278409694
hsa-miR-193a-3p	KCNE1	target	1.37285493598616	-2.09995947455064
hsa-miR-193a-3p	PLAG1	target	1.37285493598616	-2.08033756304643
hsa-miR-193a-3p	RGS9BP	target	1.37285493598616	-2.19732864266773
hsa-miR-193a-3p	SLC39A5	target	1.37285493598616	-2.61017606017819
hsa-miR-486-5p	FGF9	target	1.30303291435986	-5.34899561552525
hsa-miR-486-5p	SORCS1	target	1.30303291435986	-2.25355631237168
hsa-miR-140-5p	CTSV	target	1.00711120588235	-2.01335777002615
hsa-miR-140-5p	FGF9	target	1.00711120588235	-5.34899561552525
hsa-miR-140-5p	GPD1L	target	1.00711120588235	-2.10396169458712
hsa-miR-140-5p	WNK4	target	1.00711120588235	-3.23129391913265
